# Supplementary material for: Comprehensive ESI-Q TRAP-MS/MS based characterization of metabolome of two mango (Mangifera indica L) cultivars from China
Source: Sci Rep. 2020 Nov 18;10:20017. doi: 10.1038/s41598-020-75636-y (PMC7676270; doi:10.1038/s41598-020-75636-y)
Supplement: Supplementary file 4 — Supplementary Table 1. [file 41598_2020_75636_MOESM4_ESM.xlsx]

## Sheet: Table S1
Index	Ion.mode	Q1.(Da)	Q3.(Da)	Rt.(min)	Molecular.Weight.(Da)	Ionization.model	KEGG.ID	Class	MS2.name
pme2529	Negative	163.2	162.9	0.75	164.069	[M-H]-	C07326	Alcohols and polyols	1,5-Anhydro-D-glucitol
pme2256	Negative	151.1	70.8	0.77	152.069	[M-H]-	C01904	Alcohols and polyols	D-Arabitol
pme2134	Negative	121	71	0.81	122.058	[M-H]-	-	Alcohols and polyols	DL-threitol
pme1944	Positive	183.1	111	0.8	182.079	[M+H]+	C00392	Alcohols and polyols	D-Mannitol
pme0499	Negative	181	70.9	0.76	182.079	[M-H]-	C00794	Alcohols and polyols	D-Sorbitol
pme2237	Negative	181.1	70.8	0.76	182.079	[M-H]-	C01697	Alcohols and polyols	Dulcitol
pme1261	Positive	206.1	188.2	2.18	205.131	[M+H]+	C05944	Alcohols and polyols	Pantothenol
pme0513	Negative	151	70.8	0.77	152.069	[M-H]-	C00379	Alcohols and polyols	Xylitol
pme1828	Positive	118.1	118.1	0.79	117.079	[M+H]+	C00719	Alkaloids	Betaine
pme1611	Negative	433.1	433	3.75	434.121	[M-H]-	-	Alkaloids	Isohemiphloin
pmb0782	Positive	86.1	56	1.19	85.1	[M+H]+	C01746	Alkaloids	Piperidine
pme2155	Positive	181	67	2.23	180	[M+H]+	C07480	Alkaloids	Theobromine
pme2268	Positive	138	137.9	0.79	137.048	[M+H]+	C01004	Alkaloids	Trigonelline
pme0109	Positive	212.2	166.1	1.45	211.084	[M+H]+	C07194	Amino acid derivatives	(-)-3-(3,4-Dihydroxyphenyl)-2-methylalanine
pme2566	Negative	217	88	1.16	218.09	[M-H]-	C03740	Amino acid derivatives	(5-L-Glutamyl)-L-amino acid
pme0181	Positive	170.1	124.1	0.72	169.085	[M+H]+	C01152	Amino acid derivatives	1-Methylhistidine
pme0056	Negative	145.1	101	2.57	146.058	[M-H]-	-	Amino acid derivatives	2,3-dimethylsuccinic acid
pme0279	Negative	189.1	128.1	0.79	190.095	[M-H]-	C00666	Amino acid derivatives	2,6-Diaminooimelic acid
pme3017	Positive	104	85.9	0.76	103.063	[M+H]+	C03665	Amino acid derivatives	2-Aminoisobutyric acid
pmb2873	Negative	214.1	134.2	3.65	215.1	[M-H]-	-	Amino acid derivatives	3-(2-Naphthyl)-D-alanine
pme3827	Positive	198.2	114.9	1.16	197.069	[M+H]+	C00355	Amino acid derivatives	3,4-Dihydroxy-DL-phenylalanine
pme3013	Negative	102	72.9	0.77	103.063	[M-H]-	C05145	Amino acid derivatives	3-Aminoisobutanoic acid
pme1008	Positive	216	170.1	1.92	215.035	[M+H]+	-	Amino acid derivatives	3-Chloro-L-tyrosine
pme2914	Negative	161	56.8	1.59	162.053	[M-H]-	C03761	Amino acid derivatives	3-Hydroxy-3-methylpentane-1,5-dioic acid
pme2046	Positive	170	96	0.67	169.181	[M+H]+	-	Amino acid derivatives	3-N-Methyl-L-histidine
pme2758	Negative	162	144.1	0.73	163.129	[M-H]-	C03079	Amino acid derivatives	4-Hydroxy-L-glutamic acid
pme0120	Positive	118.2	101	0.84	117.079	[M+H]+	C00431	Amino acid derivatives	5-Aminovaleric acid
pme1228	Positive	221.1	114.8	1.66	220.085	[M+H]+	C00643	Amino acid derivatives	5-Hydroxy-L-tryptophan
pme3038	Positive	130	83.9	0.85	129.043	[M+H]+	C01879	Amino acid derivatives	5-oxoproline
pmb2591	Negative	245	203.2	3.87	246	[M-H]-	C03137	Amino acid derivatives	Acetyl tryptophan
pme3351	Negative	144.1	126.1	0.82	145.074	[M-H]-	C04076	Amino acid derivatives	Allysine(6-Oxo DL-Norleucine)
pmb0464	Positive	458.1	116.4	0.81	457.1	[M+H]+	-	Amino acid derivatives	Aspartic acid di-O-glucoside
pme0132	Negative	279.3	147.1	2.37	280.106	[M-H]-	-	Amino acid derivatives	Asp-phe
pme3179	Positive	179	75.9	0.86	178.041	[M+H]+	C01419	Amino acid derivatives	CYS-GLY
pme0128	Negative	159.2	88	0.75	160.085	[M-H]-	C00993	Amino acid derivatives	D-Alanyl-D-Alanine
pmb0034	Positive	277.1	259.7	1.36	276.1	[M+H]+	C01425	Amino acid derivatives	Glu-Glu
pme1018	Positive	613.2	355.5	1.16	612.152	[M+H]+	C00127	Amino acid derivatives	Glutathione oxidized
pme1086	Negative	306	143	1.17	307.084	[M-H]-	C00051	Amino acid derivatives	Glutathione reduced form
pme0124	Positive	173.2	116.1	0.79	172.085	[M+H]+	-	Amino acid derivatives	Glycyl-L-proline
pme0066	Negative	116.1	73.9	0.75	117.054	[M-H]-	C00581	Amino acid derivatives	Guanidineacetic acid
pme3388	Positive	189	144.2	0.75	188.127	[M+H]+	C01924	Amino acid derivatives	H-HomoArg-OH
pme2122	Positive	112.1	94.6	0.84	111.08	[M+H]+	C00388	Amino acid derivatives	Histamine
pme0116	Positive	227.2	110	0.68	226.107	[M+H]+	C00386	Amino acid derivatives	L-Carnosine
pmb2857	Negative	308.1	128.2	0.8	309.1	[M-H]-	-	Amino acid derivatives	L-Glutamic acid O-glucoside
pmb2855	Negative	307	145.2	0.77	308	[M-H]-	-	Amino acid derivatives	L-Glutamine O-hexside
pmb1283	Positive	448.1	215.7	4.16	447.1	[M+H]+	-	Amino acid derivatives	L-Glutaminyl-L-valyl-L-valyl-L-cysteine
pme0025	Positive	209.1	146.1	1.98	208.085	[M+H]+	C00328	Amino acid derivatives	L-Kynurenine
pme1419	Positive	164	61	1.77	163	[M+H]+	-	Amino acid derivatives	L-Methionine methyl ester
pme1368	Negative	128	126	1.16	129.079	[M-H]-	C00408	Amino acid derivatives	L-Pipecolic acid
pme1715	Positive	277	84	0.79	276.132	[M+H]+	C00449	Amino acid derivatives	L-Saccharopine
pmb0962	Positive	235.1	118.4	0.8	234.1	[M+H]+	-	Amino acid derivatives	Lysine butyrate
pme2617	Positive	166	149.1	0.76	165.046	[M+H]+	-	Amino acid derivatives	Methionine sulfoxide
pme0231	Positive	247.1	130.1	4.07	246.1	[M+H]+	-	Amino acid derivatives	N-(3-Indolylacetyl)-L-alanine
pme3033	Positive	104	58	0.76	103.063	[M+H]+	C01026	Amino acid derivatives	N,N-Dimethylglycine
pme0121	Negative	187.2	145.1	1.14	188.116	[M-H]-	C02727	Amino acid derivatives	N6-Acetyl-L-lysine
pme2560	Positive	176	88	1.24	175.048	[M+H]+	C01042	Amino acid derivatives	N-Acetylaspartate
pme3030	Positive	164	76	1.65	163.03	[M+H]+	C06809	Amino acid derivatives	N-Acetylcysteine
pme3194	Positive	118	76	1.02	117.043	[M+H]+	-	Amino acid derivatives	N-acetylglycine
pme0075	Negative	188.1	102	1.18	189.064	[M-H]-	C00624	Amino acid derivatives	N-Acetyl-L-glutamic acid
pme0252	Negative	172.1	130	3.51	173.105	[M-H]-	C02710	Amino acid derivatives	N-Acetyl-l-leucine
pme2427	Negative	222.1	163	2.61	223.085	[M-H]-	-	Amino acid derivatives	N-Acetyl-L-tyrosine
pmb2561	Negative	190.1	84	2.37	191.1	[M-H]-	C02712	Amino acid derivatives	N-Acetylmethionine
pme3382	Negative	160	73.9	1.16	161.069	[M-H]-	-	Amino acid derivatives	N-Acetylthreonine
pme1313	Positive	237.1	146.1	1.98	236.08	[M+H]+	C02700	Amino acid derivatives	N'-Formylkynurenine
pme0191	Positive	189.1	86	1.91	188.116	[M+H]+	C02155	Amino acid derivatives	N-Glycyl-L-leucine
pme0174	Positive	132.1	72.8	1.29	131.058	[M+H]+	-	Amino acid derivatives	N-Propionylglycine
pme0170	Positive	217.1	158.1	1.12	216.122	[M+H]+	-	Amino acid derivatives	Nα-Acetyl-L-arginine
pme0137	Negative	187.2	127.1	1.11	188.08	[M-H]-	-	Amino acid derivatives	Nα-Acetyl-L-glutamine
pme0164	Negative	263.1	189	3.9	264.111	[M-H]-	C05642	Amino acid derivatives	N-γ-Acetyl-N-2-Formyl-5-methoxykynurenamine
pme0177	Positive	265.1	130.1	3.17	264.111	[M+H]+	C04148	Amino acid derivatives	Phenylacetyl-L-glutamine
pme2698	Positive	313.4	120	3.62	312.147	[M+H]+	-	Amino acid derivatives	Phe-Phe
pme0118	Negative	110.1	65.9	3	111.032	[M-H]-	C05942	Amino acid derivatives	Pyrrole-2-carboxylic acid
pme1286	Positive	385	136.1	1.38	384.122	[M+H]+	C00021	Amino acid derivatives	S-(5'-Adenosy)-L-homocysteine
pme2735	Positive	399.2	250.1	0.77	398.137	[M+H]+	C00019	Amino acid derivatives	S-(5'-Adenosyl)-L-methionine
pme1242	Positive	322.4	176.1	1.24	321.1	[M+H]+	C11347	Amino acid derivatives	S-(methyl)glutathione
pme0247	Negative	130.1	128	0.76	131.058	[M-H]-	C01157	Amino acid derivatives	trans-4-Hydroxy-L-proline
pme2563	Negative	249.3	128	1.13	250.062	[M-H]-	C00669	Amino acid derivatives	γ-Glu-Cys
pmb0449	Positive	162.1	98.3	0.8	161.1	[M+H]+	C00956	Amino acids	2-Aminoadipic acid (L-Homoglutamic acid)
pme0057	Positive	136	89.9	0.87	135.035	[M+H]+	C00155	Amino acids	DL-homocysteine
pme2634	Positive	118	88	0.85	117.079	[M+H]+	C01826	Amino acids	Dl-Norvaline
pme0016	Positive	241	119.9	0.78	240.024	[M+H]+	C00491	Amino acids	L-(-)-Cystine
pme0030	Positive	182.1	136.1	1.16	181.074	[M+H]+	C00082	Amino acids	L-(-)-Tyrosine
pme0042	Negative	173.1	131.1	0.73	174.112	[M-H]-	C00062	Amino acids	L-(+)-Arginine
pme0026	Positive	147	83.2	0.78	146.106	[M+H]+	C00047	Amino acids	L-(+)-Lysine
pme2527	Positive	133	70	0.78	132.16	[M+H]+	C00077	Amino acids	L(+)-Ornithine
pme1988	Positive	90	71.8	0.78	89.048	[M+H]+	C00041	Amino acids	L-Alanine
pme0226	Negative	131.1	71.8	0.78	132.054	[M-H]-	C00152	Amino acids	L-Asparagine
pme0011	Negative	132	99.9	0.8	133.037	[M-H]-	C00049	Amino acids	L-Aspartic acid
pme0008	Positive	176.1	98.9	0.79	175.096	[M+H]+	C00327	Amino acids	L-Citrulline
pme0246	Positive	122	80.1	0.77	121.02	[M+H]+	C00097	Amino acids	L-Cysteine
pme0013	Negative	146.1	102.1	0.75	147.053	[M-H]-	C00025	Amino acids	L-Glutamic acid
pme1408	Negative	145.1	127.1	0.76	146.069	[M-H]-	C00064	Amino acids	L-Glutamine
pme0036	Negative	154.1	92.9	0.72	155.07	[M-H]-	C00135	Amino acids	L-Histidine
pme0003	Negative	188.1	145.2	0.81	189.111	[M-H]-	C02427	Amino acids	L-Homocitrulline
pme0004	Positive	190.1	84	0.83	189.111	[M+H]+	C02427	Amino acids	L-Homocitrulline
pme2890	Positive	269	134	0.85	268.055	[M+H]+	C01817	Amino acids	L-Homocystine
pme0161	Negative	118.1	101	0.75	119.058	[M-H]-	C00263	Amino acids	L-Homoserine
pme0041	Positive	132	85.9	1.26	131.095	[M+H]+	C00407	Amino acids	L-Isoleucine
pme0018	Negative	130.1	130.1	1.27	131.095	[M-H]-	C00123	Amino acids	L-Leucine
pme1210	Positive	150	72.8	1.15	149.051	[M+H]+	C00073	Amino acids	L-Methionine
pme0021	Positive	166	120.1	1.93	165.079	[M+H]+	C00079	Amino acids	L-Phenylalanine
pme0006	Positive	116.1	70	0.81	115.063	[M+H]+	C00148	Amino acids	L-Proline
pme0010	Positive	106	59.9	0.79	105.043	[M+H]+	C00065	Amino acids	L-Serine
pme2142	Negative	173.1	83.9	1.17	174.1	[M-H]-	C01047	Amino acids	L-Theanine
pme0022	Negative	118	100.9	0.76	119.058	[M-H]-	C00188	Amino acids	L-Threonine
pme0050	Negative	203	116.1	2.39	204.09	[M-H]-	C00078	Amino acids	L-Tryptophan
pme0039	Positive	118.1	71.8	0.85	117.079	[M+H]+	C00183	Amino acids	L-Valine
pme3609	Positive	287	231.6	3.54	287.24	Protonated	C05905	Anthocyanins	Cyanidin
pmb0550	Positive	449.1	287.3	2.59	449.1	Protonated	C08604	Anthocyanins	Cyanidin 3-O-glucoside (Kuromanin)
pmb0541	Positive	697.1	696.9	2.24	697.1	Protonated	-	Anthocyanins	Cyanidin 3-O-glucosyl-malonylglucoside
pmb2965	Negative	619.1	531.3	3.26	620.1	[M-H]-	-	Anthocyanins	Cyanidin O-diacetyl-hexoside-O-glyceric acid
pmb2957	Negative	465.1	285.3	2.59	466.1	[M-H]-	-	Anthocyanins	Cyanidin O-syringic acid
pme0442	Positive	303	149.3	2.98	303.24	Protonated	C05908	Anthocyanins	Delphinidin
pme1398	Positive	465.1	303.1	2.26	465.1	Protonated	C12138	Anthocyanins	Delphinidin 3-O-glucoside (Mirtillin)
pme0444	Positive	493.2	331.6	2.92	493.2	Protonated	C12140	Anthocyanins	Malvidin 3-O-glucoside (Oenin)
pme1397	Positive	271	215.1	3.85	271.24	Protonated	C05904	Anthocyanins	Pelargonidin
pme3392	Positive	433.1	271	2.83	433.1	Protonated	-	Anthocyanins	Pelargonidin 3-O-beta-D-glucoside（Callistephin chloride)
pme1793	Positive	595	271.8	2.38	595	Protonated	C08725	Anthocyanins	Pelargonin
pmb0563	Positive	301.1	273.6	3.95	301.1	Protonated	C08726	Anthocyanins	Peonidin
pmb2961	Negative	547.1	503.4	3	548.1	[M-H]-	-	Anthocyanins	Peonidin O-malonylhexoside
pme3391	Positive	479	317	2.56	479	Protonated	C12139	Anthocyanins	Petunidin 3-O-glucoside
pmb0545	Positive	477.1	315.6	3.32	477.1	Protonated	-	Anthocyanins	Rosinidin O-hexoside
pme3198	Negative	153	109	2.75	154.027	[M-H]-	-	Benzoic acid derivatives	2,4-Dihydroxybenzoic acid	1
pmb2871	Negative	315.1	152.1	1.84	316.1	[M-H]-	-	Benzoic acid derivatives	2,5-dihydroxy benzoic acid O-hexside	2
pme1814	Negative	153	108.1	2.5	154.027	[M-H]-	C00628	Benzoic acid derivatives	2,5-dihydroxybenzoic acid (Gentisic acid)	3
pme2670	Negative	121	91.9	3.72	122.037	[M-H]-	C00633	Benzoic acid derivatives	4-Hydroxybenzaldehyde	4
pmb1318	Positive	457.2	191.5	4.48	456.2	[M+H]+	-	Benzoic acid derivatives	8-Methyl-2-oxo-4-phenyl-2H-chromen-7-yl 4-(hexyloxy)benzoate	5
pmb2654	Negative	460.1	118.2	0.78	461.1	[M-H]-	-	Benzoic acid derivatives	Anthranilate O-hexosyl-O-hexoside	6
pme0240	Negative	121	77	4.57	122.037	[M-H]-	C00180	Benzoic acid derivatives	Benzoic acid	7
pme0310	Negative	197.1	124.1	3.87	198.053	[M-H]-	-	Benzoic acid derivatives	Ethyl gallate	8
pme1162	Negative	169	122.8	1.74	170.022	[M-H]-	C01424	Benzoic acid derivatives	Gallic acid	9
pmb2928	Negative	331	313.7	2.02	332	[M-H]-	-	Benzoic acid derivatives	Gallic acid O-Hexoside	10
pme0309	Negative	183	124.1	3.14	184.037	[M-H]-	-	Benzoic acid derivatives	Methyl gallate	11
pmb0247	Positive	137.3	94.3	3.14	136.3	[M+H]+	C00568	Benzoic acid derivatives	p-Aminobenzoate	12
pmb3107	Negative	359.1	197.1	2.26	360.1	[M-H]-	-	Benzoic acid derivatives	Syringic acid O-glucoside	13
pme0413	Negative	151	136.1	4	152.047	[M-H]-	C00755	Benzoic acid derivatives	Vanillin	14
pmb2507	Negative	213.1	78.9	0.92	214.1	[M-H]-	C00672	Carbohydrates	2-Deoxyribose 1-phosphate
pma0134	Positive	121	77.1	1.16	120	[M+H]+	-	Carbohydrates	D(-)-Threose
pme1021	Negative	177.1	70.8	0.86	178.048	[M-H]-	C00198	Carbohydrates	D-(+)-Glucono-1,5-lactone
pme1846	Negative	179	70.9	0.77	180.063	[M-H]-	C00031	Carbohydrates	D(+)-Glucose
pme0524	Positive	505.2	127	0.81	504.169	[M+H]+	-	Carbohydrates	D(+)-Melezitose
pmb2653	Negative	649.1	503.3	0.76	650.1	[M-H]-	-	Carbohydrates	D(+)-Melezitose O-rhamnoside
pme0519	Negative	341	58.8	0.8	342.116	[M-H]-	-	Carbohydrates	D-(+)-Sucrose
pme3313	Negative	259	78.8	0.83	260.03	[M-H]-	C00085	Carbohydrates	D-Fructose 6-phosphate
pme3705	Negative	193.1	72.9	0.72	194.043	[M-H]-	C00191	Carbohydrates	D-glucoronic acid
pme3160	Negative	259	96.9	0.71	260.03	[M-H]-	C00092	Carbohydrates	D-Glucose 6-phosphate
pme2019	Negative	149	58.9	0.81	150.053	[M-H]-	-	Carbohydrates	DL-Arabinose
pme3163	Negative	289	78.9	1.07	290.04	[M-H]-	-	Carbohydrates	D-Sedoheptuiose 7-phosphate
pmb3081	Negative	289.1	97	1.08	290.1	[M-H]-	-	Carbohydrates	Glucarate O-Phosphoric acid
pme0534	Negative	195.2	75.1	0.63	196.058	[M-H]-	C00257	Carbohydrates	Gluconic acid
pmb0786	Positive	180	84.2	0.69	179	[M+H]+	C00329	Carbohydrates	Glucosamine
pme2435	Negative	163	70.8	0.76	164.069	[M-H]-	C01019	Carbohydrates	L-Fucose
pme2253	Negative	177.1	74.8	0.79	178.048	[M-H]-	C01040	Carbohydrates	L-Gulonic-γ-lactone
pmb2858	Negative	665.1	485.3	0.81	666.1	[M-H]-	C02052	Carbohydrates	Maltotetraose
pme2755	Positive	222	138.1	0.62	221.09	[M+H]+	C00140	Carbohydrates	N-Acetyl-D-glucosamine
pma6455	Negative	229	157.1	0.86	230	[M-H]-	C00117	Carbohydrates	Ribulose-5-phosphate
pmb3088	Negative	421.1	241.2	0.71	422.1	[M-H]-	C00689	Carbohydrates	Trehalose 6-phosphate
pme1537	Positive	307	248.1	2.27	306.074	[M+H]+	C12127	Catechin derivatives	(+)-Gallocatechin (GC)
pme0201	Positive	291.1	139.1	2.99	290.079	[M+H]+	C06562	Catechin derivatives	Catechin
pmb2947	Negative	865.1	407.2	3.44	866.1	[M-H]-	-	Catechin derivatives	Catechin-catechin-catechin
pme1562	Negative	441.3	289.1	3.89	442.3	[M-H]-	-	Catechin derivatives	Epicatechin gallate (ECG)
pmb3114	Negative	561.1	271.3	3.61	562.1	[M-H]-	-	Catechin derivatives	Epicatechin-epiafzelechin
pme1488	Positive	459	139.1	3.32	458.085	[M+H]+	C09731	Catechin derivatives	Epigallate catechin gallate (EGCG)
pme1514	Negative	305	125	2.76	306	[M-H]-	C12136	Catechin derivatives	Epigallocatechin (EGC)
pme1516	Positive	307	139.1	2.73	306	[M+H]+	C12136	Catechin derivatives	Epigallocatechin (EGC)
pme0450	Negative	289	78.8	3.18	290.3	[M-H]-	C09727	Catechin derivatives	L-Epicatechin
pme1824	Negative	153.1	109.1	2.48	154.027	[M-H]-	C00230	Catechin derivatives	Protocatechuic acid
pmb2831	Negative	315.1	153.2	2.44	316.1	[M-H]-	-	Catechin derivatives	Protocatechuic acid O-glucoside
pme2478	Negative	137.1	137	3.06	138.032	[M-H]-	C16700	Catechin derivatives	Protocatechuic aldehyde
pme1691	Positive	147.1	88	0.85	146.118	[M+H]+	C08201	Cholines	Acetylcholine
pmb0484	Positive	104.1	60.2	0.76	103.1	[M+H]+	C00114	Cholines	Choline
pmb1754	Positive	184	83.2	0.78	183	[M+H]+	C00588	Cholines	O-Phosphocholine
pma6270	Positive	258.2	125.2	0.78	258.2	Protonated	C00670	Cholines	sn-Glycero-3-phosphocholine
pme2988	Positive	149.2	107	5.63	148.052	[M+H]+	C02274	Coumarins	3,4-Dihydrocoumarin
pme3367	Positive	161	105.1	5.96	160.052	[M+H]+	-	Coumarins	6-MethylCoumarin
pme3564	Positive	179	179	3.31	178.027	[M+H]+	C03093	Coumarins	Daphnetin
pme3416	Negative	177	133.1	3.24	178.027	[M-H]-	C09263	Coumarins	Esculetin (6,7-dihydroxycoumarin)
pma0104	Positive	369.1	207.5	3.82	368.1	[M+H]+	-	Coumarins	N-sinapoyl hydroxycoumarin
pmb1178	Positive	339.1	177.5	3.32	338.1	[M+H]+	-	Coumarins	O-Feruloyl 2-hydroxylcoumarin
pmb1207	Positive	339.1	177.5	3.34	338.1	[M+H]+	-	Coumarins	O-Feruloyl 3-hydroxylcoumarin
pmb0382	Positive	339.1	177.5	3.88	338.1	[M+H]+	-	Coumarins	O-Feruloyl 4-hydroxylcoumarin
pme3569	Positive	207.1	207.1	4.73	206.058	[M+H]+	C09311	Coumarins	Scoparone
pme2993	Positive	193.1	178.1	4	192.042	[M+H]+	C01752	Coumarins	Scopoletin (7-Hydroxy-5-methoxycoumarin)
pmc1990	Negative	299.1	74.8	6.78	300.1	[M-H]-	-	Flavanone	4'-Hydroxy-5,7-dimethoxyflavanone
pme1599	Negative	301.1	135.1	6.28	302.079	[M-H]-	-	Flavanone	7-O-Methyleriodictyol
pme3285	Positive	275	139.1	3.4	274.084	[M+H]+	C09320	Flavanone	Afzelechin (3,5,7,4'-Tetrahydroxyflavan)
pme3439	Negative	271.1	135.1	5.49	272.069	[M-H]-	C08578	Flavanone	Butein
pme1598	Negative	463.1	301.1	3.85	464.132	[M-H]-	-	Flavanone	Hesperetin 5-O-glucoside
pmb2979	Negative	549.2	387.3	3.99	550.2	[M-H]-	-	Flavanone	Hesperetin O-malonylhexoside
pme3215	Negative	255	119.1	6.09	256.074	[M-H]-	C08650	Flavanone	Isoliquiritigenin
pme3466	Positive	287.1	161.1	6.81	286.084	[M+H]+	C05334	Flavanone	Isosakuranetin (4'-Methylnaringenin)
pme3235	Negative	255	119	5.16	256.074	[M-H]-	C09762	Flavanone	Liquiritigenin
pme0377	Positive	273.1	153.1	5.59	272.068	[M+H]+	C00509	Flavanone	Naringenin
pme0371	Negative	433.1	122.9	4.22	434.121	[M-H]-	C09099	Flavanone	Naringenin 7-O-glucoside (Prunin)
pme2960	Positive	273.1	153.1	5.57	272.069	[M+H]+	C06561	Flavanone	Naringenin chalcone
pma0791	Positive	521	317.6	4.5	520	[M+H]+	-	Flavanone	Naringenin O-malonylhexoside
pme1201	Negative	273.1	167.1	5.56	274.084	[M-H]-	C00774	Flavanone	Phloretin
pme2982	Positive	257.1	153	7.05	256.074	[M+H]+	C09827	Flavanone	Pinocembrin (Dihydrochrysin)
pme1399	Positive	355.2	178.9	8.4	354.147	[M+H]+	C16417	Flavanone	Xanthohumol
pme3509	Positive	255.1	137.1	4.57	254.058	[M+H]+	C12123	Flavone	7,4'-Dihydroxyflavone
pme1541	Negative	283.1	268	7.06	284.069	[M-H]-	C01470	Flavone	Acacetin
pmb2987	Negative	487.1	283.2	2.63	488.1	[M-H]-	-	Flavone	Acacetin O-acetyl hexoside
pmb2984	Negative	491.1	287.3	5.16	492.1	[M-H]-	-	Flavone	Acetyl-eriodictyol O-hexoside
pme0204	Positive	539.1	403	5.88	538.09	[M+H]+	C10018	Flavone	Amentoflavone
pme0379	Positive	271.1	215.1	5.63	270.053	[M+H]+	C01477	Flavone	Apigenin
pme1601	Positive	417.1	270.9	4.9	416.111	[M+H]+	-	Flavone	Apigenin 4-O-rhamnoside
pme0333	Positive	579.2	271.1	4.01	578.164	[M+H]+	C12627	Flavone	Apigenin 7-O-neohesperidoside (Rhoifolin)
pme0368	Positive	579.2	271.1	4.01	578.164	[M+H]+	-	Flavone	Apigenin 7-rutinoside (Isorhoifolin)
pme1510	Negative	269.1	251.1	5.94	270.053	[M-H]-	C10023	Flavone	Baicalein (5,6,7-Trihydroxyflavone)
pme3475	Positive	273.1	153.1	5.59	272.069	[M+H]+	C09614	Flavone	Butin
pme0324	Positive	255.1	69.7	6.95	254.058	[M+H]+	C10028	Flavone	Chrysin
pmb0580	Positive	417.1	255.7	5	416.1	[M+H]+	-	Flavone	Chrysin 5-O-glucoside (Toringin)
pma0825	Positive	503	255.6	5.24	502	[M+H]+	-	Flavone	Chrysin O-malonylhexoside
pme0364	Positive	301.1	286.1	5.77	300.063	[M+H]+	C04293	Flavone	Chrysoeriol
pmb3000	Negative	503.1	341.3	3.94	504.1	[M-H]-	-	Flavone	Chrysoeriol O-acetylhexoside
pmb2986	Negative	709.1	547.3	2.49	710.1	[M-H]-	-	Flavone	Chrysoeriol O-hexosyl-O-malonylhexoside
pmb0608	Positive	549.1	301.7	4.55	548.1	[M+H]+	-	Flavone	Chrysoeriol O-malonylhexoside
pmb3005	Negative	621.1	299.4	4.07	622.1	[M-H]-	-	Flavone	Chrysoeriol O-rhamnosyl-O-glucuronic acid
pmb0579	Positive	669	301.6	4.92	668	[M+H]+	-	Flavone	Chrysoeriol O-sinapoylhexoside
pme0089	Positive	287.1	287.1	5	286.1	[M+H]+	C01514	Flavone	Luteolin
pme2459	Positive	449.1	287.1	3.87	448.101	[M+H]+	C03951	Flavone	Luteolin 7-O-glucoside (Cynaroside)
pmb2954	Negative	771.1	609.5	2.83	772.1	[M-H]-	-	Flavone	Luteolin O-hexosyl-O-hexosyl-O-hexoside
pme1518	Positive	403.1	373.1	7.06	402.132	[M+H]+	C10112	Flavone	Nobiletin
pme1662	Positive	287.1	287.1	6.96	286.084	[M+H]+	C09833	Flavone	sakuranetin
pma0249	Positive	479.1	302.8	3.52	478.1	[M+H]+	-	Flavone	Selgin 5-O-hexoside
pmb0358	Positive	641.1	479.5	4.39	640.1	[M+H]+	-	Flavone	Selgin O-hexosyl-O-hexoside
pma6576	Positive	347	288	4.41	346	[M+H]+	-	Flavone	Spinacetin
pmb0569	Positive	509.2	347.6	4.17	508.2	[M+H]+	-	Flavone	Syringetin 5-O-hexoside
pmb0602	Positive	509.3	283.6	4.17	508.3	[M+H]+	-	Flavone	Syringetin 7-O-hexoside
pme1550	Positive	373.1	373.1	7.54	372.121	[M+H]+	C10190	Flavone	Tangeretin
pmb0277	Positive	331.1	315.8	5.74	330.1	[M+H]+	-	Flavone	Tricin
pma3443	Positive	535.3	487.2	5.78	534.3	[M+H]+	-	Flavone	Tricin 7-O-acetylglucoside
pmb0716	Positive	655.2	331.7	4.16	654.2	[M+H]+	-	Flavone	Tricin di-O-hexoside
pmb0720	Positive	579.1	331.7	4.56	578.1	[M+H]+	-	Flavone	Tricin O-malonylhexoside
pmb3041	Negative	521.1	329.3	3.81	522.1	[M-H]-	-	Flavone	Tricin O-saccharic acid
pmb3028	Negative	535	329.4	3.75	536	[M-H]-	-	Flavone	Tricin O-sinapic acid
pma6558	Negative	313.1	298.3	7.22	314.1	[M-H]-	-	Flavone	Velutin
pmb0645	Positive	627.1	447.3	3.41	626.1	[M+H]+	-	Flavone C-glycosides	6-C-hexosyl-hesperetin O-hexoside
pmb0624	Positive	611.1	329	3.09	610.1	[M+H]+	-	Flavone C-glycosides	6-C-hexosyl-luteolin O-hexoside
pmb0678	Positive	771.2	753	4.26	770.2	[M+H]+	-	Flavone C-glycosides	8-C-hexosyl-apigenin O-feruloylhexoside
pmb0618	Positive	627.1	430	2.78	626.1	[M+H]+	-	Flavone C-glycosides	8-C-hexosyl-hesperetin O-hexoside
pmb0663	Positive	611.1	299.8	3.75	610.1	[M+H]+	-	Flavone C-glycosides	8-C-hexosyl-luteolin O-hexoside
pma6216	Positive	447.1	298	3.84	446.1	[M+H]+	-	Flavone C-glycosides	Acacetin C-hexoside
pmb0673	Positive	403.1	367.7	4.3	402.1	[M+H]+	-	Flavone C-glycosides	Apigenin 6-C-pentoside
pmb0681	Positive	403.1	367.6	4.32	402.1	[M+H]+	-	Flavone C-glycosides	Apigenin 8-C-pentoside
pma1108	Positive	433.1	271.7	3.78	432.1	[M+H]+	-	Flavone C-glycosides	Apigenin C-glucoside
pmb0652	Positive	565.1	397.8	3.6	564.1	[M+H]+	-	Flavone C-glycosides	C-hexosyl-apigenin O-pentoside
pma6647	Positive	625.2	463.6	3.37	624.2	[M+H]+	-	Flavone C-glycosides	C-hexosyl-chrysoeriol O-hexoside
pmb0667	Positive	757.1	739	3.87	756.1	[M+H]+	-	Flavone C-glycosides	C-hexosyl-luteolin O-feruloylpentoside
pmb0649	Positive	731.1	431.5	3.55	730.1	[M+H]+	-	Flavone C-glycosides	C-hexosyl-luteolin O-hexosyl-O-salicylic acid
pmb0660	Positive	757.2	757	3.73	756.2	[M+H]+	-	Flavone C-glycosides	C-hexosyl-luteolin O-p-coumaroylhexoside
pma6353	Positive	417.2	381.9	4	416.2	[M+H]+	-	Flavone C-glycosides	Chrysin C-hexoside
pmb0701	Positive	463.1	367.8	3.89	462.1	[M+H]+	-	Flavone C-glycosides	Chrysoeriol 8-C-hexoside
pmb0675	Positive	711.2	693.1	4.1	710.2	[M+H]+	-	Flavone C-glycosides	C-pentosyl-apigenin O-p-coumaroylhexoside
pma6518	Positive	771.2	177.5	4.25	770.2	[M+H]+	-	Flavone C-glycosides	C-pentosyl-chrysoeriol 7-O-feruloylhexoside
pmb0653	Positive	595.1	415.4	3.68	594.1	[M+H]+	-	Flavone C-glycosides	di-C,C-hexosyl-apigenin
pmb0628	Positive	613.1	300.3	3.09	612.1	[M+H]+	-	Flavone C-glycosides	Eriodictiol C-hexosyl-O-hexoside
pmb3023	Negative	449.1	329.3	3.37	450.1	[M-H]-	-	Flavone C-glycosides	Eriodictyol C-hexoside
pme0374	Negative	431.1	431.1	3.79	432.106	[M-H]-	C01714	Flavone C-glycosides	Isovitexin
pma6496	Positive	449.1	300	3.45	448.1	[M+H]+	-	Flavone C-glycosides	Luteolin 6-C-glucoside
pmb0644	Positive	449.1	329.6	3.45	448.1	[M+H]+	-	Flavone C-glycosides	Luteolin C-hexoside
pma0724	Positive	435.1	339.7	3.79	434.1	[M+H]+	-	Flavone C-glycosides	Naringenin C-hexoside
pma6218	Positive	419.1	383.9	3.84	418.1	[M+H]+	-	Flavone C-glycosides	O-methylnaringenin C-pentoside
pme3227	Positive	579	433.1	3.68	578.164	[M+H]+	C12628	Flavone C-glycosides	Vitexin 2''-O-beta-L-rhamnoside
pme3288	Negative	329	314	6.63	330.074	[M-H]-	C01265	Flavonol	3,7-Di-O-methylquercetin
pme2963	Negative	287.1	125.1	4.62	288.063	[M-H]-	C00974	Flavonol	Aromadedrin (Dihydrokaempferol)
pma6389	Positive	345.2	177.5	6.33	344.2	[M+H]+	C04444	Flavonol	Ayanin
pme2898	Positive	321.1	153.1	3.52	320.053	[M+H]+	C02906	Flavonol	Dihydromyricetin
pme1521	Negative	303.1	125.1	4.15	304.058	[M-H]-	C01617	Flavonol	Dihydroquercetin (Taxifolin)
pmb3894	Negative	329.1	314.3	5.91	330.1	[M-H]-	-	Flavonol	Di-O-methylquercetin
pme3396	Positive	289	215.1	3.65	288.063	[M+H]+	C01378	Flavonol	Fustin
pme1588	Negative	315.1	300.1	5.85	316.058	[M-H]-	C10084	Flavonol	Isorhamnetin
pmb0595	Positive	479.2	317.8	4.17	478.2	[M+H]+	-	Flavonol	Isorhamnetin 5-O-hexoside
pma1116	Positive	301.1	259.1	4.13	300.1	[M+H]+	C10098	Flavonol	Kaempferide
pme0196	Negative	285	214	5.73	286.048	[M-H]-	C05903	Flavonol	Kaempferol
pme2493	Positive	579.2	433.1	3.74	578.164	[M+H]+	C16981	Flavonol	Kaempferol 3,7-dirhamnoside (Kaempferitrin)
pme3268	Positive	449	286.9	3.87	448.101	[M+H]+	C12626	Flavonol	Kaempferol 3-O-galactoside (Trifolin)
pme3296	Negative	431	285.1	4.48	432.106	[M-H]-	C16911	Flavonol	Kaempferol 3-O-rhamnoside (Kaempferin)
pme1606	Positive	595.2	287	3.76	594.159	[M+H]+	-	Flavonol	Kaempferol 3-O-robinobioside (Biorobin)
pme1506	Positive	433.1	287	4.94	432.106	[M+H]+	-	Flavonol	Kaempferol 7-O-rhamnoside
pme1502	Positive	315.1	300	7.23	314.079	[M+H]+	-	Flavonol	Kumatakenin
pme3410	Positive	333	305.2	5.15	332.053	[M+H]+	C12633	Flavonol	Laricitrin
pme3514	Negative	301	151.1	5.11	302.043	[M-H]-	C10105	Flavonol	Morin
pme1480	Positive	319	319	4.7	318.038	[M+H]+	C10107	Flavonol	Myricetin
pme3484	Negative	479.1	317.3	3.53	480.09	[M-H]-	-	Flavonol	Myricetin 3-O-galactoside
pme2954	Positive	303	303	5.13	302.043	[M+H]+	C00389	Flavonol	Quercetin
pme0361	Positive	435.1	303	3.98	434.085	[M+H]+	-	Flavonol	Quercetin 3-alpha-L-arabinofuranoside (Avicularin)
pme3212	Positive	465	302.8	3.87	464.096	[M+H]+	C05623	Flavonol	Quercetin 3-O-glucoside (Isotrifoliin)
pme3130	Positive	465	302.9	3.86	464.096	[M+H]+	-	Flavonol	Quercetin 4'-O-glucoside (Spiraeoside)
pmb0706	Positive	713.1	713.1	2.96	712.1	[M+H]+	-	Flavonol	Quercetin 5-O-malonylhexosyl-hexoside
pmb0711	Positive	611.2	303.7	3.7	610.2	[M+H]+	-	Flavonol	Quercetin 7-O-rutinoside
pmb3026	Negative	505.1	301.2	3.8	506.1	[M-H]-	-	Flavonol	Quercetin O-acetylhexoside
pma2088	Positive	627.1	465.2	4.83	626.1	[M+H]+	-	Flavonol	Quercetin-3,4'-O-di-beta-glucopyranoside
pme3372	Positive	317	317	6.43	316.058	[M+H]+	C10176	Flavonol	Rhamnetin (7-O-methxyl quercetin)
pme3404	Positive	347	287.1	5.8	346.069	[M+H]+	C11620	Flavonol	Syringetin
pme2977	Positive	347.3	285.4	6.66	346.251	[M+H]+	-	Flavonol	Troxerutin (Trihydroxyethyl rutin)
pma6687	Positive	557.2	331.9	4.44	556.2	[M+H]+	-	Flavonolignan	Tricin 4'-O-(syringyl glyceryl)ether
pmb0745	Positive	497.1	331.8	5.75	496.1	[M+H]+	-	Flavonolignan	Tricin 4'-O-syringyl alcohol
pmb0746	Positive	527.1	331.7	5.84	526.1	[M+H]+	-	Flavonolignan	Tricin 4'-O-β-guaiacylglycerol
pmb0743	Positive	527.1	331.7	5.44	526.1	[M+H]+	-	Flavonolignan	Tricin 7-O-β-guaiacylglycerol
pmb2940	Negative	385.1	223.2	3.26	386.1	[M-H]-	-	Hydroxycinnamoyl derivatives	1-O-beta-D-Glucopyranosyl sinapate
pme0394	Negative	151	136.1	4.16	152.047	[M-H]-	-	Hydroxycinnamoyl derivatives	2-Methoxybenzoic acid
pme0418	Negative	165.1	92.9	3.84	166.063	[M-H]-	C01744	Hydroxycinnamoyl derivatives	3-(4-Hydroxyphenyl)propionic acid
pmb2620	Negative	207.1	192.1	5.52	208.1	[M-H]-	-	Hydroxycinnamoyl derivatives	3,4-Dimethoxycinnamic acid
pme0422	Negative	193.1	134.1	4.08	194.058	[M-H]-	-	Hydroxycinnamoyl derivatives	3-Hydroxy-4-methoxycinnamic acid
pmb2795	Negative	177	145.2	5.5	178	[M-H]-	-	Hydroxycinnamoyl derivatives	4-Methoxycinnamic acid
pma6599	Positive	207.1	147.4	3.31	206.1	[M+H]+	-	Hydroxycinnamoyl derivatives	6-Hydroxymethylherniarin
pma6561	Negative	341	179.2	2.86	342	[M-H]-	-	Hydroxycinnamoyl derivatives	Caffeic acid O-glucoside
pmb0142	Positive	165.1	95.5	6.04	164.1	[M+H]+	C10945	Hydroxycinnamoyl derivatives	Caffeic aldehyde
pme3459	Positive	317.2	281.3	7.47	316	[M+H]+	C09066	Hydroxycinnamoyl derivatives	Caffeyl alcohol
pmb2933	Negative	311.1	149.2	2.16	312.1	[M-H]-	-	Hydroxycinnamoyl derivatives	Caftaric acid
pme3246	Negative	341	179.1	2.72	342.132	[M-H]-	C00761	Hydroxycinnamoyl derivatives	Coniferin
pme1637	Negative	179.1	146.1	3.88	180.079	[M-H]-	C00590	Hydroxycinnamoyl derivatives	Coniferyl alcohol
pme0305	Negative	193.1	134.1	4.07	194.058	[M-H]-	C01494	Hydroxycinnamoyl derivatives	Ferulic acid
pmb0108	Positive	375.2	137.6	3.47	374.2	[M+H]+	-	Hydroxycinnamoyl derivatives	Feruloyl syringic acid
pme0387	Negative	181.1	137.1	3.04	182.058	[M-H]-	C05582	Hydroxycinnamoyl derivatives	Homovanillic acid
pmb0423	Positive	195.1	177.5	3.22	194.1	[M+H]+	-	Hydroxycinnamoyl derivatives	Hydroxy-methoxycinnamate
pme3255	Positive	179	138	7.3	178.099	[M+H]+	C10454	Hydroxycinnamoyl derivatives	Methyleugenol
pmb2819	Negative	665.1	323.4	2.23	666.1	[M-H]-	-	Hydroxycinnamoyl derivatives	O-Caffeoyl maltotriose
pme3456	Positive	149.1	131	4.42	148	[M+H]+	-	Hydroxycinnamoyl derivatives	p-Coumaraldehyde
pme1436	Negative	163	119	3.86	164.047	[M-H]-	C00811	Hydroxycinnamoyl derivatives	p-Coumaric acid
pme3305	Negative	149	130.1	3.67	150.068	[M-H]-	C02646	Hydroxycinnamoyl derivatives	p-Coumaryl alcohol
pme1646	Negative	357.1	136.1	5.41	358.142	[M-H]-	-	Hydroxycinnamoyl derivatives	Pinoresinol
pme1458	Positive	229.1	135	4.59	228.079	[M+H]+	C03582	Hydroxycinnamoyl derivatives	Resveratrol
pme3443	Negative	207.1	177.1	4.61	208	[M-H]-	-	Hydroxycinnamoyl derivatives	Sinapinaldehyde
pme3123	Negative	209	179.1	3.88	210.089	[M-H]-	C02325	Hydroxycinnamoyl derivatives	Sinapyl alcohol
pma0043	Positive	183.1	165.5	6.58	182.1	[M+H]+	-	Hydroxycinnamoyl derivatives	Syringaldehyde
pme0408	Negative	197.1	122.9	3.38	198.053	[M-H]-	C10833	Hydroxycinnamoyl derivatives	Syringic acid
pme1434	Negative	371.1	209.2	2.58	372.142	[M-H]-	C01533	Hydroxycinnamoyl derivatives	Syringin
pme0424	Positive	133.1	115	5.97	132.058	[M+H]+	C00903	Hydroxycinnamoyl derivatives	trans-cinnamaldehyde
pme1472	Positive	169	111	3.35	168.042	[M+H]+	C06672	Hydroxycinnamoyl derivatives	Vanillic acid
pmb0819	Positive	157	130.4	2.45	156	[M+H]+	C02938	Indole derivatives	3-Indoleacetonitrile
pmc0682	Positive	133.1	105	4.32	132.1	[M+H]+	-	Indole derivatives	4-Aminoindole
pmb0812	Positive	127.1	81.2	2.85	126.1	[M+H]+	C02835	Indole derivatives	Imidazole-4-acetate
pmb1096	Positive	118	58.2	2.39	117	[M+H]+	C00463	Indole derivatives	Indole
pme2720	Negative	144.1	126.1	4.49	145.053	[M-H]-	C08493	Indole derivatives	Indole-3-carboxaldehyde
pmb0818	Positive	206.1	147.5	2.39	205.1	[M+H]+	C05660	Indole derivatives	Methoxyindoleacetic acid
pme3263	Negative	269	225	4.43	270.053	[M-H]-	C02495	Isoflavone	2'-Hydroxydaidzein
pme3279	Positive	287	217.1	4.89	286.048	[M+H]+	C12134	Isoflavone	2'-Hydroxygenistein
pme0355	Positive	255.1	199.1	4.89	254.058	[M+H]+	C10208	Isoflavone	Daidzein
pme1587	Positive	417.1	255.1	3.36	416.111	[M+H]+	C10216	Isoflavone	Daidzein 7-O-glucoside (Daidzin)
pme1498	Positive	269.1	269.1	6.33	268.074	[M+H]+	C00858	Isoflavone	Formononetin (4'-O-methyldaidzein)
pme3502	Negative	429.1	267.1	4.59	430.126	[M-H]-	C10509	Isoflavone	Formononetin 7-O-glucoside (Ononin)
pme3210	Positive	433	270.9	4.01	432.106	[M+H]+	C09126	Isoflavone	Genistein 7-O-Glucoside (Genistin)
pme3208	Negative	445	282.1	3.54	446.121	[M-H]-	C16195	Isoflavone	Glycitin
pme1568	Negative	285	257.1	5.08	286.048	[M-H]-	C10510	Isoflavone	Orobol (5,7,3',4'-tetrahydroxyisoflavone)
pme3292	Negative	283	268.1	6.97	284.069	[M-H]-	C10521	Isoflavone	Prunetin
pme3400	Positive	447.1	285.1	5.16	446.121	[M+H]+	C05376	Isoflavone	Sissotrin
pmb2799	Negative	295	277.5	9.74	296	[M-H]-	-	Lipids_Fatty acids	12,13-EODE
pmb2792	Negative	293	193.2	7.81	294	[M-H]-	-	Lipids_Fatty acids	13-HOTrE(r)
pmb2804	Negative	311.1	293.4	7.87	312.1	[M-H]-	C04717	Lipids_Fatty acids	13-HPODE
pmb2789	Negative	309	291.5	7.54	310	[M-H]-	-	Lipids_Fatty acids	13-HpOTrE(r)
pma0461	Positive	277.2	157.4	8.52	276.2	[M+H]+	-	Lipids_Fatty acids	14,15-Dehydrocrepenynic acid
pmb2221	Positive	318.3	300.9	6.95	317.3	[M+H]+	C12144	Lipids_Fatty acids	4-Hydroxysphinganine
pmb0885	Positive	291	273.9	6.65	290	[M+H]+	-	Lipids_Fatty acids	4-oxo-9Z,11Z,13E,15E-octadecatetraenoic acid
pmb2778	Negative	295	183.3	8.96	296	[M-H]-	-	Lipids_Fatty acids	9,10-EODE
pmb2786	Negative	293	275.4	8.42	294	[M-H]-	-	Lipids_Fatty acids	9-HOTrE
pmb2791	Negative	309.1	291.4	7.55	310.1	[M-H]-	-	Lipids_Fatty acids	9-HpOTrE
pma3606	Positive	295.2	179.5	9.22	294.2	[M+H]+	-	Lipids_Fatty acids	9-Hydroxy-(10E,12Z,15Z)-octadecatrienoic acid
pmb2787	Negative	293.2	249.9	9.19	294.2	[M-H]-	-	Lipids_Fatty acids	9-KODE
pmb2640	Negative	199	181.3	9.66	200	[M-H]-	C02679	Lipids_Fatty acids	Lauric acid (C12:0)
pmb2643	Negative	225	207.2	10.05	226	[M-H]-	C08322	Lipids_Fatty acids	Myristoleic acid (C14:1)
pmb1650	Positive	279.2	149.4	9.71	278.2	[M+H]+	-	Lipids_Fatty acids	Octadeca-11E,13E,15Z-trienoic acid
pmb1574	Positive	277.2	137.5	8.21	276.2	[M+H]+	-	Lipids_Fatty acids	Octadecadien-6-ynoic acid
pme2827	Negative	239	223	6.77	240.245	[M-H]-	C00517	Lipids_Fatty acids	Palmitaldehyde
pmb0889	Positive	279.3	201.5	8.96	278.3	[M+H]+	C08364	Lipids_Fatty acids	Punicic acid
pmb5304	Negative	277.1	233.7	10.62	278.1	[M-H]-	C06427	Lipids_Fatty acids	α-Linolenic acid
pmb2251	Positive	694.1	335.8	7.6	693.1	[M+H]+	-	Lipids_Glycerolipids	DGMG (18:1)
pmb0161	Positive	696.4	337.8	8.12	695.4	[M+H]+	-	Lipids_Glycerolipids	DGMG (18:2) isomer1
pmb0159	Positive	696.4	696.2	7.6	695.4	[M+H]+	-	Lipids_Glycerolipids	DGMG (18:2) isomer2
pmb0163	Positive	696.4	696.3	8.11	695.4	[M+H]+	-	Lipids_Glycerolipids	DGMG (18:2) isomer3
pmb2363	Positive	357.2	339.9	8.76	356.2	[M+H]+	-	Lipids_Glycerolipids	MAG (18:1) isomer1
pmb0296	Positive	357.2	339.9	8.97	356.2	[M+H]+	-	Lipids_Glycerolipids	MAG (18:1) isomer2
pmb0890	Positive	355.1	337.9	10.52	354.1	[M+H]+	-	Lipids_Glycerolipids	MAG (18:2)
pmb0164	Positive	355.1	263.8	8.46	354.1	[M+H]+	-	Lipids_Glycerolipids	MAG (18:2) isomer1
pmb2444	Positive	353.2	261.8	10.06	352.2	[M+H]+	-	Lipids_Glycerolipids	MAG (18:3) isomer1
pmb2325	Positive	353.1	261.8	8.42	352.1	[M+H]+	-	Lipids_Glycerolipids	MAG (18:3) isomer2
pmb1605	Positive	353.3	335.8	8.45	352.3	[M+H]+	-	Lipids_Glycerolipids	MAG (18:3) isomer3
pmb1656	Positive	353.1	173.7	9.9	352.1	[M+H]+	-	Lipids_Glycerolipids	MAG (18:3) isomer4
pmb0160	Positive	353.3	261.8	7.6	352.3	[M+H]+	-	Lipids_Glycerolipids	MAG (18:3) isomer5
pmb0287	Positive	351.4	277.8	7.21	350.4	[M+H]+	-	Lipids_Glycerolipids	MAG (18:4) isomer2
pmb1626	Positive	534.4	262.9	9.22	533.4	[M+H]+	-	Lipids_Glycerolipids	MGMG (18:2) isomer1
pmb2383	Positive	534.1	338	9.04	533.1	[M+H]+	-	Lipids_Glycerolipids	MGMG (18:2) isomer2
pmb0866	Positive	468.1	450.5	7.74	467.1	[M+H]+	-	Lipids_Glycerophospholipids	LysoPC 14:0
pmd0130	Positive	468.3	450.5	7.73	467.3	[M+H]+	-	Lipids_Glycerophospholipids	LysoPC 14:0 (2n isomer)
pmb2319	Positive	482.3	184.5	8.26	481.3	[M+H]+	-	Lipids_Glycerophospholipids	LysoPC 15:0
pmb2260	Positive	480.1	184.5	7.76	479.1	[M+H]+	-	Lipids_Glycerophospholipids	LysoPC 15:1
pmb0855	Positive	496.3	478.3	8.8	495.3	[M+H]+	-	Lipids_Glycerophospholipids	LysoPC 16:0
pmd0132	Positive	496.3	478.3	8.8	495.3	[M+H]+	-	Lipids_Glycerophospholipids	LysoPC 16:0 (2n isomer)
pmb0165	Positive	494.3	476.6	8.55	493.3	[M+H]+	-	Lipids_Glycerophospholipids	LysoPC 16:1
pmb0848	Positive	494.3	184.6	7.88	493.3	[M+H]+	-	Lipids_Glycerophospholipids	LysoPC 16:1 (2n isomer)
pma1303	Positive	492.3	337.7	8.51	491.3	[M+H]+	-	Lipids_Glycerophospholipids	LysoPC 16:2
pmb0863	Positive	492.3	184.5	7.34	491.3	[M+H]+	-	Lipids_Glycerophospholipids	LysoPC 16:2 (2n isomer)
pmb2406	Positive	510.1	510.4	9.34	509.1	[M+H]+	-	Lipids_Glycerophospholipids	LysoPC 17:0
pmd0136	Positive	524.4	507.4	9.91	523.4	[M+H]+	-	Lipids_Glycerophospholipids	LysoPC 18:0
pmb2388	Positive	524.1	507.4	8.91	523.1	[M+H]+	-	Lipids_Glycerophospholipids	LysoPC 18:0 (2n isomer)
pmb0882	Positive	522.1	125.5	9.07	521.1	[M+H]+	-	Lipids_Glycerophospholipids	LysoPC 18:1
pmb0859	Positive	522.4	184.5	8.91	521.4	[M+H]+	-	Lipids_Glycerophospholipids	LysoPC 18:1 (2n isomer)
pmb0852	Positive	520.3	502.3	8.43	519.3	[M+H]+	-	Lipids_Glycerophospholipids	LysoPC 18:2
pmb0873	Positive	520	125	8.25	519	[M+H]+	-	Lipids_Glycerophospholipids	LysoPC 18:2 (2n isomer)
pmb0854	Positive	518.3	459.6	8.79	517.3	[M+H]+	-	Lipids_Glycerophospholipids	LysoPC 18:3
pmb0865	Positive	518.2	500.3	7.71	517.2	[M+H]+	-	Lipids_Glycerophospholipids	LysoPC 18:3 (2n isomer)
pmb2228	Positive	538.1	184.5	6.84	537.1	[M+H]+	-	Lipids_Glycerophospholipids	LysoPC 19:0
pmd0145	Positive	550.4	245.1	10	549.4	[M+H]+	-	Lipids_Glycerophospholipids	LysoPC 20:1
pmd0144	Positive	550.4	245.1	9.96	549.4	[M+H]+	-	Lipids_Glycerophospholipids	LysoPC 20:1 (2n isomer)
pmc0960	Positive	544.4	544.4	8.91	543.4	[M+H]+	-	Lipids_Glycerophospholipids	LysoPC 20:4
pmb0864	Positive	426.3	285.8	7.69	425.3	[M+H]+	-	Lipids_Glycerophospholipids	LysoPE 14:0
pmd0158	Negative	424.2	285.8	7.51	425.2	[M-H]-	-	Lipids_Glycerophospholipids	LysoPE 14:0 (2n isomer)
pmb3117	Negative	452	255.3	8.74	453	[M-H]-	-	Lipids_Glycerophospholipids	LysoPE 16:0
pmd0160	Negative	452.3	255.3	8.73	453.3	[M-H]-	-	Lipids_Glycerophospholipids	LysoPE 16:0 (2n isomer)
pmb0883	Positive	482.1	341.9	9.86	481.1	[M+H]+	-	Lipids_Glycerophospholipids	LysoPE 18:0
pmb3121	Negative	478.1	281.4	9.03	479.1	[M-H]-	-	Lipids_Glycerophospholipids	LysoPE 18:1
pmb0856	Positive	480.5	339.9	8.86	479.5	[M+H]+	-	Lipids_Glycerophospholipids	LysoPE 18:1 (2n isomer)
pmb0874	Positive	478.6	337.9	8.38	477.6	[M+H]+	-	Lipids_Glycerophospholipids	LysoPE 18:2 (2n isomer)
pmb0168	Positive	700.1	184.4	9.33	699.1	[M+H]+	-	Lipids_Glycerophospholipids	PC 16:1/14:1
pme3104	Positive	150	133.1	1.15	149.07	[M+H]+	C02216	Nucleotide and its derivates	1-Methyladenine
pme3200	Positive	74	56.9	0.71	73.0971	[M+H]+	-	Nucleotide and its derivates	1-methylguanidine
pme3967	Positive	312	180.1	2.18	311.123	[M+H]+	-	Nucleotide and its derivates	2-(dimethylamino)guanosine
pme3184	Positive	332	136.1	1.17	331.068	[M+H]+	C00360	Nucleotide and its derivates	2'-Deoxyadenosine-5'-monophosphate
pme1373	Negative	306	78.8	1.17	307.057	[M-H]-	C00239	Nucleotide and its derivates	2'-Deoxycytidine-5'-monophosphate
pme1376	Positive	308	112	1.25	307.057	[M+H]+	C00239	Nucleotide and its derivates	2'-Deoxycytidine-5'-monophosphate
pme2776	Positive	253.1	137.1	1.67	252.086	[M+H]+	C05512	Nucleotide and its derivates	2'-Deoxyinosine
pmc0066	Positive	333.1	137	0.7	332.1	[M+H]+	C06196	Nucleotide and its derivates	2'-Deoxyinosine-5'-monophosphate
pme0183	Positive	152.1	135.1	0.86	151.049	[M+H]+	-	Nucleotide and its derivates	2-Hydroxy-6-aminopurine
pme1266	Positive	167.1	124	1.85	166.049	[M+H]+	C16357	Nucleotide and its derivates	3-Methylxanthine
pme0152	Positive	129.1	86	1.57	128.059	[M+H]+	C00906	Nucleotide and its derivates	5,6-Dihydro-5-methyluracil
pme1474	Positive	298	135.1	2.9	297.09	[M+H]+	C00170	Nucleotide and its derivates	5'-Deoxy-5'-(methylthio)adenosine
pme1473	Negative	296	134	2.85	297.09	[M-H]-	C00170	Nucleotide and its derivates	5'-Deoxy-5'-(methylthio)adenosine
pme0108	Positive	126.1	126.1	1.13	125.059	[M+H]+	C02376	Nucleotide and its derivates	5-Methylcytosine
pmc0274	Positive	167.1	121	1.92	166.1	[M+H]+	C16614	Nucleotide and its derivates	6-Methylmercaptopurine
pme2801	Positive	167	124.1	1.85	166.049	[M+H]+	C16353	Nucleotide and its derivates	7-Methylxanthine
pme1346	Positive	300.1	168.1	1.59	299.087	[M+H]+	-	Nucleotide and its derivates	8-Hydroxyguanosine
pme0040	Positive	136.1	136.1	1.16	135.054	[M+H]+	C00147	Nucleotide and its derivates	Adenine
pmd0023	Negative	266	134.2	1.81	267	[M-H]-	C00212	Nucleotide and its derivates	Adenosine
pmb0514	Positive	348.1	136.4	0.85	347.1	[M+H]+	C01367	Nucleotide and its derivates	Adenosine 3'-monophosphate
pmb0981	Positive	348.2	136.4	1.16	347.2	[M+H]+	C00020	Nucleotide and its derivates	Adenosine 5'-monophosphate
pmc0281	Positive	400.2	136.1	1.94	399.2	[M+H]+	-	Nucleotide and its derivates	Adenosine O-ribose
pmb2684	Negative	328.1	134.2	1.84	329.1	[M-H]-	C00575	Nucleotide and its derivates	Cyclic AMP
pme3732	Positive	244.1	111.4	0.83	243.086	[M+H]+	C00475	Nucleotide and its derivates	Cytidine
pme3174	Positive	324	112	0.83	323.052	[M+H]+	C00055	Nucleotide and its derivates	Cytidine 5'-monophosphate (Cytidylic acid)
pme0038	Positive	112	95	0.82	111.043	[M+H]+	C00380	Nucleotide and its derivates	Cytosine
pme3961	Positive	252	136.1	1.88	251.102	[M+H]+	C00559	Nucleotide and its derivates	Deoxyadenosine
pme1184	Positive	268.1	151.7	1.67	267.097	[M+H]+	C00330	Nucleotide and its derivates	Deoxyguanosine
pme3151	Negative	213	78.9	1.2	214.016	[M-H]-	-	Nucleotide and its derivates	Deoxyribose 5-phosphate
pme2746	Negative	784.2	437.2	2.79	785.157	[M-H]-	C00016	Nucleotide and its derivates	Flavin adenine dinucleotide (FAD)
pme1109	Positive	152	135.1	1.32	151.049	[M+H]+	C00242	Nucleotide and its derivates	Guanine
pme1178	Positive	284.1	135.2	1.52	283.092	[M+H]+	C00387	Nucleotide and its derivates	Guanosine
pmb0998	Positive	364.1	152.5	1.01	363.1	[M+H]+	C00144	Nucleotide and its derivates	Guanosine 5'-monophosphate
pme2278	Negative	362	78.9	1.17	363.058	[M-H]-	-	Nucleotide and its derivates	Guanosine monophosphate
pme0033	Positive	137	110	1.16	136.038	[M+H]+	C00262	Nucleotide and its derivates	Hypoxanthine
pme3983	Positive	269.1	137.1	1.49	268.081	[M+H]+	-	Nucleotide and its derivates	Hypoxanthine-9-β-D-arabinofuranoside
pme1119	Positive	269.1	137	0.83	268.081	[M+H]+	C00294	Nucleotide and its derivates	Inosine
pmb0532	Positive	349.1	137.4	1.16	348.1	[M+H]+	C00130	Nucleotide and its derivates	Inosine 5'-monophosphate
pmb0964	Positive	366.2	203.5	0.8	365.2	[M+H]+	-	Nucleotide and its derivates	iP7G
pmb0197	Positive	298.1	166.5	1.16	297.1	[M+H]+	-	Nucleotide and its derivates	N2-methylguanosine
pme3336	Negative	382	134.1	2.06	383.108	[M-H]-	-	Nucleotide and its derivates	N6-Succinyl Adenosine
pmb0530	Positive	664.2	524.1	1.16	663.2	[M+H]+	C00003	Nucleotide and its derivates	Nicotinic acid adenine dinucleotide
pmc0304	Positive	384.1	252.2	2.06	383.1	[M+H]+	-	Nucleotide and its derivates	Succinyladenosine
pme0264	Positive	243.1	127.1	1.99	242.09	[M+H]+	C00214	Nucleotide and its derivates	Thymidine
pme0031	Positive	127	110	1.59	126.043	[M+H]+	C00178	Nucleotide and its derivates	Thymine
pme0257	Negative	111	111	1.23	112.027	[M-H]-	C00106	Nucleotide and its derivates	Uracil
pme1063	Negative	243.1	110	1.24	244.07	[M-H]-	C00299	Nucleotide and its derivates	Uridine
pme3007	Negative	403	159	0.7	404.161	[M-H]-	C00015	Nucleotide and its derivates	Uridine 5’-diphosphate
pmb2922	Negative	565.1	323.3	1.11	566.1	[M-H]-	C00029	Nucleotide and its derivates	Uridine 5'-diphospho-D-glucose
pme3188	Negative	323	78.8	1.18	324.036	[M-H]-	C00105	Nucleotide and its derivates	Uridine 5'-monophosphate
pme0256	Negative	151	108	1.19	152.033	[M-H]-	C00385	Nucleotide and its derivates	Xanthine
pme1296	Positive	285.1	153.1	1.75	284.076	[M+H]+	C01762	Nucleotide and its derivates	Xanthosine
pme0163	Positive	335.1	122.8	0.8	334.057	[M+H]+	C00455	Nucleotide and its derivates	β-Nicotinamide mononucleotide
pme3970	Negative	243	153.1	1.21	244.07	[M-H]-	C02067	Nucleotide and its derivates	β-Pseudouridine
pme3154	Negative	147.1	58.8	1.22	148.074	[M-H]-	-	Organic acids	(Rs)-Mevalonic acid
pme2129	Negative	131.1	68.9	3.58	132.079	[M-H]-	-	Organic acids	(S)-(-)-2-Hydroxyisocaproic acid
pme3093	Positive	241	170.1	0.65	240.122	[M+H]+	-	Organic acids	(S)-2-(4-Aminobutanamido)-3-(1-methyl-1H-imidazol-5-yl)propanoic acid
pme3083	Negative	164	92	3.87	165.043	[M-H]-	-	Organic acids	2-(Formylamino)benzoic acid
pme2706	Negative	153.2	109	2.42	154.027	[M-H]-	C00196	Organic acids	2,3-Dihydroxybenzoic acid
pme0048	Negative	108	63.7	0.76	109.02	[M-H]-	C00519?	Organic acids	2-Aminoethanesulfinic acid
pme0024	Negative	124	79.7	0.83	125.015	[M-H]-	C00245	Organic acids	2-Aminoethanesulfonic acid
pme1966	Positive	126	126	0.84	125.015	[M+H]+	C00245	Organic acids	2-Aminoethanesulfonic acid
pme0238	Positive	113	94.9	2.14	112.016	[M+H]+	-	Organic acids	2–furanoic acid
pmb3101	Negative	175.1	131.3	2.75	176.1	[M-H]-	C02504	Organic acids	2-Isopropylmalate
pme3309	Negative	145.1	101.1	2.58	146.058	[M-H]-	-	Organic acids	2-Methylglutaric acid
pme0267	Negative	131	86.9	2.12	132.042	[M-H]-	-	Organic acids	2-Methylsuccinic acid
pme1218	Positive	124	77.8	1.15	123.032	[M+H]+	C10164	Organic acids	2-Picolinic acid
pme2598	Negative	167.1	139	2.44	168.042	[M-H]-	-	Organic acids	3,4-Dihydroxybenzeneacetic acid
pme1711	Negative	117.1	99.9	2.03	118.063	[M-H]-	-	Organic acids	3-Hydroxy-3-methyl butyric acid
pme0207	Negative	103	103	1.29	104.047	[M-H]-	-	Organic acids	3-Hydroxybutyrate
pme2702	Negative	144.1	102	1.62	145.074	[M-H]-	C02946	Organic acids	4-Acetamidobutyric acid
pme0285	Positive	146.1	85.9	0.84	145.085	[M+H]+	C01035	Organic acids	4-Guanidinobutyric acid
pme2761	Negative	161	160.9	0.95	162.016	[M-H]-	C01127	Organic acids	4-Hydroxy-2-oxoglutaric acid
pme0474	Positive	139	50.3	3.07	138.032	[M+H]+	C00156	Organic acids	4-Hydroxybenzoic acid
pme2903	Negative	137	92.5	3.05	138.032	[M-H]-	C00156	Organic acids	4-Hydroxybenzoic acid
pma3649	Positive	132.1	86.2	0.99	131.1	[M+H]+	C00430	Organic acids	5-Aminolevulinate
pme3346	Negative	131.1	70.8	2.76	132.079	[M-H]-	-	Organic acids	5-hydroxyhexanoic acid
pme0274	Positive	132.1	76.9	1.2	131.095	[M+H]+	C02378	Organic acids	6-Aminocaproic acid
pme0245	Negative	145.1	80.9	2.58	146.058	[M-H]-	C06104??	Organic acids	Adipic acid
pme2380	Negative	145	80.8	1.14	146.022	[M-H]-	-	Organic acids	A-Ketoglutaric acid
pme3096	Negative	118	73.9	1.34	119.022	[M-H]-	C00872	Organic acids	Aminomalonic acid
pmb0404	Positive	353.1	153.4	4.21	352.1	[M+H]+	-	Organic acids	Arabidopyl shikimic acid
pmb2657	Negative	289.1	191.2	0.71	290.1	[M-H]-	C03406	Organic acids	Argininosuccinate
pme0249	Positive	189.1	97	4.47	188.105	[M+H]+	C08261	Organic acids	Azelaic acid
pme2550	Negative	173	137	0.77	174.016	[M-H]-	C00417	Organic acids	Cis-Aconitic acid
pme2241	Negative	129	84.9	1.62	130.027	[M-H]-	C02226	Organic acids	Citraconic acid
pmb2826	Negative	147	85	1.03	148	[M-H]-	C00815	Organic acids	Citramalate
pme2050	Negative	191	131	0.86	192.027	[M-H]-	C00158	Organic acids	Citric acid
pme1851	Negative	130.1	88	0.81	131.07	[M-H]-	C00300	Organic acids	Creatine
pme1852	Positive	132.1	90	0.77	131.07	[M+H]+	C00300	Organic acids	Creatine
pme1936	Positive	114.1	114	0.62	113.059	[M+H]+	C00791	Organic acids	Creatinine
pme1730	Negative	117	99.8	0.74	118.027	[M-H]-	-	Organic acids	D-Erythronolactone
pmb3099	Negative	153	78.9	1.56	154	[M-H]-	C06608	Organic acids	Diethyl phosphate
pme0291	Positive	160.1	114.1	3.03	159.126	[M+H]+	-	Organic acids	Dl-2-Aminooctanoic acid
pme2344	Positive	231.2	149.1	6.16	230.152	[M+H]+	-	Organic acids	Dodecanedioic aicd
pme1683	Positive	477.2	258.1	2.15	476.168	[M+H]+	C12276	Organic acids	D-Pantothenic dcid
pme3719	Negative	165.1	74.9	0.75	166.048	[M-H]-	-	Organic acids	D-Xylonic acid
pme1735	Negative	181.1	108	4.75	182.058	[M-H]-	-	Organic acids	Ethyl 3,4-Dihydroxybenzoate (Ethyl protocatechuate)
pme3034	Negative	131	86.9	1.89	132.042	[M-H]-	-	Organic acids	ethylmalonate
pme2169	Negative	115	97.9	1.19	116.011	[M-H]-	C00122	Organic acids	Fumaric acid
pme0243	Negative	131	86.9	1.86	132.042	[M-H]-	C00489	Organic acids	Glutaric acid
pme2884	Negative	166	124.1	0.85	167.037	[M-H]-	-	Organic acids	Guanidinoethyl sulfonate
pme1292	Negative	167.1	122.1	2.12	168.042	[M-H]-	C00544	Organic acids	Homogentisic acid
pme0234	Positive	190	144	2.66	189.043	[M+H]+	C01717	Organic acids	Kynurenic acid
pme2033	Negative	133	70.8	0.85	134.022	[M-H]-	C00497	Organic acids	L(-)-Malic acid
pme2009	Negative	149	72.8	1.03	150.016	[M-H]-	-	Organic acids	L-(+)-Tartaric acid
pme0270	Positive	117	98.9	1.26	116.011	[M+H]+	C01384	Organic acids	Maleic acid
pme2362	Negative	151	105	2.89	152.047	[M-H]-	C01984	Organic acids	Mandelic acid
pma6281	Negative	145.1	74	0.73	146.1	[M-H]-	-	Organic acids	Methylglutaric acid
pme0486	Negative	117	100	1.33	118.027	[M-H]-	C02170	Organic acids	Methylmalonic acid
pma0675	Positive	153	135.3	3.14	152	[M+H]+	-	Organic acids	o-Anisic acid
pme2589	Negative	159.1	58.8	1.24	160.037	[M-H]-	C00322	Organic acids	Oxoadipic acid
pmb0829	Positive	98.9	81.1	0.88	97.9	[M+H]+	C00009	Organic acids	Phosphoric acid
pme0283	Positive	167	149.1	2.95	166.027	[M+H]+	C01606	Organic acids	Phthalic acid
pme1820	Negative	151	107.1	3.25	152.047	[M-H]-	C00642	Organic acids	p–Hydroxyphenyl acetic acid
pme0265	Positive	203.1	93	5.06	202.12	[M+H]+	C08277	Organic acids	Sebacate
pme0397	Negative	173.1	92.9	0.81	174.053	[M-H]-	C00493	Organic acids	Shikimic acid
pma0149	Positive	341.1	179.4	2.28	340.1	[M+H]+	C02887	Organic acids	Sinapoyl malate
pme1980	Positive	175.1	83.1	3.7	174.089	[M+H]+	C08278	Organic acids	Suberic acid
pme1830	Negative	117	99.9	1.35	118.027	[M-H]-	C00042	Organic acids	Succinic acid
pme3069	Positive	556.3	371.2	10.27	555.284	[M+H]+	C05122	Organic acids	Taurocholic acid
pme0281	Negative	165	121.1	2.96	166.027	[M-H]-	C06337	Organic acids	Terephthalic acid
pme3207	Negative	141	58.7	0.69	142.027	[M-H]-	-	Organic acids	trans,trans-Muconic acid
pme3009	Positive	175	98.9	0.63	174.016	[M+H]+	-	Organic acids	trans-Citridic acid
pma2681	Positive	206.1	132.4	2.05	205.1	[M+H]+	C02470	Organic acids	Xanthurenic acid
pme3011	Positive	104.1	87	0.77	103.063	[M+H]+	C00334	Organic acids	γ-aminobutyric acid
pme2831	Positive	130	88.9	0.86	129.101	[M+H]+	C07151	Others	1,1-Dimethylbiguanide
pmb1912	Positive	474.2	327.8	2.3	473.2	[M+H]+	C00234	Others	10-Formyl-THF
pme2931	Positive	151.1	109	7.12	150.105	[M+H]+	-	Others	2-(-)-Carvone
pmb0302	Positive	126.1	97.3	3.69	125.1	[M+H]+	C03557	Others	2-Aminoethylphosphonate
pme3081	Positive	169.1	134.1	0.77	168.09	[M+H]+	C00534	Others	4-(Aminomethyl)-5-(hydroxymethyl)-2-methylpyridin-3-ol
pmb0764	Positive	144.1	142.9	2.6	143.1	[M+H]+	C04294	Others	4-Methyl-5-thiazoleethanol
pme2828	Positive	140	98.9	0.63	139.027	[M+H]+	C00870	Others	4-Nitrophenol
pmb0374	Positive	136.1	119.3	1.82	135.1	[M+H]+	-	Others	Aminopurine
pmb0766	Positive	390.4	284.9	6.91	389.4	[M+H]+	-	Others	Azoxystrobin acid
pmb0069	Positive	122	105.3	2.26	121	[M+H]+	C09815	Others	Benzamide
pmb0292	Positive	387.1	331.8	7.65	386.1	[M+H]+	C00187	Others	Cholesterol
pmb2211	Positive	343.1	240.9	6.59	342.1	[M+H]+	-	Others	Cocamidopropyl betaine
pmb0767	Positive	302.4	284.9	7.25	301.4	[M+H]+	-	Others	D-erythro-Dihydrosphingosine
pme2433	Positive	106	88.1	0.79	105.079	[M+H]+	C06772	Others	Diethanolamine
pma2400	Positive	167.1	121.2	2.8	166.1	[M+H]+	-	Others	Dihydrojasmone
pmb0064	Positive	374.1	198.6	2.05	373.1	[M+H]+	C04831	Others	DIMBOA glucoside
pme3186	Negative	169	122.8	1.11	169.998	[M-H]-	-	Others	Dl-Glyceraldehyde3-phosphate
pma6625	Negative	405.1	242.2	4.63	406.1	[M-H]-	-	Others	E-3,4,5'-Trihydroxy-3'-glucopyranosylstilbene
pme2246	Negative	301	58.8	3.89	302.006	[M-H]-	C10788	Others	Ellagic acid
pma2987	Positive	142.1	82.9	0.62	141.1	[M+H]+	C00860	Others	Histidinol
pma0948	Positive	138.1	77.2	1.26	137.1	[M+H]+	-	Others	Hydroxyphenethylamine
pme0516	Negative	179.2	87	0.74	180.063	[M-H]-	C00137	Others	Inositol
pme1665	Negative	593.2	431.1	3.36	594.159	[M-H]-	C08064	Others	Isovitexin 7-O-glucoside (Saponarin)
pme2232	Positive	277.1	185.2	3.56	276.1	[M+H]+	C09489	Others	Lactucin
pme2108	Positive	163	103	0.68	162.113	[M+H]+	C00318	Others	L-Carnitine
pmb3079	Negative	300.1	79	1.15	301.1	[M-H]-	C04256	Others	N-Acetylglucosamine 1-phosphate
pme2651	Negative	742.1	620.2	1.15	743.075	[M-H]-	C00006	Others	NADP
pmb1452	Positive	275.1	258.1	6.23	274.1	[M+H]+	-	Others	N-Lauryldiethanolamine
pme2830	Negative	140	78.5	0.75	141.019	[M-H]-	-	Others	O-Phosphorylethanolamine
pme3511	Negative	287.1	153.1	1.21	288.059	[M-H]-	-	Others	Orotidine
pme2366	Positive	122.1	105	2.26	121.089	[M+H]+	C05332	Others	Phenethylamine
pmb1652	Positive	149	121.3	9.71	148	[M+H]+	-	Others	Phthalic anhydride
pme2367	Positive	109	80.9	3.22	108.021	[M+H]+	C00472	Others	Quinone
pme1640	Positive	371.1	267.1	11.63	370.105	[M+H]+	-	Others	sesamolin
pmb2556	Negative	345.1	167.2	2.27	346.1	[M-H]-	-	Others	Syringaldehyde O-glucoside
pme1841	Positive	103	86.1	0.76	102.116	[M+H]+	C01672	Phenolamides	1,5-Diaminopentane
pmb0501	Positive	131.1	72.1	0.75	130.1	[M+H]+	C00179	Phenolamides	Agmatine
pmb0503	Positive	439.1	147.4	2.11	438.1	[M+H]+	-	Phenolamides	N-(4'-O-glycosyl)-p-coumaroyl agmatine
pma0634	Positive	495.3	478.4	2.43	494.3	[M+H]+	-	Phenolamides	N', N''-di-p-coumaroylspermine
pma0702	Positive	558.3	264.8	3.75	557.3	[M+H]+	-	Phenolamides	N', N''-disinapoylspermidine
pmb0492	Positive	584.2	325.8	2.42	583.2	[M+H]+	-	Phenolamides	N',N",N"'-p-coumaroyl-cinnamoyl-caffeoyl spermidine
pme2693	Positive	131	71.9	0.8	130.111	[M+H]+	C02714	Phenolamides	N-Acetylputrescine
pma0101	Positive	293.2	234.5	2.45	292.2	[M+H]+	-	Phenolamides	N-Caffeoyl agmatine
pmb0323	Positive	251.1	233.5	1.97	250.1	[M+H]+	C03002	Phenolamides	N-Caffeoyl putrescine
pmb0896	Positive	265.1	177.5	2.44	264.1	[M+H]+	-	Phenolamides	N'-Feruloyl putrescine
pmb0489	Positive	397.1	147.4	1.73	396.1	[M+H]+	-	Phenolamides	N-hexosyl-p-coumaroyl putrescine
pmb0494	Positive	295	207.6	2.77	294	[M+H]+	-	Phenolamides	N-Sinapoyl putrescine
pme2292	Positive	89	71.9	0.64	88.1	[M+H]+	C00134	Phenolamides	Putrescine
pmb0488	Positive	146.2	72.1	0.56	145.2	[M+H]+	C00315	Phenolamides	Spermidine
pmd0017	Positive	203	112	0.62	202	[M+H]+	C00750	Phenolamides	Spermine
pme0430	Negative	575	285.3	3.68	576.127	[M-H]-	-	Proanthocyanidins	Procyanidin A1
pme0433	Positive	577	425.9	4.06	576.127	[M+H]+	C10237	Proanthocyanidins	Procyanidin A2
pmb0837	Positive	577.1	425.4	2.92	576.1	[M+H]+	-	Proanthocyanidins	Procyanidin A3
pme0435	Positive	579.1	127.3	3.03	578.142	[M+H]+	-	Proanthocyanidins	Procyanidin B2
pme0436	Negative	577.1	407.3	2.79	578.142	[M-H]-	-	Proanthocyanidins	Procyanidin B3
pme3333	Positive	153.1	136.1	1.51	152.059	[M+H]+	-	Pyridine derivatives	1,4-dihydro-1-Methyl-4-oxo-3-pyridinecarboxamide
pme1738	Positive	138.1	95	0.81	137.071	[M+H]+	C02918	Pyridine derivatives	3-Carbamyl-1-methylpyridinium (1-Methylnicotinamide)
pme2594	Negative	182.1	138.1	1.66	183.053	[M-H]-	C00847	Pyridine derivatives	4-Pyridoxic acid
pme2901	Negative	353.1	191.1	2.38	354.095	[M-H]-	-	Quinate and its derivatives	1-O-Caffeoyl quinic acid
pma3724	Positive	369.1	207.5	3.42	368.1	[M+H]+	-	Quinate and its derivatives	1-O-Feruloyl quinic acid
pmb3068	Negative	337.1	155.8	2.85	338.1	[M-H]-	-	Quinate and its derivatives	1-O-p-Coumaroyl quinic acid
pmb0752	Positive	369.1	177.5	3.01	368.1	[M+H]+	C02572	Quinate and its derivatives	3-O-Feruloyl quinic acid
pmb3074	Negative	337.1	190.9	3.3	338.1	[M-H]-	-	Quinate and its derivatives	3-O-p-Coumaroyl quinic acid
pmb3064	Negative	499.2	173.2	2.45	500.2	[M-H]-	-	Quinate and its derivatives	3-O-p-coumaroyl quinic acid O-hexoside
pmb3075	Negative	319	145.3	3.93	320	[M-H]-	-	Quinate and its derivatives	3-O-p-Coumaroyl shikimic acid
pmb3072	Negative	481.1	319.3	3.23	482.1	[M-H]-	-	Quinate and its derivatives	3-O-p-coumaroyl shikimic acid O-hexoside
pmb2938	Negative	353.1	191.2	3	354.1	[M-H]-	-	Quinate and its derivatives	4-O-Caffeoyl quinic acid (criptochlorogenic acid)
pmb3061	Negative	499.1	163.2	2.1	500.1	[M-H]-	-	Quinate and its derivatives	5-O-p-coumaroyl quinic acid O-hexoside
pmb0751	Positive	321.1	147.5	3.81	320.1	[M+H]+	-	Quinate and its derivatives	5-O-p-Coumaroyl shikimic acid
pmb3066	Negative	481.1	445.4	2.62	482.1	[M-H]-	-	Quinate and its derivatives	5-O-p-coumaroyl shikimic acid O-hexoside
pma6460	Negative	337	275.8	3.26	338	[M-H]-	-	Quinate and its derivatives	5-O-p-Coumaroylquinic acid
pme0398	Negative	353.1	191.1	2.72	354.095	[M-H]-	C00852	Quinate and its derivatives	Chlorogenic acid (3-O-Caffeoylquinic acid)
pme1806	Negative	367	179.1	3.64	368.111	[M-H]-	-	Quinate and its derivatives	Chlorogenic acid methyl ester
pmb3056	Negative	355.1	181.2	1.89	356.1	[M-H]-	-	Quinate and its derivatives	Homovanilloyl quinic acid
pme1816	Negative	353	191.1	2.35	354.095	[M-H]-	C17147	Quinate and its derivatives	Neochlorogenic acid (5-O-Caffeoylquinic acid)
pmb0749	Positive	369.1	177.5	2.12	368.1	[M+H]+	-	Quinate and its derivatives	O-Feruloyl quinic acid
pma0110	Positive	399	207.5	3.17	398	[M+H]+	-	Quinate and its derivatives	O-Sinapoyl quinic acid
pmb3055	Negative	513.1	191.2	1.82	514.1	[M-H]-	-	Quinate and its derivatives	p-Coumaroyl quinic acid O-glucuronic acid
pmb3317	Negative	371.1	179.2	1.85	372.1	[M-H]-	-	Quinate and its derivatives	Quinacyl syringic acid
pme2036	Negative	191	85	0.92	192.063	[M-H]-	C00296	Quinate and its derivatives	Quinic acid
pmb3059	Negative	543.1	191.2	2.13	544.1	[M-H]-	-	Quinate and its derivatives	Quinic acid O-di-glucuronic acid
pme0063	Positive	517.3	481.3	5.88	516.309	[M+H]+	C08796	Terpenoids	Cucurbitacin D
pmb2222	Positive	319.1	301.9	7.07	318.1	[M+H]+	-	Terpenoids	Phytocassane C
pmb0426	Positive	219.1	189.5	3.84	218.1	[M+H]+	C08309	Tryptamine derivatives	5-Methoxy-N,N-dimethyltryptamine
pme2786	Positive	219	160.1	3.32	218.106	[M+H]+	C00978	Tryptamine derivatives	N-Acetyl-5-hydroxytryptamine
pmb0770	Positive	353.1	177.5	4.79	352.1	[M+H]+	-	Tryptamine derivatives	N-Feruloyl serotonin
pmb0774	Positive	177.2	160.5	1.63	176.2	[M+H]+	C17203	Tryptamine derivatives	N-hydroxy tryptamine
pme2024	Positive	177	160.2	1.63	176.095	[M+H]+	C00780	Tryptamine derivatives	serotonin
pmb0801	Positive	346	184.5	1.58	345	[M+H]+	-	Vitamins	4-Pyridoxic acid O-hexoside
pme1137	Positive	140	122	1.47	139.027	[M+H]+	C01020	Vitamins	6-hydroxynicotinic acid
pme2266	Positive	245.1	227.1	3.37	244.088	[M+H]+	C00120	Vitamins	Biotin
pmb0802	Positive	220.2	202.7	2.15	219.2	[M+H]+	C00864	Vitamins	D-Pantothenic acid
pme2111	Negative	175	87	0.85	176.12	[M-H]-	C00072	Vitamins	L-ascorbate
pme1014	Positive	445.3	281	10.77	444.303	[M+H]+	C00828	Vitamins	Menaquinone (K2)
pmb0800	Positive	123.1	80.3	1.52	122.1	[M+H]+	C00153	Vitamins	Niacinamide
pme1709	Positive	138.1	78	3.73	137.048	[M+H]+	-	Vitamins	Nicotinic Acid Methyl Ester (Methyl Nicotinate)
pme2167	Positive	157	111	1.18	156.017	[M+H]+	C00295	Vitamins	Orotic acid
pme3478	Negative	277.1	146.2	2.84	278.13	[M-H]-	C00831	Vitamins	Pantetheine
pme1281	Negative	246	78.9	2.01	247.025	[M-H]-	C00018	Vitamins	Pyridoxal 5'-phosphate
pme1383	Positive	170.1	134.1	1.16	169.074	[M+H]+	C00314	Vitamins	Pyridoxine
pme1306	Positive	250	134	1.23	249.04	[M+H]+	C00627	Vitamins	Pyridoxine 5'-phosphate
pmb0789	Positive	332.1	314.7	1.16	331.1	[M+H]+	-	Vitamins	Pyridoxine O-glucoside
pme1952	Positive	377	243.2	3.26	376.138	[M+H]+	C00255	Vitamins	Riboflavin
pmb2648	Negative	263.1	147.2	0.74	264.1	[M-H]-	C00378	Vitamins	Thiamine
pme2289	Positive	287.2	143.4	11	286.23	[M+H]+	C00473	Vitamins	Vitamin A
pme2661	Negative	383	281.1	5.61	384.339	[M-H]-	C05443	Vitamins	Vitamin D3
pma3101	Positive	256.2	124	0.84	255.2	[M+H]+	C05841	Nicotinic acid derivatives	Nicotinate ribonucleoside
pme0496	Negative	122	77.9	1.16	123	[M-H]-	C00253	Nicotinic acid derivatives	Nicotinic acid
pma1751	Positive	286	124.3	1.95	285	[M+H]+	-	Nicotinic acid derivatives	Nicotinic acid-hexoside
