# Supplementary material for: Comprehensive ESI-Q TRAP-MS/MS based characterization of metabolome of two mango (Mangifera indica L) cultivars from China
Source: Sci Rep. 2020 Nov 18;10:20017. doi: 10.1038/s41598-020-75636-y (PMC7676270; doi:10.1038/s41598-020-75636-y)
Supplement: Supplementary file 5 — Supplementary Table 2. [file 41598_2020_75636_MOESM5_ESM.xlsx]

## Sheet: File explanation
Heading name	Description
Index	Unique number assigned during analysis
Ion mode	Type of data acquisition mode for experimental detection
Q1 (Da)	Molecular weight information of primary parent ions
Q3 (Da)	Molecular weight information of secondary fragment ions
Rt (min)	Retention time, in minutes
Molecular Weight (Da)	Molecular weight Size
Ionization model	Experimental detection of admixture types
KEGG ID	The KEGG ID number corresponding to the substance
MS2 name	The name of the metabolite obtained by qualitative matching analysis of level two mass spectrometry
Class	Classification of metabolites
MEAN OO	The mean relative quantitative value of the metabolites in an experimental group used for comparison of the group
MEAN XX	The mean relative quantitative value of the metabolites in another experimental group used for the comparison
VIP	The importance of variable projection obtained by the OPLS-DA model of a metabolite in the group comparison
P-VALUE	The P value obtained by the T test of the metabolite in this group, P value = The probability that the hypothesis is correct but rejected = the number of negative results/total number of results, is a test probability of the data with the sample
Q-VALUE	Assuming that the test statistics (P value) are corrected after multiple hypothesis tests, the Q value = the probability of rejection but correct = the number of false positive results/presumed positive results is a test probability of the inference obtained by statistical Test, and the re-statistics of P value
FOLD CHANGE	Fold change in relative content of metabolite between respective samples
LOG_FOLDCHANGE	Fold change in terms of logarithm with base 2
	The differential metabolite screening condition is VIP greater than 1 and P-value less than 0.05
	HGF1, HGF2, HGF3, TN1, TN2, TN3 represent pulp samples of respective cultivars (HGF or TN) in growth stages of fruit.
	HGFS1, HGFS2, HGFS3, TNS1, TNS2, TNS3 represent peel samples of respective cultivars (HGF or TN) in growth stages of fruit.

## Sheet: HGF1-TN1
Index	Ion mode	Q1 (Da)	Q3 (Da)	Rt (min)	Molecular Weight (Da)	Ionization model	KEGG ID	Compounds	Class	MEAN HGF1	MEAN TN1	VIP	P-VALUE	Q-VALUE	FOLD CHANGE	LOG_FOLDCHANGE
pmb0545	Positive	477.1	315.6	3.31	477.1	Protonated	-	Rosinidin O-hexoside	Anthocyanins	0.000404331	1.12761e-08	1.29051	0.00518421	0.00576688	35857.4	15.13
pma6216	Positive	447.1	298	3.72	446.1	[M+H]+	-	Acacetin C-hexoside	Flavone C-glycosides	0.00018943	1.12761e-08	1.28901	0.0444918	0.0263821	16799.3	14.0361
pme1137	Positive	140	122	1.43	139.027	[M+H]+	C01020	6-hydroxynicotinic acid	Vitamins	0.000120007	1.12761e-08	1.29048	0.0082336	0.0079796	10642.6	13.3776
pmb2940	Negative	385.1	223.2	3.15	386.1	[M-H]-	-	1-O-beta-D-Glucopyranosyl sinapate	Hydroxycinnamoyl derivatives	0.000100987	1.12761e-08	1.29031	0.0162021	0.0128963	8955.83	13.1286
pme2963	Negative	287.1	125.1	4.58	288.063	[M-H]-	C00974	Aromadedrin (Dihydrokaempferol)	Flavonol	1.83725e-05	1.12761e-08	1.28949	0.0158563	0.0127097	1629.33	10.6701
pmb0837	Positive	577.1	425.4	2.87	576.1	[M+H]+	-	Procyanidin A3	Proanthocyanidins	0.000429763	7.66189e-06	1.08232	0.0424683	0.0254938	56.091	5.8097
pma0825	Positive	503	255.6	5.23	502	[M+H]+	-	Chrysin O-malonylhexoside	Flavone	0.00133524	6.59602e-05	1.28788	0.00620393	0.00653935	20.2432	4.33936
pme0436	Negative	577.1	407.3	2.87	578.142	[M-H]-	-	Procyanidin B3	Proanthocyanidins	0.00833152	0.000548236	1.28851	4.65785e-06	0.000148517	15.1969	3.92571
pme0434	Negative	577	407.3	2.87	578.142	[M-H]-	-	Procyanidin B2	Proanthocyanidins	0.00228249	0.000152849	1.28926	5.61971e-07	7.62102e-05	14.933	3.90043
pmb2947	Negative	865.1	407.2	3.51	866.1	[M-H]-	-	Catechin-catechin-catechin	Catechin derivatives	0.000322975	2.67064e-05	1.28451	6.1036e-05	0.00054431	12.0935	3.59616
pma0724	Positive	435.1	339.7	3.74	434.1	[M+H]+	-	Naringenin C-hexoside	Flavone C-glycosides	0.0012217	0.000116515	1.25607	0.029703	0.0195634	10.4854	3.39031
pme3296	Negative	431	285.1	4.45	432.106	[M-H]-	C16911	Kaempferol 3-O-rhamnoside (Kaempferin)	Flavonol	4.36128e-05	4.55802e-06	1.18898	0.00552655	0.00601215	9.56835	3.25827
pma1108	Positive	433.1	271.7	3.73	432.1	[M+H]+	-	Apigenin C-glucoside	Flavone C-glycosides	0.00306434	0.000344427	1.28126	2.50735e-06	0.000133601	8.89691	3.15331
pme0442	Positive	303	149.3	2.9	303.24	Protonated	C05908	Delphinidin	Anthocyanins	0.000330401	3.76768e-05	1.21623	0.000957413	0.00194888	8.76937	3.13247
pme0372	Positive	435.1	273.1	4.17	434.121	[M+H]+	C09099	Naringenin 7-O-glucoside (Prunin)	Flavanone	0.0112576	0.0013263	1.27863	1.54739e-05	0.000233161	8.488	3.08543
pmb3055	Negative	513.1	191.2	1.82	514.1	[M-H]-	-	p-Coumaroyl quinic acid O-glucuronic acid	Quinate and its derivatives	0.0016035	0.000225506	1.26225	0.0262119	0.0180274	7.1107	2.82999
pme1562	Negative	441.3	289.1	3.83	442.3	[M-H]-	-	Epicatechin gallate (ECG)	Catechin derivatives	0.0048574	0.000705278	1.2704	0.0257238	0.0178018	6.88721	2.78392
pme2459	Positive	449.1	287.1	3.77	448.101	[M+H]+	C03951	Luteolin 7-O-glucoside (Cynaroside)	Flavone	0.00489817	0.000725426	1.27584	0.000551453	0.00141469	6.75212	2.75534
pme0374	Negative	431.1	431.1	3.7	432.106	[M-H]-	C01714	Isovitexin	Flavone C-glycosides	0.000422204	6.45959e-05	1.27458	0.00105192	0.00206744	6.53607	2.70842
pme3130	Positive	465	302.9	3.85	464.096	[M+H]+	-	Quercetin 4'-O-glucoside (Spiraeoside)	Flavonol	0.0459428	0.00765512	1.28139	6.68582e-05	0.000566675	6.00157	2.58534
pme3212	Positive	465	302.8	3.81	464.096	[M+H]+	C05623	Quercetin 3-O-glucoside (Isotrifoliin)	Flavonol	0.0449915	0.00783697	1.28249	3.49143e-05	0.00040648	5.74093	2.52129
pme0205	Negative	289.1	125	2.99	290.079	[M-H]-	C06562	Catechin	Catechin derivatives	0.00467449	0.000832647	1.28024	0.000218246	0.000967842	5.61401	2.48903
pme0450	Negative	289	78.8	3.18	290.3	[M-H]-	C09727	L-Epicatechin	Catechin derivatives	0.0214562	0.00384928	1.28083	0.000257239	0.0010196	5.57408	2.47873
pmb2556	Negative	345.1	167.2	2.35	346.1	[M-H]-	-	Syringaldehyde O-glucoside	Others	7.24789e-05	1.32178e-05	1.26834	0.000287129	0.00105239	5.48344	2.45508
pma6199	Positive	417.2	255.8	4.96	416.2	[M+H]+	-	Chrysin O-hexoside	Flavone	0.000299448	6.27001e-05	1.23901	0.000835478	0.00179072	4.77589	2.25577
pme0361	Positive	435.1	303	3.96	434.085	[M+H]+	-	Quercetin 3-alpha-L-arabinofuranoside (Avicularin)	Flavonol	0.00630438	0.00134392	1.27814	0.000595536	0.0014684	4.69105	2.22991
pmb2999	Negative	461.1	285.2	3.8	462.1	[M-H]-	-	Chrysoeriol 5-O-hexoside	Flavone	0.000123517	2.63469e-05	1.27486	0.0167517	0.0131876	4.6881	2.229
pme1598	Negative	463.1	301.1	3.81	464.132	[M-H]-	-	Hesperetin 5-O-glucoside	Flavanone	0.000535223	0.000116744	1.28331	8.326e-05	0.000627283	4.58459	2.19679
pma6639	Positive	479.2	318	4.11	478.2	[M+H]+	-	Isorhamnetin O-hexoside	Flavonol	8.65053e-05	2.05253e-05	1.2208	0.00203833	0.00316457	4.21456	2.07538
pmb3041	Negative	521.1	329.3	3.74	522.1	[M-H]-	-	Tricin O-saccharic acid	Flavone	0.00152417	0.00036222	1.28802	1.42142e-05	0.000225152	4.20786	2.07309
pme0177	Positive	265.1	130.1	3.15	264.111	[M+H]+	C04148	Phenylacetyl-L-glutamine	Amino acid derivatives	0.000181557	5.13492e-05	1.2894	5.94541e-06	0.000152826	3.53574	1.82201
pme3268	Positive	449	286.9	3.93	448.101	[M+H]+	C12626	Kaempferol 3-O-galactoside (Trifolin)	Flavonol	0.0010002	0.000289299	1.23368	0.00457257	0.00529997	3.45733	1.78966
pme3466	Positive	287.1	161.1	6.81	286.084	[M+H]+	C05334	Isosakuranetin (4'-Methylnaringenin)	Flavanone	7.41461e-05	2.28363e-05	1.26767	0.00160741	0.00274771	3.24685	1.69904
pme1806	Negative	367	179.1	3.67	368.111	[M-H]-	-	Chlorogenic acid methyl ester	Quinate and its derivatives	0.00087455	0.000269468	1.25903	0.00262005	0.00361933	3.24547	1.69843
pmb0645	Positive	627.1	447.3	3.37	626.1	[M+H]+	-	6-C-hexosyl-hesperetin O-hexoside	Flavone C-glycosides	0.000112058	3.45577e-05	1.26776	0.000160818	0.000864467	3.24262	1.69716
pme1611	Negative	433.1	433	3.72	434.121	[M-H]-	-	Isohemiphloin	Flavone	0.000252978	7.84262e-05	1.25698	0.00259219	0.00359984	3.22568	1.68961
pma1751	Positive	286	124.3	2.03	285	[M+H]+	-	Nicotinic acid-hexoside	Nicotinic acid derivatives	0.00049769	0.000160438	1.13575	0.0242976	0.017126	3.10206	1.63323
pmb2979	Negative	549.2	387.3	3.99	550.2	[M-H]-	-	Hesperetin O-malonylhexoside	Flavanone	5.19489e-05	1.74982e-05	1.17472	0.0128622	0.0109772	2.96882	1.56989
pma3724	Positive	369.1	207.5	3.43	368.1	[M+H]+	-	1-O-Feruloyl quinic acid	Quinate and its derivatives	0.000574911	0.000195297	1.2561	0.00298802	0.00393825	2.94378	1.55767
pmb0750	Positive	355.1	145.4	2.47	354.1	[M+H]+	C17147	Neochlorogenic acid (5-O-Caffeoylquinic acid)	Quinate and its derivatives	0.000117223	4.01669e-05	1.23395	0.00143339	0.00255448	2.91839	1.54517
pme0310	Negative	197.1	124.1	3.73	198.053	[M-H]-	-	Ethyl gallate	Benzoic acid derivatives	0.000276062	9.66172e-05	1.242	0.00430899	0.00509649	2.85728	1.51464
pme1521	Negative	303.1	125.1	4.09	304.058	[M-H]-	C01617	Dihydroquercetin (Taxifolin)	Flavonol	8.27238e-05	2.92331e-05	1.05517	0.036241	0.0226361	2.8298	1.5007
pmb2778	Negative	295	183.3	8.92	296	[M-H]-	-	9,10-EODE	Lipids_Fatty acids	0.000192	6.99176e-05	1.25336	0.000793189	0.00173494	2.74609	1.45738
pmb0604	Positive	449.1	287.6	4.05	448.1	[M+H]+	C12249	Kaempferol 3-O-glucoside (Astragalin)	Flavonol	0.000204459	7.47695e-05	1.20235	0.00603706	0.00640962	2.73452	1.45129
pmb0595	Positive	479.2	317.8	4	478.2	[M+H]+	-	Isorhamnetin 5-O-hexoside	Flavonol	8.21212e-05	3.03027e-05	1.26118	0.000412433	0.00125273	2.71003	1.43831
pmb0889	Positive	279.3	201.5	8.91	278.3	[M+H]+	C08364	Punicic acid	Lipids_Fatty acids	5.84781e-05	2.3284e-05	1.27646	0.000115778	0.000746575	2.51151	1.32856
pma6270	Positive	258.2	125.2	0.8	258.2	Protonated	C00670	sn-Glycero-3-phosphocholine	Cholines	0.000303204	0.000121311	1.18938	0.00371944	0.00460982	2.49939	1.32158
pme2720	Negative	144.1	126.1	4.49	145.053	[M-H]-	C08493	Indole-3-carboxaldehyde	Indole derivatives	9.05474e-06	3.66649e-06	1.2577	0.00137815	0.00248965	2.4696	1.30427
pme1346	Positive	300.1	168.1	1.48	299.087	[M+H]+	-	8-Hydroxyguanosine	Nucleotide and its derivates	0.000847785	0.000355608	1.27709	0.000269912	0.00103413	2.38404	1.25341
pmb0749	Positive	369.1	177.5	2.25	368.1	[M+H]+	-	O-Feruloyl quinic acid	Quinate and its derivatives	0.000118412	4.98273e-05	1.08505	0.0403966	0.0245613	2.37644	1.2488
pmb2957	Negative	465.1	285.3	2.5	466.1	[M-H]-	-	Cyanidin O-syringic acid	Anthocyanins	0.000240736	0.00010602	1.20904	0.00667342	0.00689449	2.27066	1.18311
pme2427	Negative	222.1	163	2.61	223.085	[M-H]-	-	N-Acetyl-L-tyrosine	Amino acid derivatives	8.29121e-05	3.68039e-05	1.22707	0.00572559	0.00616239	2.25281	1.17172
pme0253	Positive	174.1	86	3.5	173.105	[M+H]+	C02710	N-Acetyl-l-leucine	Amino acid derivatives	0.00048758	0.000233181	1.20182	0.00690523	0.00706469	2.091	1.06419
pme3514	Negative	301	151.1	5.08	302.043	[M-H]-	C10105	Morin	Flavonol	4.01613e-05	2.01589e-05	1.03326	0.0232157	0.0165965	1.99223	0.994386
pmb3066	Negative	481.1	445.4	2.52	482.1	[M-H]-	-	5-O-p-coumaroyl shikimic acid O-hexoside	Quinate and its derivatives	6.88158e-05	3.45514e-05	1.26781	0.0160088	0.0127923	1.99169	0.993996
pme0490	Positive	124	78	1.11	123	[M+H]+	C00253	Nicotinic acid	Nicotinic acid derivatives	0.000363664	0.000187398	1.20131	0.00550602	0.00599775	1.94059	0.956498
pme2266	Positive	245.1	227.1	3.32	244.088	[M+H]+	C00120	Biotin	Vitamins	0.000603545	0.000312934	1.24041	0.037096	0.0230311	1.92867	0.947604
pma3606	Positive	295.2	179.5	9.18	294.2	[M+H]+	-	9-Hydroxy-(10E,12Z,15Z)-octadecatrienoic acid	Lipids_Fatty acids	5.61073e-06	2.92372e-06	1.17861	0.016785	0.0132051	1.91904	0.940381
pme0264	Positive	243.1	127.1	2.08	242.09	[M+H]+	C00214	Thymidine	Nucleotide and its derivates	0.00230869	0.0012193	1.26697	0.000182518	0.0009083	1.89346	0.921027
pmb2804	Negative	311.1	293.4	7.82	312.1	[M-H]-	C04717	13-HPODE	Lipids_Fatty acids	2.88965e-05	1.55966e-05	1.1698	0.00672846	0.0069352	1.85275	0.889665
pme0500	Negative	503.4	323.2	0.79	504.169	[M-H]-	-	D(+)-Melezitose	Carbohydrates	0.000159035	8.68538e-05	1.18739	0.0152135	0.0123558	1.83107	0.872687
pmb0885	Positive	291	273.9	6.65	290	[M+H]+	-	4-oxo-9Z,11Z,13E,15E-octadecatetraenoic acid	Lipids_Fatty acids	2.02349e-05	1.11217e-05	1.16194	0.00978164	0.00896409	1.81941	0.863474
pme2380	Negative	145	80.8	1.13	146.022	[M-H]-	-	A-Ketoglutaric acid	Organic acids	0.000411918	0.000234586	1.22372	0.00986161	0.00901359	1.75594	0.81224
pmb0142	Positive	165.1	95.5	5.99	164.1	[M+H]+	C10945	Caffeic aldehyde	Hydroxycinnamoyl derivatives	0.000198124	0.000116142	1.15113	0.00896658	0.0084443	1.70588	0.770515
pme3030	Positive	164	76	1.65	163.03	[M+H]+	C06809	N-Acetylcysteine	Amino acid derivatives	0.00040804	0.00025585	1.22157	0.00220623	0.00330699	1.59485	0.673416
pme3384	Positive	162	74	1.21	161.069	[M+H]+	-	N-Acetylthreonine	Amino acid derivatives	0.000887533	0.000556631	1.06315	0.0356833	0.0223759	1.59447	0.67308
pme2560	Positive	176	88	1.24	175.048	[M+H]+	C01042	N-Acetylaspartate	Amino acid derivatives	0.000577734	0.000366528	1.21063	0.00991868	0.00904875	1.57623	0.65648
pmb0890	Positive	355.1	337.9	10.45	354.1	[M+H]+	-	MAG (18:2)	Lipids_Glycerolipids	0.000255956	0.000163027	1.17479	0.0180595	0.0138558	1.57002	0.650782
pme0133	Positive	281.3	120	2.49	280.106	[M+H]+	-	Asp-phe	Amino acid derivatives	0.00110096	0.000713853	1.22077	0.00379623	0.00467583	1.54228	0.625062
pme3009	Positive	175	98.9	0.59	174.016	[M+H]+	-	trans-Citridic acid	Organic acids	0.00257717	0.00169428	1.07545	0.0472903	0.0275754	1.52109	0.605109
pme1162	Negative	169	122.8	1.75	170.022	[M-H]-	C01424	Gallic acid	Benzoic acid derivatives	0.00145427	0.000957733	1.07062	0.0472013	0.0275381	1.51845	0.602604
pma0149	Positive	341.1	179.4	2.47	340.1	[M+H]+	C02887	Sinapoyl malate	Organic acids	0.000536593	0.000356195	1.27805	0.000234542	0.000990896	1.50646	0.591162
pme1712	Negative	275	257.1	0.71	276.132	[M-H]-	C00449	L-Saccharopine	Amino acid derivatives	0.000230165	0.00015418	1.19409	0.00921126	0.00860334	1.49283	0.57805
pme2289	Positive	287.2	143.4	10.93	286.23	[M+H]+	C00473	Vitamin A	Vitamins	1.03103e-05	7.13625e-06	1.12138	0.0255279	0.0177104	1.44478	0.530848
pme1119	Positive	269.1	137	0.8	268.081	[M+H]+	C00294	Inosine	Nucleotide and its derivates	0.00533509	0.00376229	1.22594	0.00206459	0.00318751	1.41804	0.503902
pme2111	Negative	175	87	0.99	176.12	[M-H]-	C00072	L-ascorbate	Vitamins	0.00667469	0.00471874	1.20991	0.00443748	0.00519671	1.41451	0.5003
pme1820	Negative	151	107.1	3.25	152.047	[M-H]-	C00642	p–Hydroxyphenyl acetic acid	Organic acids	9.76314e-05	6.90953e-05	1.13759	0.0128362	0.0109612	1.413	0.498758
pme0016	Positive	241	119.9	0.77	240.024	[M+H]+	C00491	L-(-)-Cystine	Amino acids	0.000210055	0.000150014	1.22815	0.0174059	0.0135261	1.40024	0.48567
pme2735	Positive	399.2	250.1	0.76	398.137	[M+H]+	C00019	S-(5'-Adenosyl)-L-methionine	Amino acid derivatives	0.0219155	0.0158078	1.12828	0.0201188	0.0149938	1.38637	0.471317
pmb0423	Positive	195.1	177.5	3.19	194.1	[M+H]+	-	Hydroxy-methoxycinnamate	Hydroxycinnamoyl derivatives	0.000913631	0.000663592	1.2438	0.00208815	0.00320788	1.3768	0.461316
pmb1452	Positive	275.1	258.1	5.98	274.1	[M+H]+	-	N-Lauryldiethanolamine	Others	0.000291495	0.000214639	1.09141	0.0374679	0.0232015	1.35807	0.441554
pmb2657	Negative	289.1	191.2	0.69	290.1	[M-H]-	C03406	Argininosuccinate	Organic acids	0.000901172	0.000675641	1.09702	0.030556	0.0199192	1.3338	0.415546
pme3186	Negative	169	122.8	1.07	169.998	[M-H]-	-	Dl-Glyceraldehyde3-phosphate	Others	0.000337125	0.000259243	1.12432	0.0235999	0.0167862	1.30042	0.378978
pme2435	Negative	163	70.8	0.82	164.069	[M-H]-	C01019	L-Fucose	Carbohydrates	0.000185804	0.000153916	1.14245	0.0209714	0.0154485	1.20718	0.271639
pme3069	Positive	556.3	371.2	10.22	555.284	[M+H]+	C05122	Taurocholic acid	Organic acids	0.00199667	0.0016744	1.14666	0.0136007	0.011425	1.19247	0.253955
pmb1650	Positive	279.2	149.4	9.64	278.2	[M+H]+	-	Octadeca-11E,13E,15Z-trienoic acid	Lipids_Fatty acids	0.0370511	0.0318638	1.15193	0.0140249	0.011676	1.16279	0.217596
pmb1652	Positive	149	121.3	9.64	148	[M+H]+	-	Phthalic anhydride	Others	0.00625776	0.00556243	1.19342	0.00793349	0.00778144	1.12501	0.169933
pme0122	Positive	189.2	84	1.02	188.116	[M+H]+	C02727	N6-Acetyl-L-lysine	Amino acid derivatives	0.00134577	0.0015453	1.23027	0.0267431	0.0182698	0.870881	-0.199453
pmd0160	Negative	452.3	255.3	8.55	453.3	[M-H]-	-	LysoPE 16:0 (2n isomer)	Lipids_Glycerophospholipids	0.000687721	0.00079416	1.03061	0.0485632	0.0281051	0.865973	-0.207607
pmb3117	Negative	452	255.3	8.69	453	[M-H]-	-	LysoPE 16:0	Lipids_Glycerophospholipids	0.00243676	0.00282187	1.02815	0.0495953	0.0285289	0.863525	-0.21169
pmb0484	Positive	104.1	60.2	0.74	103.1	[M+H]+	C00114	Choline	Cholines	0.00349274	0.00413625	1.12569	0.023903	0.0169346	0.844422	-0.243965
pme0039	Positive	118.1	71.8	0.84	117.079	[M+H]+	C00183	L-Valine	Amino acids	0.0124167	0.0147673	1.06794	0.0356311	0.0223514	0.840819	-0.250133
pmb2871	Negative	315.1	152.1	1.9	316.1	[M-H]-	-	2,5-dihydroxy benzoic acid O-hexside	Benzoic acid derivatives	0.000513697	0.000612058	1.24207	0.0017621	0.0029067	0.839294	-0.252751
pme0274	Positive	132.1	76.9	1	131.095	[M+H]+	C02378	6-Aminocaproic acid	Organic acids	0.00797011	0.00955981	1.12708	0.0226395	0.0163083	0.83371	-0.262383
pme3705	Negative	193.1	72.9	0.72	194.043	[M-H]-	C00191	D-glucoronic acid	Carbohydrates	0.00103128	0.00125434	1.22248	0.00313657	0.00408057	0.822166	-0.282498
pme1376	Positive	308	112	1.25	307.057	[M+H]+	C00239	2'-Deoxycytidine-5'-monophosphate	Nucleotide and its derivates	0.000296435	0.000362185	1.0921	0.0411174	0.0248884	0.818463	-0.289011
pme0387	Negative	181.1	137.1	3.12	182.058	[M-H]-	C05582	Homovanillic acid	Hydroxycinnamoyl derivatives	6.68076e-05	8.2026e-05	1.12989	0.018987	0.0143736	0.814468	-0.29607
pme2634	Positive	118	88	0.84	117.079	[M+H]+	C01826	Dl-Norvaline	Amino acids	0.0100642	0.0124846	1.01978	0.0443825	0.0263346	0.806131	-0.310914
pme0030	Positive	182.1	136.1	1.13	181.074	[M+H]+	C00082	L-(-)-Tyrosine	Amino acids	0.00597524	0.00745781	1.12761	0.0276483	0.0186756	0.801206	-0.319755
pmd0132	Positive	496.3	478.3	8.57	495.3	[M+H]+	-	LysoPC 16:0 (2n isomer)	Lipids_Glycerophospholipids	0.000182449	0.000227928	1.07836	0.0347692	0.0219449	0.800467	-0.321087
pme0041	Positive	132	85.9	1.23	131.095	[M+H]+	C00407	L-Isoleucine	Amino acids	0.00483673	0.00604744	1.19311	0.00762214	0.00757074	0.799797	-0.322295
pme0019	Positive	132.1	86	1.2	131.095	[M+H]+	C00123	L-Leucine	Amino acids	0.00488958	0.00614798	1.16375	0.012296	0.0106241	0.795316	-0.330401
pmb5304	Negative	277.1	233.7	10.56	278.1	[M-H]-	C06427	α-Linolenic acid	Lipids_Fatty acids	1.77518e-06	2.26486e-06	1.08646	0.0358401	0.0224493	0.783792	-0.351457
pmc0281	Positive	400.2	136.1	2.05	399.2	[M+H]+	-	Adenosine O-ribose	Nucleotide and its derivates	0.00112051	0.00143263	1.17231	0.0122247	0.010579	0.782133	-0.354514
pmb0159	Positive	696.4	696.2	7.53	695.4	[M+H]+	-	DGMG (18:2) isomer2	Lipids_Glycerolipids	4.85472e-05	6.34354e-05	1.17357	0.00999036	0.00909273	0.765303	-0.385898
pme2550	Negative	173	137	0.75	174.016	[M-H]-	C00417	Cis-Aconitic acid	Organic acids	0.00368047	0.00481935	1.21139	0.0045608	0.00529107	0.763686	-0.388948
pme3719	Negative	165.1	74.9	0.95	166.048	[M-H]-	-	D-Xylonic acid	Organic acids	0.00857347	0.0113002	1.15637	0.0157763	0.0126661	0.7587	-0.398398
pme0279	Negative	189.1	128.1	0.77	190.095	[M-H]-	C00666	2,6-Diaminooimelic acid	Amino acid derivatives	0.00340377	0.00470166	1.2505	0.00257872	0.00359035	0.723951	-0.466037
pmb2507	Negative	213.1	78.9	0.97	214.1	[M-H]-	C00672	2-Deoxyribose 1-phosphate	Carbohydrates	0.00127917	0.00180382	1.00533	0.0494369	0.0284642	0.709146	-0.495845
pme1852	Positive	132.1	90	0.77	131.07	[M+H]+	C00300	Creatine	Organic acids	0.000102828	0.000145362	1.22171	0.00299704	0.00394598	0.707395	-0.499412
pme0108	Positive	126.1	126.1	1.13	125.059	[M+H]+	C02376	5-Methylcytosine	Nucleotide and its derivates	0.000363345	0.000519604	1.26114	0.00152527	0.00265851	0.699272	-0.516075
pmb0855	Positive	496.3	478.3	8.74	495.3	[M+H]+	-	LysoPC 16:0	Lipids_Glycerophospholipids	0.00042656	0.00061224	1.24213	0.00133513	0.00243792	0.69672	-0.521348
pmb3042	Negative	491.1	329.3	3.94	492.1	[M-H]-	-	Tricin 5-O-hexoside	Flavone	1.7174e-05	2.47272e-05	1.07501	0.0463159	0.0271644	0.694538	-0.525874
pme0282	Negative	165	76.9	2.98	166.027	[M-H]-	C01606	Phthalic acid	Organic acids	0.000292088	0.000424744	1.14262	0.0169736	0.0133034	0.68768	-0.540191
pme2268	Positive	138	137.9	0.79	137.048	[M+H]+	C01004	Trigonelline	Alkaloids	0.000942341	0.00139455	1.25661	0.00185731	0.00299915	0.67573	-0.565481
pme1424	Negative	177.1	177.1	4.59	178.063	[M-H]-	C02666	Coniferylaldehyde	Hydroxycinnamoyl derivatives	0.000140374	0.00020885	1.15709	0.0204811	0.0151883	0.672127	-0.573194
pme2914	Negative	161	56.8	1.4	162.053	[M-H]-	C03761	3-Hydroxy-3-methylpentane-1,5-dioic acid	Amino acid derivatives	0.000479228	0.000715839	1.23567	0.00297391	0.00392614	0.669464	-0.578922
pmb0163	Positive	696.4	696.3	8.24	695.4	[M+H]+	-	DGMG (18:2) isomer3	Lipids_Glycerolipids	2.62569e-05	3.93244e-05	1.24929	0.000982961	0.00198176	0.667699	-0.58273
pmb0854	Positive	518.3	459.6	8.74	517.3	[M+H]+	-	LysoPC 18:3	Lipids_Glycerophospholipids	0.000210977	0.000317585	1.14769	0.0134541	0.0113372	0.664314	-0.590062
pme0026	Positive	147	83.2	0.68	146.106	[M+H]+	C00047	L-(+)-Lysine	Amino acids	0.000350184	0.000533229	1.25553	0.000772858	0.00170999	0.656723	-0.606642
pme1824	Negative	153.1	109.1	2.55	154.027	[M-H]-	C00230	Protocatechuic acid	Catechin derivatives	0.0031557	0.00481244	1.19454	0.00784269	0.00772054	0.655738	-0.608808
pme3011	Positive	104.1	87	0.77	103.063	[M+H]+	C00334	γ-aminobutyric acid	Organic acids	0.000351428	0.000541659	1.17603	0.0180834	0.0138677	0.6488	-0.624154
pme2706	Negative	153.2	109	2.64	154.027	[M-H]-	C00196	2,3-Dihydroxybenzoic acid	Organic acids	0.00262736	0.00409035	1.14068	0.0256187	0.0177528	0.64233	-0.638614
pmb0160	Positive	353.3	261.8	7.53	352.3	[M+H]+	-	MAG (18:3) isomer5	Lipids_Glycerolipids	0.000215173	0.000335691	1.16103	0.0145077	0.0119562	0.640984	-0.64164
pme0116	Positive	227.2	110	0.68	226.107	[M+H]+	C00386	L-Carnosine	Amino acid derivatives	6.83632e-05	0.000107175	1.14529	0.0206675	0.0152877	0.637865	-0.648677
pme0193	Positive	147.1	83.7	0.68	146.069	[M+H]+	C00064	L-Glutamine	Amino acids	0.00627293	0.0098801	1.21268	0.00543522	0.00594778	0.634906	-0.655386
pme2433	Positive	106	88.1	0.68	105.079	[M+H]+	C06772	Diethanolamine	Others	0.000568105	0.000907573	1.15509	0.00895213	0.00843539	0.62596	-0.675857
pme0231	Positive	247.1	130.1	4.03	246.1	[M+H]+	-	N-(3-Indolylacetyl)-L-alanine	Amino acid derivatives	0.000479576	0.000768478	1.23586	0.00489826	0.00555336	0.62406	-0.680244
pme0021	Positive	166	120.1	1.99	165.079	[M+H]+	C00079	L-Phenylalanine	Amino acids	0.00143028	0.00230075	1.27705	0.000173963	0.00089182	0.621657	-0.685808
pmc0274	Positive	167.1	121	1.96	166.1	[M+H]+	C16614	6-Methylmercaptopurine	Nucleotide and its derivates	0.00177703	0.00286987	1.28553	5.38153e-05	0.000513108	0.619203	-0.691516
pme0137	Negative	187.2	127.1	1.17	188.08	[M-H]-	-	Nα-Acetyl-L-glutamine	Amino acid derivatives	0.000341824	0.000555003	1.22768	0.00454824	0.00528153	0.615895	-0.699243
pme3096	Negative	118	73.9	1.32	119.022	[M-H]-	C00872	Aminomalonic acid	Organic acids	0.000615263	0.00101583	1.1221	0.0185845	0.0141483	0.605678	-0.723378
pme0152	Positive	129.1	86	1.5	128.059	[M+H]+	C00906	5,6-Dihydro-5-methyluracil	Nucleotide and its derivates	0.000372254	0.000619679	1.19519	0.0125268	0.0107691	0.600721	-0.735233
pme2698	Positive	313.4	120	3.52	312.147	[M+H]+	-	Phe-Phe	Amino acid derivatives	7.79378e-05	0.000130204	1.10666	0.0290438	0.0192835	0.598585	-0.740373
pme0191	Positive	189.1	86	1.92	188.116	[M+H]+	C02155	N-Glycyl-L-leucine	Amino acid derivatives	0.000577561	0.000970009	1.22036	0.00224653	0.00333972	0.595418	-0.748025
pme0398	Negative	353.1	191.1	2.74	354.095	[M-H]-	C00852	Chlorogenic acid (3-O-Caffeoylquinic acid)	Quinate and its derivatives	2.98784e-05	5.10668e-05	1.21798	0.00388092	0.00474769	0.585084	-0.773285
pme2890	Positive	269	134	0.81	268.055	[M+H]+	C01817	L-Homocystine	Amino acids	0.000180455	0.000312128	1.22618	0.00159435	0.00273375	0.578146	-0.790495
pme0486	Negative	117	100	1.32	118.027	[M-H]-	C02170	Methylmalonic acid	Organic acids	0.00169261	0.00296131	1.10949	0.0210463	0.0154879	0.571574	-0.806988
pme1830	Negative	117	99.9	1.31	118.027	[M-H]-	C00042	Succinic acid	Organic acids	0.00170401	0.00298317	1.12721	0.0181304	0.013891	0.571206	-0.807916
pmc0960	Positive	544.4	544.4	8.89	543.4	[M+H]+	-	LysoPC 20:4	Lipids_Glycerophospholipids	7.28707e-05	0.000127771	1.27256	0.000268294	0.00103233	0.57032	-0.810156
pmb1912	Positive	474.2	327.8	2.42	473.2	[M+H]+	C00234	10-Formyl-THF	Others	0.0012984	0.0022836	1.27434	0.00032792	0.00112235	0.568575	-0.814576
pmb2406	Positive	510.1	510.4	9.29	509.1	[M+H]+	-	LysoPC 17:0	Lipids_Glycerophospholipids	2.3824e-05	4.21039e-05	1.24767	0.00209378	0.00321272	0.565839	-0.821537
pme1419	Positive	164	61	1.77	163	[M+H]+	-	L-Methionine methyl ester	Amino acid derivatives	0.000316478	0.00055975	1.26482	0.000620837	0.00150345	0.56539	-0.822681
pme2292	Positive	89	71.9	0.64	88.1	[M+H]+	C00134	Putrescine	Phenolamides	0.00422914	0.00762971	1.19656	0.010854	0.00968381	0.554299	-0.851264
pme1184	Positive	268.1	151.7	1.68	267.097	[M+H]+	C00330	Deoxyguanosine	Nucleotide and its derivates	8.63335e-05	0.000156901	1.25662	0.00104617	0.00206046	0.550243	-0.861858
pme0408	Negative	197.1	122.9	3.38	198.053	[M-H]-	C10833	Syringic acid	Hydroxycinnamoyl derivatives	1.78132e-05	3.26287e-05	1.04531	0.0257137	0.0177971	0.545936	-0.873196
pmb0751	Positive	321.1	147.5	3.78	320.1	[M+H]+	-	5-O-p-Coumaroyl shikimic acid	Quinate and its derivatives	0.000369934	0.000684232	1.1293	0.0107287	0.00959952	0.540656	-0.887217
pme1683	Positive	477.2	258.1	2.25	476.168	[M+H]+	C12276	D-Pantothenic dcid	Organic acids	0.000147981	0.000275148	1.17526	0.0083661	0.0080656	0.537823	-0.894797
pme0183	Positive	152.1	135.1	0.85	151.049	[M+H]+	-	2-Hydroxy-6-aminopurine	Nucleotide and its derivates	0.000618808	0.00115286	1.16946	0.0167736	0.0131991	0.536758	-0.897655
pmb0069	Positive	122	105.3	2.31	121	[M+H]+	C09815	Benzamide	Others	0.000364455	0.000693732	1.137	0.0385496	0.0237095	0.525354	-0.928638
pme1313	Positive	237.1	146.1	2.05	236.08	[M+H]+	C02700	N'-Formylkynurenine	Amino acid derivatives	4.19446e-05	8.06953e-05	1.14502	0.0306154	0.0199437	0.51979	-0.943998
pmb0287	Positive	351.4	277.8	7.21	350.4	[M+H]+	-	MAG (18:4) isomer2	Lipids_Glycerolipids	0.000200375	0.00038726	1.27399	0.000570701	0.00143323	0.517419	-0.950596
pme1980	Positive	175.1	83.1	3.7	174.089	[M+H]+	C08278	Suberic acid	Organic acids	0.000119081	0.000231502	1.23662	0.00765756	0.00759497	0.514385	-0.95908
pme3083	Negative	164	92	3.84	165.043	[M-H]-	-	2-(Formylamino)benzoic acid	Organic acids	8.33114e-05	0.000162264	1.25736	0.00176241	0.00290701	0.513432	-0.961755
pme0161	Negative	118.1	101	0.74	119.058	[M-H]-	C00263	L-Homoserine	Amino acids	1.82007e-05	3.55081e-05	1.10742	0.0171701	0.0134051	0.51258	-0.96415
pme0022	Negative	118	100.9	0.74	119.058	[M-H]-	C00188	L-Threonine	Amino acids	0.00124522	0.00246087	1.26866	0.000496604	0.00135719	0.506009	-0.982764
pme2232	Positive	277.1	185.2	3.56	276.1	[M+H]+	C09489	Lactucin	Others	6.27887e-05	0.000127469	1.26344	0.00177841	0.00292282	0.49258	-1.02157
pme3104	Positive	150	133.1	1.03	149.07	[M+H]+	C02216	1-Methyladenine	Nucleotide and its derivates	0.000372954	0.000759427	1.2547	0.00244314	0.003492	0.4911	-1.02591
pme1210	Positive	150	72.8	1.18	149.051	[M+H]+	C00073	L-Methionine	Amino acids	0.00022011	0.000449167	1.25072	0.00055603	0.00141917	0.49004	-1.02903
pme3732	Positive	244.1	111.4	0.82	243.086	[M+H]+	C00475	Cytidine	Nucleotide and its derivates	3.60552e-05	7.44823e-05	1.24657	0.000769659	0.00170601	0.484078	-1.04669
pme2256	Negative	151.1	70.8	0.73	152.069	[M-H]-	C01904	D-Arabitol	Alcohols and polyols	1.6945e-05	3.52434e-05	1.23962	0.00238766	0.00345024	0.4808	-1.05649
pmb0819	Positive	157	130.4	2.45	156	[M+H]+	C02938	3-Indoleacetonitrile	Indole derivatives	0.000476079	0.00100706	1.22057	0.0475	0.0276632	0.47274	-1.08088
pme0025	Positive	209.1	146.1	1.98	208.085	[M+H]+	C00328	L-Kynurenine	Amino acid derivatives	0.000137331	0.000292293	1.24942	0.00428941	0.00508104	0.469841	-1.08976
pme3038	Positive	130	83.9	1.04	129.043	[M+H]+	C01879	5-oxoproline	Amino acid derivatives	0.00530099	0.0114178	1.22959	0.00266464	0.00365008	0.464273	-1.10696
pmb0848	Positive	494.3	184.6	7.82	493.3	[M+H]+	-	LysoPC 16:1 (2n isomer)	Lipids_Glycerophospholipids	0.000155914	0.000338296	1.23825	0.000863133	0.001826	0.460882	-1.11753
pme0124	Positive	173.2	116.1	0.79	172.085	[M+H]+	-	Glycyl-L-proline	Amino acid derivatives	1.37244e-05	3.01504e-05	1.07224	0.0331286	0.021157	0.455198	-1.13543
pme3123	Negative	209	179.1	3.83	210.089	[M-H]-	C02325	Sinapyl alcohol	Hydroxycinnamoyl derivatives	6.92127e-05	0.000152231	1.16612	0.0271134	0.0184369	0.454657	-1.13715
pmb0866	Positive	468.1	450.5	7.68	467.1	[M+H]+	-	LysoPC 14:0	Lipids_Glycerophospholipids	7.68394e-05	0.000173194	1.11642	0.0128587	0.0109751	0.443659	-1.17248
pmb2654	Negative	460.1	118.2	0.74	461.1	[M-H]-	-	Anthranilate O-hexosyl-O-hexoside	Benzoic acid derivatives	0.00126382	0.00285689	1.09212	0.0415996	0.0251056	0.442376	-1.17665
pmd0158	Negative	424.2	285.8	7.37	425.2	[M-H]-	-	LysoPE 14:0 (2n isomer)	Lipids_Glycerophospholipids	1.97245e-05	4.49617e-05	1.23577	0.00841115	0.00809463	0.438695	-1.18871
pme1436	Negative	163	119	3.83	164.047	[M-H]-	C00811	p-Coumaric acid	Hydroxycinnamoyl derivatives	0.000160037	0.000366894	1.19407	0.0084835	0.00814104	0.436194	-1.19696
pma6561	Negative	341	179.2	3.01	342	[M-H]-	-	Caffeic acid O-glucoside	Hydroxycinnamoyl derivatives	6.8643e-05	0.000158363	1.26468	0.00234378	0.00341654	0.433453	-1.20605
pme1434	Negative	371.1	209.2	2.76	372.142	[M-H]-	C01533	Syringin	Hydroxycinnamoyl derivatives	3.99195e-05	9.31235e-05	1.26176	0.000492844	0.00135298	0.428673	-1.22205
pmb0801	Positive	346	184.5	1.57	345	[M+H]+	-	4-Pyridoxic acid O-hexoside	Vitamins	8.92644e-05	0.000208911	1.20826	0.00279912	0.00377263	0.427285	-1.22673
pmb0426	Positive	219.1	189.5	3.78	218.1	[M+H]+	C08309	5-Methoxy-N,N-dimethyltryptamine	Tryptamine derivatives	0.000299376	0.000702069	1.28705	6.51529e-06	0.000154241	0.42642	-1.22965
pme2213	Positive	181	135.1	3.11	180.042	[M+H]+	C01197	Caffeic acid	Hydroxycinnamoyl derivatives	0.00019811	0.000464849	1.26472	0.000427924	0.00127367	0.426181	-1.23046
pmb3064	Negative	499.2	173.2	2.45	500.2	[M-H]-	-	3-O-p-coumaroyl quinic acid O-hexoside	Quinate and its derivatives	0.000268708	0.000637669	1.2588	0.000559083	0.00142213	0.421391	-1.24677
pme3246	Negative	341	179.1	2.72	342.132	[M-H]-	C00761	Coniferin	Hydroxycinnamoyl derivatives	0.00645896	0.0153753	1.25699	0.000709404	0.00162828	0.420087	-1.25124
pmb0882	Positive	522.1	125.5	9.04	521.1	[M+H]+	-	LysoPC 18:1	Lipids_Glycerophospholipids	0.000301373	0.000718214	1.23206	0.00135341	0.00246003	0.419614	-1.25287
pma0702	Positive	558.3	264.8	3.59	557.3	[M+H]+	-	N', N''-disinapoylspermidine	Phenolamides	0.00267498	0.00639284	1.27461	0.000488126	0.00134763	0.418434	-1.25693
pme1711	Negative	117.1	99.9	2.09	118.063	[M-H]-	-	3-Hydroxy-3-methyl butyric acid	Organic acids	9.99886e-05	0.000242691	1.28702	1.2673e-05	0.000214163	0.412	-1.27928
pme2786	Positive	219	160.1	3.23	218.106	[M+H]+	C00978	N-Acetyl-5-hydroxytryptamine	Tryptamine derivatives	0.000798171	0.00194747	1.27112	0.000201768	0.000942077	0.409849	-1.28683
pmb0864	Positive	426.3	285.8	7.63	425.3	[M+H]+	-	LysoPE 14:0	Lipids_Glycerophospholipids	8.34888e-05	0.000209473	1.26365	0.00212897	0.00324269	0.398566	-1.32711
pme0113	Positive	251.3	84	1.12	250.062	[M+H]+	C00669	γ-Glu-Cys	Amino acid derivatives	0.000495482	0.00124557	1.2364	0.00533854	0.0058788	0.397795	-1.3299
pme1646	Negative	357.1	136.1	5.36	358.142	[M-H]-	-	Pinoresinol	Hydroxycinnamoyl derivatives	2.04864e-05	5.18172e-05	1.23772	0.0368226	0.0229053	0.395359	-1.33877
pmb3107	Negative	359.1	197.1	2.34	360.1	[M-H]-	-	Syringic acid O-glucoside	Benzoic acid derivatives	0.000180416	0.000460071	1.28046	0.00862169	0.00822896	0.392149	-1.35053
pmb0818	Positive	206.1	147.5	2.48	205.1	[M+H]+	C05660	Methoxyindoleacetic acid	Indole derivatives	0.000256041	0.000656765	1.23784	0.00116122	0.00221693	0.389851	-1.359
pmb2260	Positive	480.1	184.5	7.66	479.1	[M+H]+	-	LysoPC 15:1	Lipids_Glycerophospholipids	2.3131e-05	5.96651e-05	1.25574	0.00331256	0.00424583	0.38768	-1.36706
pme0009	Negative	104	73.9	0.72	105.043	[M-H]-	C00065	L-Serine	Amino acids	0.000741348	0.0019188	1.27657	0.000333793	0.00113166	0.386361	-1.37198
pmb2363	Positive	357.2	339.9	8.69	356.2	[M+H]+	-	MAG (18:1) isomer1	Lipids_Glycerolipids	5.39557e-05	0.000142468	1.26079	0.000892986	0.00186308	0.378722	-1.40079
pmb1096	Positive	118	58.2	2.47	117	[M+H]+	C00463	Indole	Indole derivatives	0.000310875	0.000830469	1.2777	0.00018677	0.000916138	0.374336	-1.41759
pme3431	Positive	341	179.1	2.69	340.079	[M+H]+	C09264	Esculin (6,7-Dihydroxycoumarin-6-glucoside)	Coumarins	6.19153e-05	0.000170693	1.1328	0.0305121	0.0199011	0.362729	-1.46304
pma6281	Negative	145.1	74	0.73	146.1	[M-H]-	-	Methylglutaric acid	Organic acids	2.68705e-06	7.64303e-06	1.05732	0.034824	0.0219709	0.351569	-1.50812
pme1109	Positive	152	135.1	1.15	151.049	[M+H]+	C00242	Guanine	Nucleotide and its derivates	0.000284405	0.000827067	1.25765	0.00343532	0.00435824	0.343872	-1.54006
pme2569	Positive	219	156.1	1.13	218.09	[M+H]+	C03740	(5-L-Glutamyl)-L-amino acid	Amino acid derivatives	0.000280825	0.000829157	1.18811	0.00475324	0.00544192	0.338687	-1.56198
pme0028	Positive	245.1	113	1.19	244.07	[M+H]+	C00299	Uridine	Nucleotide and its derivates	4.7037e-05	0.000140255	1.26219	0.000147327	0.000833485	0.335367	-1.57619
pmd0023	Negative	266	134.2	1.88	267	[M-H]-	C00212	Adenosine	Nucleotide and its derivates	3.77195e-06	1.13612e-05	1.12101	0.0258029	0.0178385	0.332002	-1.59074
pmb2653	Negative	649.1	503.3	0.74	650.1	[M-H]-	-	D(+)-Melezitose O-rhamnoside	Carbohydrates	5.93516e-06	1.79166e-05	1.22459	0.00251942	0.00354797	0.331267	-1.59394
pme3387	Negative	187	145.1	0.77	188.127	[M-H]-	C01924	H-HomoArg-OH	Amino acid derivatives	1.57237e-05	4.86706e-05	1.26497	6.4735e-05	0.000558781	0.323064	-1.63011
pmb0296	Positive	357.2	339.9	8.8	356.2	[M+H]+	-	MAG (18:1) isomer2	Lipids_Glycerolipids	4.94116e-05	0.000154621	1.27387	0.000286417	0.00105166	0.319566	-1.64581
pme0050	Negative	203	116.1	2.47	204.09	[M-H]-	C00078	L-Tryptophan	Amino acids	0.00293969	0.0092288	1.27583	0.000431038	0.00127778	0.318534	-1.65048
pmb2211	Positive	343.1	240.9	6.53	342.1	[M+H]+	-	Cocamidopropyl betaine	Others	0.00103488	0.00325198	1.25181	0.00400967	0.00485509	0.318231	-1.65185
pme3034	Negative	131	86.9	1.89	132.042	[M-H]-	-	ethylmalonate	Organic acids	1.72977e-05	5.49713e-05	1.25055	0.000234629	0.000991014	0.314667	-1.6681
pme0258	Positive	113	95.9	1.19	112.027	[M+H]+	C00106	Uracil	Nucleotide and its derivates	0.000375686	0.00119764	1.27017	0.00047802	0.00133597	0.31369	-1.67259
pmb2388	Positive	524.1	507.4	8.84	523.1	[M+H]+	-	LysoPC 18:0 (2n isomer)	Lipids_Glycerophospholipids	4.00421e-05	0.000136746	1.27021	0.0022665	0.00335574	0.29282	-1.77191
pmb0859	Positive	522.4	184.5	8.86	521.4	[M+H]+	-	LysoPC 18:1 (2n isomer)	Lipids_Glycerophospholipids	0.00111186	0.00381649	1.2711	0.000691065	0.00160351	0.291332	-1.77927
pma0675	Positive	153	135.3	3.14	152	[M+H]+	-	o-Anisic acid	Organic acids	0.000357235	0.00130025	1.25687	0.00068453	0.00159456	0.274744	-1.86384
pmb0877	Positive	480.1	339.9	8.8	479.1	[M+H]+	-	LysoPE 18:1	Lipids_Glycerophospholipids	0.000409829	0.00151596	1.27705	8.12031e-05	0.000620431	0.270342	-1.88714
pme0036	Negative	154.1	92.9	0.7	155.07	[M-H]-	C00135	L-Histidine	Amino acids	0.000187785	0.000705225	1.28376	0.000232109	0.000987594	0.266276	-1.90901
pmb0865	Positive	518.2	500.3	7.67	517.2	[M+H]+	-	LysoPC 18:3 (2n isomer)	Lipids_Glycerophospholipids	0.0123926	0.0475854	1.2836	0.000219666	0.000969941	0.260429	-1.94104
pmb3132	Negative	478.1	281.3	8.81	479.1	[M-H]-	-	LysoPE 18:1 (2n isomer)	Lipids_Glycerophospholipids	0.00187295	0.00722134	1.28287	5.71722e-05	0.000528134	0.259363	-1.94695
pme1296	Positive	285.1	153.1	1.53	284.076	[M+H]+	C01762	Xanthosine	Nucleotide and its derivates	3.01142e-05	0.000117083	1.25668	0.00205475	0.00317895	0.257203	-1.95902
pma6599	Positive	207.1	147.4	3.21	206.1	[M+H]+	-	6-Hydroxymethylherniarin	Hydroxycinnamoyl derivatives	0.000316617	0.0012387	1.25227	0.000501682	0.00136283	0.255605	-1.96801
pmb2319	Positive	482.3	184.5	8.2	481.3	[M+H]+	-	LysoPC 15:0	Lipids_Glycerophospholipids	0.000107357	0.000431102	1.26719	0.0228127	0.0163954	0.249029	-2.00562
pme0226	Negative	131.1	71.8	0.73	132.054	[M-H]-	C00152	L-Asparagine	Amino acids	0.000196092	0.000794224	1.27433	0.000530418	0.00139349	0.246897	-2.01802
pme1178	Positive	284.1	135.2	1.46	283.092	[M+H]+	C00387	Guanosine	Nucleotide and its derivates	0.000805941	0.00346172	1.28557	3.36976e-05	0.000397978	0.232815	-2.10275
pme1637	Negative	179.1	146.1	3.86	180.079	[M-H]-	C00590	Coniferyl alcohol	Hydroxycinnamoyl derivatives	0.00016319	0.000734818	1.26953	0.0309448	0.020079	0.222082	-2.17084
pme0042	Negative	173.1	131.1	0.71	174.112	[M-H]-	C00062	L-(+)-Arginine	Amino acids	0.000164166	0.000961343	1.25306	0.00391137	0.00477329	0.170767	-2.5499
pme2527	Positive	133	70	0.65	132.16	[M+H]+	C00077	L(+)-Ornithine	Amino acids	3.63592e-05	0.00021381	1.27903	0.000277201	0.00104206	0.170054	-2.55594
pme0007	Negative	174.1	131.1	0.72	175.096	[M-H]-	C00327	L-Citrulline	Amino acids	6.29666e-05	0.000400112	1.27144	0.0164374	0.0130218	0.157372	-2.66775
pme3333	Positive	153.1	136.1	1.48	152.059	[M+H]+	-	1,4-dihydro-1-Methyl-4-oxo-3-pyridinecarboxamide	Pyridine derivatives	3.50145e-05	0.000243038	1.27863	0.000273291	0.00103784	0.14407	-2.79515
pme3564	Positive	179	179	3.31	178.027	[M+H]+	C03093	Daphnetin	Coumarins	0.000258967	0.00230922	1.26683	6.85727e-06	0.000154988	0.112145	-3.15656
pme1516	Positive	307	139.1	2.73	306	[M+H]+	C12136	Epigallocatechin (EGC)	Catechin derivatives	1.51167e-05	0.000138768	1.18768	0.000544495	0.00140779	0.108935	-3.19846
pmb1283	Positive	448.1	215.7	4.12	447.1	[M+H]+	-	L-Glutaminyl-L-valyl-L-valyl-L-cysteine	Amino acid derivatives	1.41835e-05	0.000153168	1.27142	0.000315759	0.00110248	0.0926009	-3.43283
pma0134	Positive	121	77.1	1.14	120	[M+H]+	-	D(-)-Threose	Carbohydrates	0.000181202	0.00234087	1.27743	0.0294935	0.019475	0.077408	-3.69137
pme3208	Negative	445	282.1	3.51	446.121	[M-H]-	C16195	Glycitin	Isoflavone	9.11417e-05	0.0021862	1.28447	0.00757493	0.00753833	0.0416896	-4.58417
pmb2984	Negative	491.1	287.3	5.16	492.1	[M-H]-	-	Acetyl-eriodictyol O-hexoside	Flavone	1.20332e-08	1.10928e-05	1.29014	0.00556902	0.00604183	0.00108477	-9.8484
pmb2228	Positive	538.1	184.5	6.87	537.1	[M+H]+	-	LysoPC 19:0	Lipids_Glycerophospholipids	1.20332e-08	1.71933e-05	1.28823	0.0298583	0.0196288	0.000699877	-10.4806
pma0104	Positive	369.1	207.5	3.72	368.1	[M+H]+	-	N-sinapoyl hydroxycoumarin	Coumarins	1.20332e-08	8.48863e-05	1.29005	0.0222302	0.0161009	0.000141756	-12.7843
pme0265	Positive	203.1	93	4.84	202.12	[M+H]+	C08277	Sebacate	Organic acids	1.20332e-08	0.000181063	1.29044	0.0105439	0.00947425	6.64584e-05	-13.8772
pme3569	Positive	207.1	207.1	4.73	206.058	[M+H]+	C09311	Scoparone	Coumarins	1.20332e-08	0.000185202	1.29051	0.00807011	0.00787224	6.49733e-05	-13.9098

## Sheet: HGF2-TN2
Index	Ion mode	Q1 (Da)	Q3 (Da)	Rt (min)	Molecular Weight (Da)	Ionization model	KEGG ID	Compounds	Class	MEAN HGF2	MEAN TN2	VIP	P-VALUE	Q-VALUE	FOLD CHANGE	LOG_FOLDCHANGE
pma1751	Positive	286	124.3	2.03	285	[M+H]+	-	Nicotinic acid-hexoside	Nicotinic acid derivatives	0.000126035	1.50235e-08	1.23714	0.022052	0.00899878	8389.18	13.0343
pme2478	Negative	137.1	137	3.05	138.032	[M-H]-	C16700	Protocatechuic aldehyde	Catechin derivatives	0.00012442	1.50235e-08	1.23754	0.00575984	0.00381712	8281.73	13.0157
pmb2940	Negative	385.1	223.2	3.15	386.1	[M-H]-	-	1-O-beta-D-Glucopyranosyl sinapate	Hydroxycinnamoyl derivatives	0.000103297	1.50235e-08	1.23719	0.0236154	0.00944555	6875.72	12.7473
pme2963	Negative	287.1	125.1	4.58	288.063	[M-H]-	C00974	Aromadedrin (Dihydrokaempferol)	Flavonol	0.000100996	1.50235e-08	1.23648	0.0471365	0.0153087	6722.51	12.7148
pmb3023	Negative	449.1	329.3	3.3	450.1	[M-H]-	-	Eriodictyol C-hexoside	Flavone C-glycosides	9.82671e-05	1.50235e-08	1.23713	0.0149006	0.00705919	6540.89	12.6753
pme1137	Positive	140	122	1.43	139.027	[M+H]+	C01020	6-hydroxynicotinic acid	Vitamins	8.95323e-05	1.50235e-08	1.23714	0.0133216	0.00661802	5959.48	12.541
pme3404	Positive	347	287.1	5.59	346.069	[M+H]+	C11620	Syringetin	Flavonol	2.51527e-05	1.50235e-08	1.23581	0.0333637	0.0120273	1674.22	10.7093
pma0791	Positive	521	317.6	4.46	520	[M+H]+	-	Naringenin O-malonylhexoside	Flavanone	7.56208e-05	2.65375e-06	1.04572	0.00717428	0.00443391	28.4958	4.83268
pmb2947	Negative	865.1	407.2	3.51	866.1	[M-H]-	-	Catechin-catechin-catechin	Catechin derivatives	0.00239325	0.000119713	1.22244	0.0287057	0.0108581	19.9916	4.32132
pme0434	Negative	577	407.3	2.87	578.142	[M-H]-	-	Procyanidin B2	Proanthocyanidins	0.0142908	0.00072081	1.22899	0.0109734	0.0058764	19.826	4.30932
pme0436	Negative	577.1	407.3	2.87	578.142	[M-H]-	-	Procyanidin B3	Proanthocyanidins	0.0454018	0.00288378	1.22799	0.00639112	0.00410308	15.7438	3.97671
pme1521	Negative	303.1	125.1	4.09	304.058	[M-H]-	C01617	Dihydroquercetin (Taxifolin)	Flavonol	0.000958577	7.87674e-05	1.22775	0.0197693	0.00835546	12.1697	3.60523
pma0825	Positive	503	255.6	5.23	502	[M+H]+	-	Chrysin O-malonylhexoside	Flavone	0.00177949	0.000186277	1.20385	0.0434256	0.0144633	9.55292	3.25594
pme0205	Negative	289.1	125	2.99	290.079	[M-H]-	C06562	Catechin	Catechin derivatives	0.0149134	0.00164939	1.22907	0.0127564	0.00644948	9.04176	3.1766
pme0450	Negative	289	78.8	3.18	290.3	[M-H]-	C09727	L-Epicatechin	Catechin derivatives	0.0602789	0.00799351	1.23293	0.00532719	0.00367094	7.54098	2.91475
pmb3041	Negative	521.1	329.3	3.74	522.1	[M-H]-	-	Tricin O-saccharic acid	Flavone	0.00224474	0.000363463	1.23491	0.00569616	0.00379631	6.17596	2.62666
pme0372	Positive	435.1	273.1	4.17	434.121	[M+H]+	C09099	Naringenin 7-O-glucoside (Prunin)	Flavanone	0.0259855	0.0042507	1.22373	0.0224066	0.00910042	6.11322	2.61193
pme1281	Negative	246	78.9	2.16	247.025	[M-H]-	C00018	Pyridoxal 5'-phosphate	Vitamins	0.00019415	3.61666e-05	1.19173	0.0382559	0.0132588	5.36823	2.42445
pmb2556	Negative	345.1	167.2	2.35	346.1	[M-H]-	-	Syringaldehyde O-glucoside	Others	4.38514e-05	1.10919e-05	1.15697	0.00518224	0.00361932	3.95345	1.98311
pme3296	Negative	431	285.1	4.45	432.106	[M-H]-	C16911	Kaempferol 3-O-rhamnoside (Kaempferin)	Flavonol	1.39364e-05	4.90291e-06	1.09524	0.0147016	0.00700585	2.84248	1.50715
pmb2999	Negative	461.1	285.2	3.8	462.1	[M-H]-	-	Chrysoeriol 5-O-hexoside	Flavone	0.000163737	6.73697e-05	1.16801	0.00702614	0.00437324	2.43042	1.28121
pmb2957	Negative	465.1	285.3	2.5	466.1	[M-H]-	-	Cyanidin O-syringic acid	Anthocyanins	0.0004312	0.000183246	1.18884	0.00526174	0.0036478	2.35312	1.23458
pmb0749	Positive	369.1	177.5	2.25	368.1	[M+H]+	-	O-Feruloyl quinic acid	Quinate and its derivatives	0.000145424	6.32283e-05	1.1722	0.00204997	0.0020532	2.29999	1.20162
pme0177	Positive	265.1	130.1	3.15	264.111	[M+H]+	C04148	Phenylacetyl-L-glutamine	Amino acid derivatives	0.000137869	6.16363e-05	1.13629	0.00426906	0.00325908	2.23681	1.16144
pme1598	Negative	463.1	301.1	3.81	464.132	[M-H]-	-	Hesperetin 5-O-glucoside	Flavanone	0.000559586	0.000277359	1.17375	0.00369224	0.00299482	2.01755	1.01261
pmb0837	Positive	577.1	425.4	2.87	576.1	[M+H]+	-	Procyanidin A3	Proanthocyanidins	0.000915049	0.00046304	1.11843	0.026011	0.0101275	1.97617	0.982711
pme1550	Positive	373.1	373.1	7.5	372.121	[M+H]+	C10190	Tangeretin	Flavone	0.000121828	6.41678e-05	1.20596	0.0209584	0.00867921	1.89859	0.924925
pma3606	Positive	295.2	179.5	9.18	294.2	[M+H]+	-	9-Hydroxy-(10E,12Z,15Z)-octadecatrienoic acid	Lipids_Fatty acids	2.76646e-05	1.49602e-05	1.14573	0.0030822	0.00268345	1.84921	0.886912
pme1646	Negative	357.1	136.1	5.36	358.142	[M-H]-	-	Pinoresinol	Hydroxycinnamoyl derivatives	4.75243e-05	2.58172e-05	1.16265	0.00661003	0.00419811	1.8408	0.880333
pmb0981	Positive	348.2	136.4	1.14	347.2	[M+H]+	C00020	Adenosine 5'-monophosphate	Nucleotide and its derivates	0.00118178	0.000656221	1.23312	2.00064e-05	0.00034396	1.80089	0.848711
pmb2406	Positive	510.1	510.4	9.29	509.1	[M+H]+	-	LysoPC 17:0	Lipids_Glycerophospholipids	0.000549645	0.000307586	1.1206	0.0178795	0.00785073	1.78696	0.837511
pme1562	Negative	441.3	289.1	3.83	442.3	[M-H]-	-	Epicatechin gallate (ECG)	Catechin derivatives	0.00510365	0.00289042	1.20831	0.00084897	0.00122829	1.76571	0.820248
pme1814	Negative	153	108.1	2.57	154.027	[M-H]-	C00628	2,5-dihydroxybenzoic acid (Gentisic acid)	Benzoic acid derivatives	0.0012687	0.000736098	1.09502	0.0268232	0.0103522	1.72354	0.785378
pmb0514	Positive	348.1	136.4	0.85	347.1	[M+H]+	C01367	Adenosine 3'-monophosphate	Nucleotide and its derivates	0.0110076	0.00667229	1.15469	0.0113537	0.00600425	1.64975	0.722246
pmd0145	Positive	550.4	245.1	9.9	549.4	[M+H]+	-	LysoPC 20:1	Lipids_Glycerophospholipids	0.000193354	0.000118589	1.17206	0.00449168	0.00335295	1.63046	0.705277
pmb0545	Positive	477.1	315.6	3.31	477.1	Protonated	-	Rosinidin O-hexoside	Anthocyanins	0.000478329	0.000297371	1.15571	0.0101436	0.00558936	1.60853	0.68574
pmb0883	Positive	482.1	341.9	9.8	481.1	[M+H]+	-	LysoPE 18:0	Lipids_Glycerophospholipids	2.13736e-05	1.34136e-05	1.10895	0.0096552	0.00541597	1.59343	0.672137
pme0264	Positive	243.1	127.1	2.08	242.09	[M+H]+	C00214	Thymidine	Nucleotide and its derivates	0.00180456	0.0012131	1.11013	0.018832	0.00810753	1.48756	0.572945
pme2111	Negative	175	87	0.99	176.12	[M-H]-	C00072	L-ascorbate	Vitamins	0.00326796	0.00223815	1.19756	0.000786377	0.00118418	1.46012	0.546088
pme0122	Positive	189.2	84	1.02	188.116	[M+H]+	C02727	N6-Acetyl-L-lysine	Amino acid derivatives	0.000377854	0.000258971	1.03685	0.0422101	0.0141886	1.45906	0.545038
pmb0287	Positive	351.4	277.8	7.21	350.4	[M+H]+	-	MAG (18:4) isomer2	Lipids_Glycerolipids	0.000227514	0.000156798	1.06161	0.0223766	0.00909186	1.451	0.537048
pmb2804	Negative	311.1	293.4	7.82	312.1	[M-H]-	C04717	13-HPODE	Lipids_Fatty acids	6.20187e-05	4.41204e-05	1.1308	0.0108409	0.00583107	1.40567	0.49126
pme0374	Negative	431.1	431.1	3.7	432.106	[M-H]-	C01714	Isovitexin	Flavone C-glycosides	0.000478645	0.000350525	1.01442	0.049772	0.0159156	1.36551	0.449439
pme1296	Positive	285.1	153.1	1.53	284.076	[M+H]+	C01762	Xanthosine	Nucleotide and its derivates	0.000554796	0.000419212	1.11653	0.0104407	0.00569187	1.32342	0.404275
pme1178	Positive	284.1	135.2	1.46	283.092	[M+H]+	C00387	Guanosine	Nucleotide and its derivates	0.014397	0.0109033	1.04069	0.0485285	0.0156219	1.32043	0.40101
pme1119	Positive	269.1	137	0.8	268.081	[M+H]+	C00294	Inosine	Nucleotide and its derivates	0.00336015	0.00266568	1.03913	0.0436148	0.0145056	1.26052	0.334025
pme2033	Negative	133	70.8	0.97	134.022	[M-H]-	C00497	L(-)-Malic acid	Organic acids	0.00145069	0.00131288	1.1692	0.00550161	0.00373125	1.10497	0.144001
pme0258	Positive	113	95.9	1.19	112.027	[M+H]+	C00106	Uracil	Nucleotide and its derivates	0.00959917	0.0109074	1.03359	0.0390264	0.0134445	0.880061	-0.184325
pme1712	Negative	275	257.1	0.71	276.132	[M-H]-	C00449	L-Saccharopine	Amino acid derivatives	0.000127651	0.000148924	1.1439	0.010346	0.00565942	0.85715	-0.22238
pme2735	Positive	399.2	250.1	0.76	398.137	[M+H]+	C00019	S-(5'-Adenosyl)-L-methionine	Amino acid derivatives	0.00734559	0.00863801	1.0115	0.0476127	0.0154165	0.85038	-0.23382
pme0028	Positive	245.1	113	1.19	244.07	[M+H]+	C00299	Uridine	Nucleotide and its derivates	0.00111566	0.00132098	1.01594	0.0413404	0.013989	0.844567	-0.243717
pme0486	Negative	117	100	1.32	118.027	[M-H]-	C02170	Methylmalonic acid	Organic acids	0.000899056	0.00108249	1.10474	0.0149075	0.00706104	0.830546	-0.267869
pme0397	Negative	173.1	92.9	0.94	174.053	[M-H]-	C00493	Shikimic acid	Organic acids	0.11403	0.139164	1.13475	0.0124537	0.00635674	0.819398	-0.287363
pmb2792	Negative	293	193.2	7.77	294	[M-H]-	-	13-HOTrE(r)	Lipids_Fatty acids	0.000127479	0.000157625	1.07633	0.0179549	0.00786967	0.808748	-0.306237
pmb1452	Positive	275.1	258.1	5.98	274.1	[M+H]+	-	N-Lauryldiethanolamine	Others	0.000244235	0.000302351	1.04527	0.0307338	0.0113811	0.807787	-0.307953
pmb0865	Positive	518.2	500.3	7.67	517.2	[M+H]+	-	LysoPC 18:3 (2n isomer)	Lipids_Glycerophospholipids	0.016512	0.0206544	1.11185	0.0135775	0.00669239	0.799441	-0.322937
pma0149	Positive	341.1	179.4	2.47	340.1	[M+H]+	C02887	Sinapoyl malate	Organic acids	0.000567441	0.000716935	1.12299	0.0129014	0.00649327	0.791482	-0.337371
pme1419	Positive	164	61	1.77	163	[M+H]+	-	L-Methionine methyl ester	Amino acid derivatives	6.44019e-05	8.14594e-05	1.02328	0.044594	0.0147226	0.790601	-0.338979
pmb2871	Negative	315.1	152.1	1.9	316.1	[M-H]-	-	2,5-dihydroxy benzoic acid O-hexside	Benzoic acid derivatives	0.000367427	0.000469005	1.19272	0.00325122	0.00277128	0.783418	-0.352147
pme1830	Negative	117	99.9	1.31	118.027	[M-H]-	C00042	Succinic acid	Organic acids	0.000860178	0.00110485	1.21327	0.000578216	0.00100749	0.778551	-0.361137
pme1872	Negative	114.1	85.9	0.79	115.063	[M-H]-	C00148	L-Proline	Amino acids	0.000166439	0.000214917	1.05687	0.0255004	0.00998424	0.774435	-0.368785
pme2019	Negative	149	58.9	0.77	150.053	[M-H]-	-	DL-Arabinose	Carbohydrates	0.00528482	0.00682751	1.03722	0.0301832	0.0112413	0.774048	-0.369505
pmb2791	Negative	309.1	291.4	7.5	310.1	[M-H]-	-	9-HpOTrE	Lipids_Fatty acids	5.69174e-05	7.3721e-05	1.0696	0.028883	0.0109047	0.772066	-0.373204
pma3649	Positive	132.1	86.2	0.99	131.1	[M+H]+	C00430	5-Aminolevulinate	Organic acids	0.00115135	0.00149921	1.0193	0.03823	0.0132525	0.767969	-0.38088
pmb0864	Positive	426.3	285.8	7.63	425.3	[M+H]+	-	LysoPE 14:0	Lipids_Glycerophospholipids	0.000233205	0.00030391	1.03557	0.0284488	0.0107903	0.767348	-0.382047
pmb2819	Negative	665.1	323.4	2.23	666.1	[M-H]-	-	O-Caffeoyl maltotriose	Hydroxycinnamoyl derivatives	1.12767e-08	1.50235e-08	1.1428	0.00575871	0.00381675	0.750604	-0.413876
pme0253	Positive	174.1	86	3.5	173.105	[M+H]+	C02710	N-Acetyl-l-leucine	Amino acid derivatives	1.12767e-08	1.50235e-08	1.1428	0.00575871	0.00381675	0.750604	-0.413876
pme0291	Positive	160.1	114.1	3.03	159.126	[M+H]+	-	Dl-2-Aminooctanoic acid	Organic acids	1.12767e-08	1.50235e-08	1.1428	0.00575871	0.00381675	0.750604	-0.413876
pme0041	Positive	132	85.9	1.23	131.095	[M+H]+	C00407	L-Isoleucine	Amino acids	0.00145264	0.00194628	1.09075	0.0239568	0.00954116	0.746369	-0.42204
pmb2826	Negative	147	85	0.92	148	[M-H]-	C00815	Citramalate	Organic acids	0.00697757	0.00935861	1.02062	0.0446393	0.0147326	0.745577	-0.423571
pme0019	Positive	132.1	86	1.2	131.095	[M+H]+	C00123	L-Leucine	Amino acids	0.00145463	0.0019514	1.14253	0.0096417	0.00541109	0.745427	-0.423861
pme0274	Positive	132.1	76.9	1	131.095	[M+H]+	C02378	6-Aminocaproic acid	Organic acids	0.00245178	0.00329566	1.13397	0.0100744	0.00556514	0.743943	-0.426736
pmb2211	Positive	343.1	240.9	6.53	342.1	[M+H]+	-	Cocamidopropyl betaine	Others	0.000879233	0.0011961	1.12191	0.0162587	0.00742641	0.735082	-0.444024
pme3069	Positive	556.3	371.2	10.22	555.284	[M+H]+	C05122	Taurocholic acid	Organic acids	0.00174172	0.00237546	1.01699	0.0286332	0.010839	0.733216	-0.447691
pmb2986	Negative	709.1	547.3	2.49	710.1	[M-H]-	-	Chrysoeriol O-hexosyl-O-malonylhexoside	Flavone	4.44882e-05	6.09818e-05	1.05284	0.0334522	0.0120485	0.729533	-0.454954
pme1184	Positive	268.1	151.7	1.68	267.097	[M+H]+	C00330	Deoxyguanosine	Nucleotide and its derivates	0.000140249	0.000192493	1.09493	0.0149848	0.00708157	0.728593	-0.456815
pmb1650	Positive	279.2	149.4	9.64	278.2	[M+H]+	-	Octadeca-11E,13E,15Z-trienoic acid	Lipids_Fatty acids	0.0304049	0.0420241	1.12105	0.0166972	0.00754456	0.723511	-0.466913
pme0534	Negative	195.2	75.1	0.7	196.058	[M-H]-	C00257	Gluconic acid	Carbohydrates	0.000259652	0.00036013	1.16406	0.0038566	0.00307342	0.720995	-0.471939
pme3096	Negative	118	73.9	1.32	119.022	[M-H]-	C00872	Aminomalonic acid	Organic acids	0.000328926	0.000457343	1.20382	0.00244988	0.00231864	0.719211	-0.475513
pme0500	Negative	503.4	323.2	0.79	504.169	[M-H]-	-	D(+)-Melezitose	Carbohydrates	0.000297828	0.000417159	1.15874	0.00818741	0.0048552	0.713943	-0.486119
pme2529	Negative	163.2	162.9	0.83	164.069	[M-H]-	C07326	1,5-Anhydro-D-glucitol	Alcohols and polyols	9.19678e-05	0.000128992	1.10344	0.0166138	0.00752227	0.712973	-0.48808
pme2617	Positive	166	149.1	0.65	165.046	[M+H]+	-	Methionine sulfoxide	Amino acid derivatives	0.00113148	0.00158702	1.09382	0.0189817	0.00814729	0.712959	-0.488109
pme2237	Negative	181.1	70.8	0.75	182.079	[M-H]-	C01697	Dulcitol	Alcohols and polyols	6.69803e-05	9.41112e-05	1.07001	0.0292879	0.0110105	0.711714	-0.49063
pme1846	Negative	179	70.9	0.76	180.063	[M-H]-	C00031	D(+)-Glucose	Carbohydrates	0.0169373	0.0239313	1.12907	0.00786717	0.00472422	0.707746	-0.498696
pme1376	Positive	308	112	1.25	307.057	[M+H]+	C00239	2'-Deoxycytidine-5'-monophosphate	Nucleotide and its derivates	0.000346906	0.000493222	1.03208	0.0435646	0.0144944	0.703346	-0.507694
pmb0782	Positive	86.1	56	1.16	85.1	[M+H]+	C01746	Piperidine	Alkaloids	0.000810029	0.0011529	1.18649	0.00369503	0.00299617	0.702602	-0.509221
pme3705	Negative	193.1	72.9	0.72	194.043	[M-H]-	C00191	D-glucoronic acid	Carbohydrates	0.000983305	0.00141222	1.19631	0.000891483	0.00125633	0.696285	-0.52225
pme2036	Negative	191	85	1.13	192.063	[M-H]-	C00296	Quinic acid	Quinate and its derivatives	0.018833	0.0270561	1.02313	0.0312323	0.0115062	0.696071	-0.522693
pme0133	Positive	281.3	120	2.49	280.106	[M+H]+	-	Asp-phe	Amino acid derivatives	0.000945571	0.00135898	1.11843	0.0121522	0.00626259	0.695793	-0.523269
pme3184	Positive	332	136.1	1.14	331.068	[M+H]+	C00360	2'-Deoxyadenosine-5'-monophosphate	Nucleotide and its derivates	3.17229e-05	4.56823e-05	1.14821	0.0403717	0.0137634	0.694423	-0.526113
pme0056	Negative	145.1	101	2.63	146.058	[M-H]-	-	2,3-dimethylsuccinic acid	Amino acid derivatives	0.000592268	0.000856651	1.07451	0.0154296	0.007198	0.691376	-0.532458
pmd0017	Positive	203	112	0.6	202	[M+H]+	C00750	Spermine	Phenolamides	0.00841531	0.0121803	1.15358	0.00479125	0.00347288	0.690894	-0.533464
pmb0484	Positive	104.1	60.2	0.74	103.1	[M+H]+	C00114	Choline	Cholines	0.00300098	0.00436605	1.22321	0.000127497	0.000433889	0.687345	-0.540895
pme3309	Negative	145.1	101.1	2.63	146.058	[M-H]-	-	2-Methylglutaric acid	Organic acids	0.000579576	0.000843448	1.07501	0.0172814	0.00769804	0.687151	-0.541301
pme0245	Negative	145.1	80.9	2.63	146.058	[M-H]-	C06104??	Adipic acid	Organic acids	0.000686843	0.0010003	1.08651	0.0163096	0.00744025	0.686639	-0.542377
pmb1652	Positive	149	121.3	9.64	148	[M+H]+	-	Phthalic anhydride	Others	0.00483382	0.00704616	1.13323	0.015065	0.00710278	0.686022	-0.543673
pmb0829	Positive	98.9	81.1	0.89	97.9	[M+H]+	C00009	Phosphoric acid	Organic acids	0.00421289	0.00620188	1.11046	0.014017	0.0068175	0.679293	-0.557894
pme0499	Negative	181	70.9	0.74	182.079	[M-H]-	C00794	D-Sorbitol	Alcohols and polyols	0.000185787	0.000274475	1.17581	0.00311373	0.00270012	0.676882	-0.563024
pme0279	Negative	189.1	128.1	0.77	190.095	[M-H]-	C00666	2,6-Diaminooimelic acid	Amino acid derivatives	0.00149436	0.00222488	1.21129	0.000490373	0.000921177	0.671658	-0.574201
pma3101	Positive	256.2	124	0.8	255.2	[M+H]+	C05841	Nicotinate ribonucleoside	Nicotinic acid derivatives	0.000339484	0.000509133	1.14499	0.0104306	0.00568841	0.666787	-0.584702
pme1691	Positive	147.1	88	0.77	146.118	[M+H]+	C08201	Acetylcholine	Cholines	0.0283681	0.0426541	1.08104	0.0186287	0.00805315	0.665074	-0.588413
pme3466	Positive	287.1	161.1	6.81	286.084	[M+H]+	C05334	Isosakuranetin (4'-Methylnaringenin)	Flavanone	3.03651e-05	4.56918e-05	1.01844	0.0399562	0.0136656	0.664563	-0.589522
pme0226	Negative	131.1	71.8	0.73	132.054	[M-H]-	C00152	L-Asparagine	Amino acids	0.000151584	0.000228568	1.12124	0.0165374	0.00750178	0.663193	-0.5925
pmb3264	Negative	611.1	306.2	1.14	612.1	[M-H]-	C00127	Glutathione oxidized	Amino acid derivatives	0.000264102	0.000400831	1.04555	0.0310679	0.0114651	0.658887	-0.601896
pmb0882	Positive	522.1	125.5	9.04	521.1	[M+H]+	-	LysoPC 18:1	Lipids_Glycerophospholipids	0.00630536	0.00957503	1.10779	0.0125666	0.00639153	0.658521	-0.602698
pmb0767	Positive	302.4	284.9	7.3	301.4	[M+H]+	-	D-erythro-Dihydrosphingosine	Others	0.00167486	0.00255212	1.15085	0.00977048	0.00545745	0.65626	-0.607661
pmb0161	Positive	696.4	337.8	8.05	695.4	[M+H]+	-	DGMG (18:2) isomer1	Lipids_Glycerolipids	9.19138e-05	0.000140316	1.22302	0.00026335	0.000681074	0.655047	-0.61033
pme3017	Positive	104	85.9	0.74	103.063	[M+H]+	C03665	2-Aminoisobutyric acid	Amino acid derivatives	0.00180453	0.00281032	1.19877	0.00125495	0.00148725	0.642107	-0.639115
pmb2221	Positive	318.3	300.9	6.82	317.3	[M+H]+	C12144	4-Hydroxysphinganine	Lipids_Fatty acids	0.0028245	0.00445839	1.17849	0.00256296	0.00238847	0.633524	-0.658529
pme0016	Positive	241	119.9	0.77	240.024	[M+H]+	C00491	L-(-)-Cystine	Amino acids	0.000170848	0.000270225	1.19768	0.00131371	0.00152226	0.632243	-0.66145
pme0137	Negative	187.2	127.1	1.17	188.08	[M-H]-	-	Nα-Acetyl-L-glutamine	Amino acid derivatives	0.000300166	0.000475837	1.22957	0.000119837	0.000426961	0.630817	-0.664706
pmb3894	Negative	329.1	314.3	5.86	330.1	[M-H]-	-	Di-O-methylquercetin	Flavonol	0.000222587	0.000353192	1.1923	0.00130949	0.0015198	0.630216	-0.666082
pmb2222	Positive	319.1	301.9	6.82	318.1	[M+H]+	-	Phytocassane C	Terpenoids	0.00865189	0.0137667	1.18078	0.00289061	0.00257924	0.628463	-0.6701
pme2890	Positive	269	134	0.81	268.055	[M+H]+	C01817	L-Homocystine	Amino acids	0.0006267	0.00100581	1.04529	0.048269	0.0155639	0.623082	-0.682507
pme1730	Negative	117	99.8	0.73	118.027	[M-H]-	-	D-Erythronolactone	Organic acids	0.000180812	0.000290394	1.13791	0.00453916	0.00337243	0.622644	-0.683521
pme3719	Negative	165.1	74.9	0.95	166.048	[M-H]-	-	D-Xylonic acid	Organic acids	0.00811869	0.0130531	1.19227	0.00240973	0.00229332	0.621975	-0.685072
pmb2388	Positive	524.1	507.4	8.84	523.1	[M+H]+	-	LysoPC 18:0 (2n isomer)	Lipids_Glycerophospholipids	8.54514e-05	0.000137801	1.13685	0.00421825	0.00323706	0.620109	-0.689407
pme2828	Positive	140	98.9	0.59	139.027	[M+H]+	C00870	4-Nitrophenol	Others	0.017124	0.0278464	1.15496	0.00707794	0.00439455	0.614944	-0.701472
pme3083	Negative	164	92	3.84	165.043	[M-H]-	-	2-(Formylamino)benzoic acid	Organic acids	0.000196644	0.00032126	1.1247	0.01452	0.00695663	0.612104	-0.708152
pme2786	Positive	219	160.1	3.23	218.106	[M+H]+	C00978	N-Acetyl-5-hydroxytryptamine	Tryptamine derivatives	0.000154754	0.000254821	1.21767	0.000489214	0.000920286	0.607307	-0.719501
pme2706	Negative	153.2	109	2.64	154.027	[M-H]-	C00196	2,3-Dihydroxybenzoic acid	Organic acids	0.00236712	0.00391695	1.01515	0.0328561	0.0119053	0.604327	-0.726599
pmb3088	Negative	421.1	241.2	0.69	422.1	[M-H]-	C00689	Trehalose 6-phosphate	Carbohydrates	0.000204137	0.000338118	1.12061	0.0178991	0.00785567	0.603744	-0.727992
pmb2831	Negative	315.1	153.2	2.53	316.1	[M-H]-	-	Protocatechuic acid O-glucoside	Catechin derivatives	0.000181926	0.000301679	1.18272	0.00663316	0.00420803	0.603045	-0.729663
pme1313	Positive	237.1	146.1	2.05	236.08	[M+H]+	C02700	N'-Formylkynurenine	Amino acid derivatives	1.95307e-05	3.24675e-05	1.09378	0.0284741	0.010797	0.601546	-0.733254
pmb2657	Negative	289.1	191.2	0.69	290.1	[M-H]-	C03406	Argininosuccinate	Organic acids	0.00140668	0.0023454	1.1192	0.00882648	0.00510705	0.599761	-0.73754
pmb2444	Positive	353.2	261.8	10	352.2	[M+H]+	-	MAG (18:3) isomer1	Lipids_Glycerolipids	0.000197202	0.000328817	1.16013	0.00493195	0.00352684	0.599732	-0.73761
pme2289	Positive	287.2	143.4	10.93	286.23	[M+H]+	C00473	Vitamin A	Vitamins	7.11618e-06	1.18687e-05	1.07823	0.0290912	0.0109592	0.599577	-0.737982
pme3179	Positive	179	75.9	0.78	178.041	[M+H]+	C01419	CYS-GLY	Amino acid derivatives	0.00108463	0.00182117	1.1953	0.00328823	0.00279002	0.59557	-0.747658
pme0039	Positive	118.1	71.8	0.84	117.079	[M+H]+	C00183	L-Valine	Amino acids	0.00292268	0.00492824	1.11145	0.0203012	0.00849444	0.593048	-0.75378
pme0516	Negative	179.2	87	0.74	180.063	[M-H]-	C00137	Inositol	Others	0.000462414	0.000787607	1.22183	0.000231037	0.00063136	0.587112	-0.768292
pme1292	Negative	167.1	122.1	2.26	168.042	[M-H]-	C00544	Homogentisic acid	Organic acids	0.00017721	0.000302438	1.17442	0.00553932	0.00374404	0.58594	-0.771175
pmb0859	Positive	522.4	184.5	8.86	521.4	[M+H]+	-	LysoPC 18:1 (2n isomer)	Lipids_Glycerophospholipids	0.00247625	0.00424367	1.19483	0.000858678	0.00123483	0.583517	-0.777154
pme2122	Positive	112.1	94.6	0.63	111.08	[M+H]+	C00388	Histamine	Amino acid derivatives	6.44429e-06	1.10996e-05	1.22136	0.000575118	0.00100444	0.580589	-0.784411
pme2550	Negative	173	137	0.75	174.016	[M-H]-	C00417	Cis-Aconitic acid	Organic acids	0.00392741	0.00679331	1.19593	0.0031764	0.00273286	0.578129	-0.790536
pmb0736	Positive	493.1	331.8	4.24	492.1	[M+H]+	-	Tricin 7-O-hexoside	Flavone	0.000872097	0.00152035	1.21535	0.0016298	0.00174132	0.573617	-0.801839
pmb0492	Positive	584.2	325.8	2.49	583.2	[M+H]+	-	N',N",N"'-p-coumaroyl-cinnamoyl-caffeoyl spermidine	Phenolamides	3.61565e-05	6.34788e-05	1.18776	0.00476371	0.00346214	0.569584	-0.812019
pmb0163	Positive	696.4	696.3	8.24	695.4	[M+H]+	-	DGMG (18:2) isomer3	Lipids_Glycerolipids	8.21051e-05	0.000144454	1.19328	0.00557385	0.00375567	0.568382	-0.815066
pme2670	Negative	121	91.9	3.69	122.037	[M-H]-	C00633	4-Hydroxybenzaldehyde	Benzoic acid derivatives	8.27951e-05	0.000145734	1.04326	0.0441717	0.0146294	0.568125	-0.815721
pme1852	Positive	132.1	90	0.77	131.07	[M+H]+	C00300	Creatine	Organic acids	9.47039e-05	0.000168513	1.16301	0.0033188	0.00280537	0.561999	-0.83136
pmb3132	Negative	478.1	281.3	8.81	479.1	[M-H]-	-	LysoPE 18:1 (2n isomer)	Lipids_Glycerophospholipids	0.00527135	0.00938044	1.21482	0.000312898	0.000747737	0.561951	-0.831483
pme3038	Positive	130	83.9	1.04	129.043	[M+H]+	C01879	5-oxoproline	Amino acid derivatives	0.00614361	0.0109384	1.12204	0.0155126	0.00721939	0.561656	-0.832242
pmb1605	Positive	353.3	335.8	8.55	352.3	[M+H]+	-	MAG (18:3) isomer3	Lipids_Glycerolipids	0.000593577	0.00106804	1.21473	0.0010941	0.00138273	0.555765	-0.847452
pme1162	Negative	169	122.8	1.75	170.022	[M-H]-	C01424	Gallic acid	Benzoic acid derivatives	0.00116049	0.00210707	1.08491	0.0153778	0.0071846	0.550759	-0.860506
pme2634	Positive	118	88	0.84	117.079	[M+H]+	C01826	Dl-Norvaline	Amino acids	0.00246535	0.0044766	1.20483	0.0010202	0.001333	0.55072	-0.860609
pmb3099	Negative	153	78.9	1.61	154	[M-H]-	C06608	Diethyl phosphate	Organic acids	0.00121123	0.00221651	1.07148	0.0469822	0.0152736	0.546459	-0.871814
pmb1912	Positive	474.2	327.8	2.42	473.2	[M+H]+	C00234	10-Formyl-THF	Others	0.000954726	0.00176491	1.21448	0.0186198	0.00805078	0.540948	-0.886438
pmc0066	Positive	333.1	137	0.67	332.1	[M+H]+	C06196	2'-Deoxyinosine-5'-monophosphate	Nucleotide and its derivates	0.000836009	0.00154552	1.11344	0.00732487	0.00449471	0.540924	-0.886503
pme0161	Negative	118.1	101	0.74	119.058	[M-H]-	C00263	L-Homoserine	Amino acids	1.96495e-05	3.63806e-05	1.12886	0.00631594	0.00406996	0.54011	-0.888675
pme2598	Negative	167.1	139	2.43	168.042	[M-H]-	-	3,4-Dihydroxybenzeneacetic acid	Organic acids	0.000171349	0.000317457	1.13314	0.0260644	0.0101424	0.539755	-0.889624
pmb0789	Positive	332.1	314.7	1.14	331.1	[M+H]+	-	Pyridoxine O-glucoside	Vitamins	0.00106054	0.00196593	1.19858	0.00165485	0.00175909	0.539459	-0.890415
pmb0877	Positive	480.1	339.9	8.8	479.1	[M+H]+	-	LysoPE 18:1	Lipids_Glycerophospholipids	0.00114692	0.00213994	1.18061	0.00344551	0.00287142	0.53596	-0.899803
pmb2654	Negative	460.1	118.2	0.74	461.1	[M-H]-	-	Anthranilate O-hexosyl-O-hexoside	Benzoic acid derivatives	0.00166654	0.00321174	1.15038	0.00271958	0.00248173	0.51889	-0.946499
pmb0802	Positive	220.2	202.7	2.28	219.2	[M+H]+	C00864	D-Pantothenic acid	Vitamins	0.00347657	0.00672401	1.209	0.000289852	0.000718037	0.517038	-0.951657
pmb0464	Positive	458.1	116.4	0.79	457.1	[M+H]+	-	Aspartic acid di-O-glucoside	Amino acid derivatives	0.000136397	0.000269004	1.08495	0.0169603	0.0076142	0.507046	-0.979811
pme0282	Negative	165	76.9	2.98	166.027	[M-H]-	C01606	Phthalic acid	Organic acids	0.000231682	0.000461655	1.19185	0.00111644	0.00139807	0.501851	-0.99467
pme3337	Positive	384	252.1	2.17	383.108	[M+H]+	-	N6-Succinyl Adenosine	Nucleotide and its derivates	0.000177389	0.000359682	1.16746	0.00262344	0.00242495	0.493183	-1.0198
pmb1754	Positive	184	83.2	0.78	183	[M+H]+	C00588	O-Phosphocholine	Cholines	0.001866	0.00381012	1.14822	0.00963855	0.00540995	0.489748	-1.02989
pme0267	Negative	131	86.9	2.08	132.042	[M-H]-	-	2-Methylsuccinic acid	Organic acids	7.88438e-05	0.000162777	1.21157	0.000382375	0.000825795	0.484366	-1.04583
pme2256	Negative	151.1	70.8	0.73	152.069	[M-H]-	C01904	D-Arabitol	Alcohols and polyols	1.01641e-05	2.11888e-05	1.18041	0.0408156	0.0138672	0.479691	-1.05982
pme1239	Negative	320.4	128.1	1.24	321.1	[M-H]-	C11347	S-(methyl)glutathione	Amino acid derivatives	1.86111e-05	3.90552e-05	1.22317	0.000462694	0.00089918	0.476533	-1.06935
pme3104	Positive	150	133.1	1.03	149.07	[M+H]+	C02216	1-Methyladenine	Nucleotide and its derivates	5.4487e-05	0.000114877	1.20715	0.000657345	0.00108083	0.474307	-1.07611
pmb0302	Positive	126.1	97.3	3.66	125.1	[M+H]+	C03557	2-Aminoethylphosphonate	Others	0.000522521	0.00110244	1.22228	0.000358542	0.00080077	0.473967	-1.07714
pma0134	Positive	121	77.1	1.14	120	[M+H]+	-	D(-)-Threose	Carbohydrates	8.8302e-05	0.000186784	1.08642	0.0126526	0.00641788	0.472748	-1.08086
pme1738	Positive	138.1	95	0.81	137.071	[M+H]+	C02918	3-Carbamyl-1-methylpyridinium (1-Methylnicotinamide)	Pyridine derivatives	7.92093e-05	0.000167614	1.20527	0.000424181	0.000865918	0.472571	-1.0814
pmb0449	Positive	162.1	98.3	0.8	161.1	[M+H]+	C00956	2-Aminoadipic acid (L-Homoglutamic acid)	Amino acids	0.000458924	0.000976216	1.20751	0.000220291	0.000613554	0.470105	-1.08895
pme1109	Positive	152	135.1	1.15	151.049	[M+H]+	C00242	Guanine	Nucleotide and its derivates	8.93136e-05	0.000190925	1.16769	0.00999794	0.00553828	0.467794	-1.09606
pme2830	Negative	140	78.5	0.71	141.019	[M-H]-	-	O-Phosphorylethanolamine	Others	0.000153328	0.000331224	1.21795	0.000340443	0.000780593	0.462913	-1.11119
pmc0304	Positive	384.1	252.2	2.19	383.1	[M+H]+	-	Succinyladenosine	Nucleotide and its derivates	0.000702835	0.0015193	1.21305	0.000957204	0.00129693	0.462606	-1.11214
pme1473	Negative	296	134	2.85	297.09	[M-H]-	C00170	5'-Deoxy-5'-(methylthio)adenosine	Nucleotide and its derivates	0.000205277	0.000443819	1.14485	0.00569179	0.00379487	0.462523	-1.1124
pme0422	Negative	193.1	134.1	4.03	194.058	[M-H]-	-	3-Hydroxy-4-methoxycinnamic acid	Hydroxycinnamoyl derivatives	3.67816e-05	7.95644e-05	1.03908	0.020416	0.00852408	0.462287	-1.11314
pme0022	Negative	118	100.9	0.74	119.058	[M-H]-	C00188	L-Threonine	Amino acids	0.00116264	0.00252587	1.22226	0.000149878	0.000477528	0.460294	-1.11937
pmb1626	Positive	534.4	262.9	9.15	533.4	[M+H]+	-	MGMG (18:2) isomer1	Lipids_Glycerolipids	6.16357e-05	0.000134173	1.20283	0.00248013	0.00233753	0.459375	-1.12225
pmb0964	Positive	366.2	203.5	0.81	365.2	[M+H]+	-	iP7G	Nucleotide and its derivates	0.000161905	0.000352889	1.02907	0.0407781	0.0138584	0.458799	-1.12407
pme0270	Positive	117	98.9	1.26	116.011	[M+H]+	C01384	Maleic acid	Organic acids	0.000931151	0.00203162	1.21704	0.000704141	0.00112043	0.458331	-1.12554
pme3509	Positive	255.1	137.1	4.57	254.058	[M+H]+	C12123	7,4'-Dihydroxyflavone	Flavone	3.00063e-05	6.60464e-05	1.13883	0.020575	0.0085649	0.454321	-1.13822
pme2366	Positive	122.1	105	2.39	121.089	[M+H]+	C05332	Phenethylamine	Others	0.003928	0.00865261	1.1983	0.0039427	0.00311351	0.453967	-1.13934
pme3502	Negative	429.1	267.1	4.54	430.126	[M-H]-	C10509	Formononetin 7-O-glucoside (Ononin)	Isoflavone	1.87648e-05	4.17775e-05	1.14758	0.00195193	0.00198334	0.449159	-1.1547
pmb0069	Positive	122	105.3	2.31	121	[M+H]+	C09815	Benzamide	Others	0.000108398	0.000244115	1.21845	0.000997726	0.00132043	0.444046	-1.17122
pme1008	Positive	216	170.1	1.92	215.035	[M+H]+	-	3-Chloro-L-tyrosine	Amino acid derivatives	6.53835e-05	0.000148241	1.122	0.00249532	0.00234696	0.441061	-1.18095
pme0036	Negative	154.1	92.9	0.7	155.07	[M-H]-	C00135	L-Histidine	Amino acids	0.000141153	0.000320088	1.19698	0.0331499	0.0119761	0.440983	-1.1812
pme0108	Positive	126.1	126.1	1.13	125.059	[M+H]+	C02376	5-Methylcytosine	Nucleotide and its derivates	0.000208652	0.000473484	1.22579	5.82073e-05	0.000355929	0.440674	-1.18221
pme3827	Positive	198.2	114.9	1.15	197.069	[M+H]+	C00355	3,4-Dihydroxy-DL-phenylalanine	Amino acid derivatives	0.000733915	0.00166613	1.20564	0.00139395	0.00156762	0.440491	-1.18282
pmb3107	Negative	359.1	197.1	2.34	360.1	[M-H]-	-	Syringic acid O-glucoside	Benzoic acid derivatives	0.000168241	0.000384357	1.21952	0.00140645	0.00157445	0.437722	-1.19191
pme0281	Negative	165	121.1	3	166.027	[M-H]-	C06337	Terephthalic acid	Organic acids	0.0034929	0.00803443	1.21132	0.00190923	0.00195228	0.434742	-1.20177
pme1824	Negative	153.1	109.1	2.55	154.027	[M-H]-	C00230	Protocatechuic acid	Catechin derivatives	0.00215116	0.00523141	1.18783	0.000835409	0.00121903	0.411201	-1.28209
pmb2383	Positive	534.1	338	8.99	533.1	[M+H]+	-	MGMG (18:2) isomer2	Lipids_Glycerolipids	6.84896e-06	1.66963e-05	1.14819	0.00828805	0.00489569	0.410208	-1.28557
pme0057	Positive	136	89.9	0.81	135.035	[M+H]+	C00155	DL-homocysteine	Amino acids	0.000107443	0.000262974	1.19466	0.00309738	0.00269149	0.408571	-1.29134
pme0247	Negative	130.1	128	0.74	131.058	[M-H]-	C01157	trans-4-Hydroxy-L-proline	Amino acid derivatives	1.77058e-05	4.35576e-05	1.15543	0.00574472	0.0038122	0.406493	-1.2987
pme0170	Positive	217.1	158.1	1.12	216.122	[M+H]+	-	Nα-Acetyl-L-arginine	Amino acid derivatives	0.00014667	0.000364084	1.21724	0.000623942	0.0010509	0.402846	-1.3117
pmc0281	Positive	400.2	136.1	2.05	399.2	[M+H]+	-	Adenosine O-ribose	Nucleotide and its derivates	0.000624854	0.00156977	1.22956	6.6982e-05	0.00035678	0.398053	-1.32897
pme3207	Negative	141	58.7	0.69	142.027	[M-H]-	-	trans,trans-Muconic acid	Organic acids	0.000654444	0.00165783	1.21053	0.000132115	0.000437772	0.394759	-1.34096
pma6218	Positive	419.1	383.9	3.81	418.1	[M+H]+	-	O-methylnaringenin C-pentoside	Flavone C-glycosides	0.00021605	0.000549589	1.21423	0.00140413	0.00157319	0.393111	-1.34699
pma6455	Negative	229	157.1	1.05	230	[M-H]-	C00117	Ribulose-5-phosphate	Carbohydrates	9.8054e-05	0.00025017	1.21952	9.36818e-05	0.000397474	0.391949	-1.35126
pmb0159	Positive	696.4	696.2	7.53	695.4	[M+H]+	-	DGMG (18:2) isomer2	Lipids_Glycerolipids	0.000166033	0.000424228	1.21858	0.0011536	0.00142297	0.391376	-1.35337
pme2268	Positive	138	137.9	0.79	137.048	[M+H]+	C01004	Trigonelline	Alkaloids	0.000827858	0.0021496	1.21027	0.00165927	0.00176221	0.385123	-1.37661
pmb3074	Negative	337.1	190.9	3.46	338.1	[M-H]-	-	3-O-p-Coumaroyl quinic acid	Quinate and its derivatives	6.29059e-05	0.000164107	1.22949	5.96299e-05	0.000356083	0.383323	-1.38337
pmb2786	Negative	293	275.4	8.37	294	[M-H]-	-	9-HOTrE	Lipids_Fatty acids	2.26107e-05	6.01551e-05	1.17371	0.00849409	0.0049776	0.375873	-1.41168
pmb2325	Positive	353.1	261.8	8.33	352.1	[M+H]+	-	MAG (18:3) isomer2	Lipids_Glycerolipids	0.00021265	0.000571393	1.22428	0.00103693	0.00134216	0.37216	-1.42601
pmb2363	Positive	357.2	339.9	8.69	356.2	[M+H]+	-	MAG (18:1) isomer1	Lipids_Glycerolipids	0.000187083	0.000506412	1.22292	0.0012476	0.00148276	0.369429	-1.43663
pme0113	Positive	251.3	84	1.12	250.062	[M+H]+	C00669	γ-Glu-Cys	Amino acid derivatives	0.00126939	0.0034413	1.22536	0.000245716	0.000654624	0.368869	-1.43882
pme0050	Negative	203	116.1	2.47	204.09	[M-H]-	C00078	L-Tryptophan	Amino acids	0.000361613	0.000980824	1.16588	0.0133215	0.00661799	0.368683	-1.43955
pme3416	Negative	177	133.1	3.19	178.027	[M-H]-	C09263	Esculetin (6,7-dihydroxycoumarin)	Coumarins	0.000590049	0.00160514	1.21984	0.00012859	0.000434826	0.367599	-1.4438
pme3564	Positive	179	179	3.31	178.027	[M+H]+	C03093	Daphnetin	Coumarins	5.58474e-05	0.000152001	1.10102	0.043976	0.014586	0.367414	-1.44452
pme2232	Positive	277.1	185.2	3.56	276.1	[M+H]+	C09489	Lactucin	Others	2.99228e-05	8.28291e-05	1.11806	0.0237578	0.00948553	0.36126	-1.46889
pmb0160	Positive	353.3	261.8	7.53	352.3	[M+H]+	-	MAG (18:3) isomer5	Lipids_Glycerolipids	0.000696271	0.00195415	1.22435	0.000324232	0.000761586	0.356304	-1.48882
pme2527	Positive	133	70	0.65	132.16	[M+H]+	C00077	L(+)-Ornithine	Amino acids	5.10666e-05	0.000145617	1.14442	0.0325623	0.011834	0.350691	-1.51173
pma0675	Positive	153	135.3	3.14	152	[M+H]+	-	o-Anisic acid	Organic acids	0.000110212	0.000316053	1.21941	0.000819149	0.00120772	0.348712	-1.51989
pme2433	Positive	106	88.1	0.68	105.079	[M+H]+	C06772	Diethanolamine	Others	0.000287182	0.000839391	1.16182	0.00717656	0.00443484	0.342131	-1.54738
pmb0296	Positive	357.2	339.9	8.8	356.2	[M+H]+	-	MAG (18:1) isomer2	Lipids_Glycerolipids	0.000177097	0.000518217	1.23123	6.89416e-05	0.000356941	0.341743	-1.54902
pme2569	Positive	219	156.1	1.13	218.09	[M+H]+	C03740	(5-L-Glutamyl)-L-amino acid	Amino acid derivatives	0.000241419	0.000716776	1.23002	2.04672e-05	0.000344358	0.336813	-1.56998
pmb2251	Positive	694.1	335.8	7.53	693.1	[M+H]+	-	DGMG (18:1)	Lipids_Glycerolipids	3.83099e-05	0.000114565	1.18715	0.00352348	0.00291114	0.334396	-1.58037
pme1458	Positive	229.1	135	4.59	228.079	[M+H]+	C03582	Resveratrol	Hydroxycinnamoyl derivatives	9.82222e-05	0.000302557	1.17982	0.000954345	0.00129523	0.32464	-1.62309
pme1711	Negative	117.1	99.9	2.09	118.063	[M-H]-	-	3-Hydroxy-3-methyl butyric acid	Organic acids	4.3381e-05	0.00013436	1.21303	0.000174903	0.00053014	0.322873	-1.63096
pme3081	Positive	169.1	134.1	0.66	168.09	[M+H]+	C00534	4-(Aminomethyl)-5-(hydroxymethyl)-2-methylpyridin-3-ol	Others	8.86314e-05	0.000280958	1.22658	5.87405e-05	0.000355988	0.315461	-1.66447
pme2903	Negative	137	92.5	3.05	138.032	[M-H]-	C00156	4-Hydroxybenzoic acid	Organic acids	8.19586e-05	0.000266168	1.22345	0.00010589	0.000412524	0.307921	-1.69937
pmb0426	Positive	219.1	189.5	3.78	218.1	[M+H]+	C08309	5-Methoxy-N,N-dimethyltryptamine	Tryptamine derivatives	0.000241469	0.000784829	1.21127	0.000623849	0.00105082	0.307671	-1.70054
pme3387	Negative	187	145.1	0.77	188.127	[M-H]-	C01924	H-HomoArg-OH	Amino acid derivatives	1.03825e-05	3.42338e-05	1.10818	0.0193603	0.00824745	0.303283	-1.72126
pmb0750	Positive	355.1	145.4	2.47	354.1	[M+H]+	C17147	Neochlorogenic acid (5-O-Caffeoylquinic acid)	Quinate and its derivatives	4.48242e-05	0.000149879	1.17338	0.0113887	0.00601584	0.299069	-1.74145
pme1683	Positive	477.2	258.1	2.25	476.168	[M+H]+	C12276	D-Pantothenic dcid	Organic acids	0.00019474	0.000654192	1.2191	0.000465587	0.000901549	0.29768	-1.74817
pme0309	Negative	183	124.1	3.11	184.037	[M-H]-	-	Methyl gallate	Benzoic acid derivatives	0.000638747	0.00220646	1.10444	0.00878038	0.00508929	0.289489	-1.78842
pme0030	Positive	182.1	136.1	1.13	181.074	[M+H]+	C00082	L-(-)-Tyrosine	Amino acids	0.00080933	0.00285488	1.23262	5.0128e-05	0.000354886	0.28349	-1.81863
pme0076	Positive	190.1	130.1	1.23	189.064	[M+H]+	C00624	N-Acetyl-L-glutamic acid	Amino acid derivatives	0.00185267	0.00657513	1.23736	0.00154172	0.00167736	0.281769	-1.82741
pme0387	Negative	181.1	137.1	3.12	182.058	[M-H]-	C05582	Homovanillic acid	Hydroxycinnamoyl derivatives	3.55366e-05	0.000137153	1.21345	0.000116203	0.000423442	0.259101	-1.94841
pmb2507	Negative	213.1	78.9	0.97	214.1	[M-H]-	C00672	2-Deoxyribose 1-phosphate	Carbohydrates	0.000389244	0.00150432	1.2332	3.57672e-05	0.000351905	0.258751	-1.95036
pme0233	Negative	188	144.1	2.71	189.043	[M-H]-	C01717	Kynurenic acid	Organic acids	4.59781e-05	0.000177995	1.23011	0.0126633	0.00642115	0.258311	-1.95282
pma0461	Positive	277.2	157.4	8.47	276.2	[M+H]+	-	14,15-Dehydrocrepenynic acid	Lipids_Fatty acids	0.000306028	0.00118741	1.20052	0.00527584	0.00365281	0.257728	-1.95608
pmb0801	Positive	346	184.5	1.57	345	[M+H]+	-	4-Pyridoxic acid O-hexoside	Vitamins	4.51537e-05	0.000175658	1.22121	0.0195007	0.00828421	0.257055	-1.95985
pma6599	Positive	207.1	147.4	3.21	206.1	[M+H]+	-	6-Hydroxymethylherniarin	Hydroxycinnamoyl derivatives	0.000134576	0.000530008	1.21681	0.000883698	0.00125131	0.253912	-1.9776
pmb2653	Negative	649.1	503.3	0.74	650.1	[M-H]-	-	D(+)-Melezitose O-rhamnoside	Carbohydrates	1.2359e-05	4.8744e-05	1.0684	0.00306424	0.0026739	0.253549	-1.97966
pma0702	Positive	558.3	264.8	3.59	557.3	[M+H]+	-	N', N''-disinapoylspermidine	Phenolamides	0.00150471	0.0059748	1.23574	2.36841e-05	0.000346719	0.251842	-1.98941
pme0009	Negative	104	73.9	0.72	105.043	[M-H]-	C00065	L-Serine	Amino acids	0.000590397	0.0024195	1.22319	1.40813e-05	0.000336702	0.244016	-2.03495
pma0634	Positive	495.3	478.4	2.6	494.3	[M+H]+	-	N', N''-di-p-coumaroylspermine	Phenolamides	0.000123087	0.000516748	1.22645	8.23928e-05	0.000380957	0.238196	-2.06978
pmc0274	Positive	167.1	121	1.96	166.1	[M+H]+	C16614	6-Methylmercaptopurine	Nucleotide and its derivates	0.000711688	0.00300356	1.23138	0.000117486	0.000424703	0.236948	-2.07736
pme0021	Positive	166	120.1	1.99	165.079	[M+H]+	C00079	L-Phenylalanine	Amino acids	0.000572272	0.00249418	1.23066	5.82146e-05	0.000355929	0.229443	-2.12379
pmb0202	Positive	153	136.4	1.16	152	[M+H]+	C00385	Xanthine	Nucleotide and its derivates	0.000167157	0.000775356	1.22075	0.0175435	0.00776549	0.215587	-2.21366
pme1434	Negative	371.1	209.2	2.76	372.142	[M-H]-	C01533	Syringin	Hydroxycinnamoyl derivatives	3.54048e-05	0.000167917	1.23301	3.29598e-06	0.000273036	0.210846	-2.24574
pmb2873	Negative	214.1	134.2	3.69	215.1	[M-H]-	-	3-(2-Naphthyl)-D-alanine	Amino acid derivatives	0.000100723	0.00050878	1.22838	6.30339e-05	0.000356426	0.19797	-2.33665
pme0120	Positive	118.2	101	0.8	117.079	[M+H]+	C00431	5-Aminovaleric acid	Amino acid derivatives	0.000169613	0.000880442	1.21498	0.041085	0.0139298	0.192645	-2.37598
pme1210	Positive	150	72.8	1.18	149.051	[M+H]+	C00073	L-Methionine	Amino acids	1.2878e-05	6.98515e-05	1.21667	4.48713e-05	0.000354011	0.184363	-2.43938
pmb0848	Positive	494.3	184.6	7.82	493.3	[M+H]+	-	LysoPC 16:1 (2n isomer)	Lipids_Glycerophospholipids	0.000241174	0.00136332	1.20371	0.00096437	0.00130117	0.176902	-2.49898
pme3011	Positive	104.1	87	0.77	103.063	[M+H]+	C00334	γ-aminobutyric acid	Organic acids	0.000373409	0.00226558	1.235	3.94453e-05	0.00035287	0.164819	-2.60105
pma6460	Negative	337	275.8	3.24	338	[M-H]-	-	5-O-p-Coumaroylquinic acid	Quinate and its derivatives	4.153e-06	2.74496e-05	1.21562	0.0328459	0.0119028	0.151296	-2.72456
pme0310	Negative	197.1	124.1	3.73	198.053	[M-H]-	-	Ethyl gallate	Benzoic acid derivatives	3.42378e-06	2.69561e-05	1.23494	0.006768	0.00426543	0.127013	-2.97695
pme1516	Positive	307	139.1	2.73	306	[M+H]+	C12136	Epigallocatechin (EGC)	Catechin derivatives	7.85013e-06	6.39843e-05	1.22432	0.0154589	0.00720555	0.122688	-3.02693
pmb1283	Positive	448.1	215.7	4.12	447.1	[M+H]+	-	L-Glutaminyl-L-valyl-L-valyl-L-cysteine	Amino acid derivatives	1.01901e-05	0.000196159	1.22073	0.0373477	0.013037	0.0519484	-4.26678
pme3484	Negative	479.1	317.3	3.43	480.09	[M-H]-	-	Myricetin 3-O-galactoside	Flavonol	1.38947e-06	7.30622e-05	1.06651	0.000428939	0.000870209	0.0190176	-5.71652
pme3208	Negative	445	282.1	3.51	446.121	[M-H]-	C16195	Glycitin	Isoflavone	2.64449e-05	0.00163228	1.23672	0.00190763	0.00195111	0.0162012	-5.94776
pmb2984	Negative	491.1	287.3	5.16	492.1	[M-H]-	-	Acetyl-eriodictyol O-hexoside	Flavone	1.12767e-08	8.32185e-06	1.23706	0.0104492	0.00569476	0.00135507	-9.52742
pme1820	Negative	151	107.1	3.25	152.047	[M-H]-	C00642	p–Hydroxyphenyl acetic acid	Organic acids	1.12767e-08	4.3695e-05	1.23493	0.0489368	0.0157127	0.000258078	-11.9199
pme3569	Positive	207.1	207.1	4.73	206.058	[M+H]+	C09311	Scoparone	Coumarins	1.12767e-08	0.000117612	1.23686	0.0233467	0.00936974	9.58807e-05	-13.3484
pme3367	Positive	161	105.1	6.02	160.052	[M+H]+	-	6-MethylCoumarin	Coumarins	1.12767e-08	0.000375752	1.2375	0.0120386	0.00622664	3.0011e-05	-15.0241
pme0265	Positive	203.1	93	4.84	202.12	[M+H]+	C08277	Sebacate	Organic acids	1.12767e-08	0.000987326	1.23793	0.000462005	0.000898612	1.14214e-05	-16.4179

## Sheet: HGF3-TN3
Index	Ion mode	Q1 (Da)	Q3 (Da)	Rt (min)	Molecular Weight (Da)	Ionization model	KEGG ID	Compounds	Class	MEAN TN3	VIP	P-VALUE	Q-VALUE	FOLD CHANGE	LOG_FOLDCHANGE
pme1137	Positive	140	122	1.43	139.027	[M+H]+	C01020	6-hydroxynicotinic acid	Vitamins	1.55461e-08	1.2328	0.00536097	0.00412895	30332.9	14.8886
pmb0545	Positive	477.1	315.6	3.31	477.1	Protonated	-	Rosinidin O-hexoside	Anthocyanins	1.55461e-08	1.2327	0.0114945	0.00623164	28898.6	14.8187
pme0408	Negative	197.1	122.9	3.38	198.053	[M-H]-	C10833	Syringic acid	Hydroxycinnamoyl derivatives	1.55461e-08	1.23123	0.0430552	0.0155027	8622.82	13.0739
pme2478	Negative	137.1	137	3.05	138.032	[M-H]-	C16700	Protocatechuic aldehyde	Catechin derivatives	1.55461e-08	1.23204	0.0341136	0.0129634	7676.09	12.9062
pma6199	Positive	417.2	255.8	4.96	416.2	[M+H]+	-	Chrysin O-hexoside	Flavone	1.55461e-08	1.23277	0.0105234	0.00586206	7551.9	12.8826
pmb0580	Positive	417.1	255.7	4.95	416.1	[M+H]+	-	Chrysin 5-O-glucoside (Toringin)	Flavone	1.55461e-08	1.23258	0.0136217	0.00697593	7187.73	12.8113
pmb2940	Negative	385.1	223.2	3.15	386.1	[M-H]-	-	1-O-beta-D-Glucopyranosyl sinapate	Hydroxycinnamoyl derivatives	1.55461e-08	1.23131	0.0334435	0.0127893	7105.92	12.7948
pmb0749	Positive	369.1	177.5	2.25	368.1	[M+H]+	-	O-Feruloyl quinic acid	Quinate and its derivatives	1.55461e-08	1.23087	0.0394559	0.0144265	6619.83	12.6926
pmb3023	Negative	449.1	329.3	3.3	450.1	[M-H]-	-	Eriodictyol C-hexoside	Flavone C-glycosides	1.55461e-08	1.23258	0.0173812	0.00811099	5714.14	12.4803
pme2963	Negative	287.1	125.1	4.58	288.063	[M-H]-	C00974	Aromadedrin (Dihydrokaempferol)	Flavonol	1.55461e-08	1.23295	0.00150296	0.00212855	1298.17	10.3423
pmb2819	Negative	665.1	323.4	2.23	666.1	[M-H]-	-	O-Caffeoyl maltotriose	Hydroxycinnamoyl derivatives	1.55461e-08	1.23164	0.0158857	0.00768255	716.727	9.48528
pma1751	Positive	286	124.3	2.03	285	[M+H]+	-	Nicotinic acid-hexoside	Nicotinic acid derivatives	7.25066e-06	1.22995	0.00526686	0.00408814	35.0513	5.13139
pma0825	Positive	503	255.6	5.23	502	[M+H]+	-	Chrysin O-malonylhexoside	Flavone	0.000116611	1.23083	0.00666412	0.00465528	23.0597	4.5273
pme0372	Positive	435.1	273.1	4.17	434.121	[M+H]+	C09099	Naringenin 7-O-glucoside (Prunin)	Flavanone	0.000944223	1.22359	0.0314572	0.0122599	21.59	4.43229
pma0791	Positive	521	317.6	4.46	520	[M+H]+	-	Naringenin O-malonylhexoside	Flavanone	4.53546e-06	1.0036	0.00359135	0.00332433	15.3116	3.93655
pme2459	Positive	449.1	287.1	3.77	448.101	[M+H]+	C03951	Luteolin 7-O-glucoside (Cynaroside)	Flavone	0.000908116	1.22038	0.0387369	0.0142347	12.0179	3.58711
pmb2947	Negative	865.1	407.2	3.51	866.1	[M-H]-	-	Catechin-catechin-catechin	Catechin derivatives	0.000189779	1.22453	0.0230593	0.00986115	11.629	3.53966
pme0434	Negative	577	407.3	2.87	578.142	[M-H]-	-	Procyanidin B2	Proanthocyanidins	0.00172235	1.22745	0.0113126	0.00616393	10.9585	3.45398
pme0436	Negative	577.1	407.3	2.87	578.142	[M-H]-	-	Procyanidin B3	Proanthocyanidins	0.00606399	1.22453	0.0181806	0.00832826	10.4648	3.38747
pme1363	Negative	662.1	540.1	1.13	663.109	[M-H]-	C00003	Nicotinic acid adenine dinucleotide	Nucleotide and its derivates	1.55379e-05	1.2306	0.00409367	0.00353301	10.0781	3.33316
pmb0837	Positive	577.1	425.4	2.87	576.1	[M+H]+	-	Procyanidin A3	Proanthocyanidins	0.00012326	1.22616	0.0141622	0.00715208	9.13871	3.19199
pme0205	Negative	289.1	125	2.99	290.079	[M-H]-	C06562	Catechin	Catechin derivatives	0.00143365	1.21946	0.0220574	0.00955496	8.97987	3.1667
pme0450	Negative	289	78.8	3.18	290.3	[M-H]-	C09727	L-Epicatechin	Catechin derivatives	0.00689399	1.2218	0.0141095	0.00713513	8.1062	3.01903
pmb3041	Negative	521.1	329.3	3.74	522.1	[M-H]-	-	Tricin O-saccharic acid	Flavone	0.000433147	1.22757	9.88923e-06	0.000312165	6.47965	2.69592
pmb0645	Positive	627.1	447.3	3.37	626.1	[M+H]+	-	6-C-hexosyl-hesperetin O-hexoside	Flavone C-glycosides	4.05515e-05	1.13794	0.00324485	0.00316181	6.47546	2.69498
pme3296	Negative	431	285.1	4.45	432.106	[M-H]-	C16911	Kaempferol 3-O-rhamnoside (Kaempferin)	Flavonol	1.01225e-05	1.11204	0.0266806	0.0109099	5.70554	2.51236
pme0490	Positive	124	78	1.11	123	[M+H]+	C00253	Nicotinic acid	Nicotinic acid derivatives	0.000727072	1.22631	0.000450191	0.00109017	5.62192	2.49106
pmb2979	Negative	549.2	387.3	3.99	550.2	[M-H]-	-	Hesperetin O-malonylhexoside	Flavanone	5.54202e-05	1.21733	4.9365e-05	0.000501671	5.35362	2.42051
pme1598	Negative	463.1	301.1	3.81	464.132	[M-H]-	-	Hesperetin 5-O-glucoside	Flavanone	0.000207651	1.09497	0.00210644	0.00253125	4.70603	2.23451
pma0724	Positive	435.1	339.7	3.74	434.1	[M+H]+	-	Naringenin C-hexoside	Flavone C-glycosides	0.000140234	1.20989	0.000117089	0.000550056	4.33888	2.11732
pme3130	Positive	465	302.9	3.85	464.096	[M+H]+	-	Quercetin 4'-O-glucoside (Spiraeoside)	Flavonol	0.0141349	1.08174	0.00517131	0.00404605	4.15441	2.05465
pme1521	Negative	303.1	125.1	4.09	304.058	[M-H]-	C01617	Dihydroquercetin (Taxifolin)	Flavonol	1.75058e-05	1.13178	0.0140194	0.00710602	4.06114	2.02189
pme3212	Positive	465	302.8	3.81	464.096	[M+H]+	C05623	Quercetin 3-O-glucoside (Isotrifoliin)	Flavonol	0.0142068	1.08169	0.00512592	0.00402582	4.05765	2.02064
pmb2957	Negative	465.1	285.3	2.5	466.1	[M-H]-	-	Cyanidin O-syringic acid	Anthocyanins	0.000128056	1.21886	8.85346e-05	0.00053786	4.0411	2.01475
pme0374	Negative	431.1	431.1	3.7	432.106	[M-H]-	C01714	Isovitexin	Flavone C-glycosides	9.5357e-05	1.14833	0.00323526	0.00315707	3.98885	1.99597
pmb2999	Negative	461.1	285.2	3.8	462.1	[M-H]-	-	Chrysoeriol 5-O-hexoside	Flavone	6.68893e-05	1.10393	0.00336124	0.00321828	3.98638	1.99508
pme1806	Negative	367	179.1	3.67	368.111	[M-H]-	-	Chlorogenic acid methyl ester	Quinate and its derivatives	3.30824e-05	1.14395	0.0199991	0.00890029	3.8133	1.93104
pme3443	Negative	207.1	177.1	4.43	208	[M-H]-	-	Sinapinaldehyde	Hydroxycinnamoyl derivatives	4.6718e-05	1.19893	0.0372023	0.0138188	3.70067	1.88779
pma1108	Positive	433.1	271.7	3.73	432.1	[M+H]+	-	Apigenin C-glucoside	Flavone C-glycosides	0.00055188	1.22382	3.01023e-05	0.00045718	3.08754	1.62646
pme0442	Positive	303	149.3	2.9	303.24	Protonated	C05908	Delphinidin	Anthocyanins	3.5333e-05	1.17266	0.00915281	0.00549338	3.08637	1.62591
pme0361	Positive	435.1	303	3.96	434.085	[M+H]+	-	Quercetin 3-alpha-L-arabinofuranoside (Avicularin)	Flavonol	0.00204468	1.02758	0.0216019	0.00941309	3.02838	1.59855
pme1562	Negative	441.3	289.1	3.83	442.3	[M-H]-	-	Epicatechin gallate (ECG)	Catechin derivatives	0.00166324	1.20742	0.00239792	0.00268534	2.94663	1.55907
pme1611	Negative	433.1	433	3.72	434.121	[M-H]-	-	Isohemiphloin	Flavone	0.000220768	1.17103	0.00536541	0.00413086	2.88855	1.53034
pme0398	Negative	353.1	191.1	2.74	354.095	[M-H]-	C00852	Chlorogenic acid (3-O-Caffeoylquinic acid)	Quinate and its derivatives	3.04255e-05	1.20797	0.000917032	0.0016309	2.73958	1.45395
pme0177	Positive	265.1	130.1	3.15	264.111	[M+H]+	C04148	Phenylacetyl-L-glutamine	Amino acid derivatives	5.51155e-05	1.17645	0.00200404	0.00247164	2.68171	1.42315
pme0413	Negative	151	136.1	3.97	152.047	[M-H]-	C00755	Vanillin	Benzoic acid derivatives	0.000173328	1.08656	0.0365194	0.0136308	2.66414	1.41367
pmb2561	Negative	190.1	84	2.43	191.1	[M-H]-	C02712	N-Acetylmethionine	Amino acid derivatives	7.21767e-06	1.14252	0.00378742	0.00340929	2.64022	1.40066
pma3724	Positive	369.1	207.5	3.43	368.1	[M+H]+	-	1-O-Feruloyl quinic acid	Quinate and its derivatives	2.51234e-05	1.17284	0.00788588	0.00509789	2.57998	1.36736
pmb3055	Negative	513.1	191.2	1.82	514.1	[M-H]-	-	p-Coumaroyl quinic acid O-glucuronic acid	Quinate and its derivatives	0.00102584	1.1828	0.00688474	0.00473944	2.50569	1.32521
pma6270	Positive	258.2	125.2	0.8	258.2	Protonated	C00670	sn-Glycero-3-phosphocholine	Cholines	7.71587e-05	1.16598	0.00304048	0.00305767	2.41123	1.26977
pmb2831	Negative	315.1	153.2	2.53	316.1	[M-H]-	-	Protocatechuic acid O-glucoside	Catechin derivatives	0.000336298	1.20704	0.0026109	0.00281542	2.29959	1.20138
pmb2556	Negative	345.1	167.2	2.35	346.1	[M-H]-	-	Syringaldehyde O-glucoside	Others	3.85583e-05	1.16626	0.00101406	0.00173018	2.26084	1.17686
pmb0423	Positive	195.1	177.5	3.19	194.1	[M+H]+	-	Hydroxy-methoxycinnamate	Hydroxycinnamoyl derivatives	0.000121578	1.20517	0.00122389	0.00191952	2.2257	1.15426
pme2111	Negative	175	87	0.99	176.12	[M-H]-	C00072	L-ascorbate	Vitamins	0.00222921	1.21349	0.0007773	0.00147218	2.15753	1.10938
pme1086	Negative	306	143	1.14	307.084	[M-H]-	C00051	Glutathione reduced form	Amino acid derivatives	0.00240378	1.12268	0.0197095	0.00880531	1.9597	0.970635
pmb3107	Negative	359.1	197.1	2.34	360.1	[M-H]-	-	Syringic acid O-glucoside	Benzoic acid derivatives	0.000342794	1.11723	0.0285602	0.0114504	1.95631	0.968133
pmb3042	Negative	491.1	329.3	3.94	492.1	[M-H]-	-	Tricin 5-O-hexoside	Flavone	1.99227e-05	1.09218	0.025378	0.0105406	1.82851	0.870671
pme1424	Negative	177.1	177.1	4.59	178.063	[M-H]-	C02666	Coniferylaldehyde	Hydroxycinnamoyl derivatives	5.93626e-05	1.1145	0.0221814	0.00959328	1.80645	0.853156
pme3466	Positive	287.1	161.1	6.81	286.084	[M+H]+	C05334	Isosakuranetin (4'-Methylnaringenin)	Flavanone	3.19378e-05	1.08451	0.0134817	0.00692948	1.69772	0.763599
pmb0142	Positive	165.1	95.5	5.99	164.1	[M+H]+	C10945	Caffeic aldehyde	Hydroxycinnamoyl derivatives	7.07465e-05	1.1696	0.00587069	0.00434714	1.6812	0.749491
pmb0885	Positive	291	273.9	6.65	290	[M+H]+	-	4-oxo-9Z,11Z,13E,15E-octadecatetraenoic acid	Lipids_Fatty acids	1.62706e-05	1.10815	0.0125997	0.00662891	1.62672	0.701967
pme2435	Negative	163	70.8	0.82	164.069	[M-H]-	C01019	L-Fucose	Carbohydrates	0.00011142	1.0643	0.0303764	0.0119632	1.60602	0.683486
pma1303	Positive	492.3	337.7	8.51	491.3	[M+H]+	-	LysoPC 16:2	Lipids_Glycerophospholipids	0.000120552	1.05202	0.0227836	0.00977767	1.57853	0.658579
pmb2383	Positive	534.1	338	8.99	533.1	[M+H]+	-	MGMG (18:2) isomer2	Lipids_Glycerolipids	1.21127e-05	1.00501	0.0215816	0.00940673	1.56468	0.64587
pme2266	Positive	245.1	227.1	3.32	244.088	[M+H]+	C00120	Biotin	Vitamins	0.000236136	1.11564	0.0185595	0.00842849	1.51342	0.597812
pmb1626	Positive	534.4	262.9	9.15	533.4	[M+H]+	-	MGMG (18:2) isomer1	Lipids_Glycerolipids	8.98544e-05	1.14766	0.00670271	0.00466938	1.49996	0.584923
pme0040	Positive	136.1	136.1	1.12	135.054	[M+H]+	C00147	Adenine	Nucleotide and its derivates	0.000464791	1.15295	0.0108143	0.0059749	1.44823	0.534288
pmb2778	Negative	295	183.3	8.92	296	[M-H]-	-	9,10-EODE	Lipids_Fatty acids	9.32304e-05	1.19169	0.00161404	0.0022126	1.43651	0.522563
pme1828	Positive	118.1	118.1	0.78	117.079	[M+H]+	C00719	Betaine	Alkaloids	4.30635e-05	1.02746	0.0367196	0.0136861	1.43217	0.518203
pmb2804	Negative	311.1	293.4	7.82	312.1	[M-H]-	C04717	13-HPODE	Lipids_Fatty acids	1.15477e-05	1.12391	0.00974841	0.00566038	1.35534	0.438656
pmb0287	Positive	351.4	277.8	7.21	350.4	[M+H]+	-	MAG (18:4) isomer2	Lipids_Glycerolipids	8.13176e-05	1.22311	5.97532e-05	0.000515295	1.35099	0.434015
pme2292	Positive	89	71.9	0.64	88.1	[M+H]+	C00134	Putrescine	Phenolamides	0.00172167	1.05374	0.0328603	0.0126359	1.32462	0.40558
pmb0890	Positive	355.1	337.9	10.45	354.1	[M+H]+	-	MAG (18:2)	Lipids_Glycerolipids	0.000141022	1.10701	0.0146028	0.00729213	1.32083	0.401441
pmb0789	Positive	332.1	314.7	1.14	331.1	[M+H]+	-	Pyridoxine O-glucoside	Vitamins	0.00202292	1.03911	0.0394574	0.0144269	1.24334	0.314226
pme1646	Negative	357.1	136.1	5.36	358.142	[M-H]-	-	Pinoresinol	Hydroxycinnamoyl derivatives	1.5697e-05	1.03578	0.0473627	0.0167484	1.23464	0.304087
pme0264	Positive	243.1	127.1	2.08	242.09	[M+H]+	C00214	Thymidine	Nucleotide and its derivates	0.00122302	1.03025	0.0316487	0.0123118	1.23068	0.299457
pmc0304	Positive	384.1	252.2	2.19	383.1	[M+H]+	-	Succinyladenosine	Nucleotide and its derivates	0.00152302	1.07319	0.0196826	0.00879645	0.848281	-0.237386
pmb0877	Positive	480.1	339.9	8.8	479.1	[M+H]+	-	LysoPE 18:1	Lipids_Glycerophospholipids	0.0035735	1.01708	0.0498482	0.0174472	0.828718	-0.271047
pmb2986	Negative	709.1	547.3	2.49	710.1	[M-H]-	-	Chrysoeriol O-hexosyl-O-malonylhexoside	Flavone	5.12485e-05	1.08546	0.0248772	0.0103972	0.816847	-0.291862
pmb3132	Negative	478.1	281.3	8.81	479.1	[M-H]-	-	LysoPE 18:1 (2n isomer)	Lipids_Glycerophospholipids	0.0158425	1.03132	0.0341641	0.0129764	0.816515	-0.292449
pmb1652	Positive	149	121.3	9.64	148	[M+H]+	-	Phthalic anhydride	Others	0.00593868	1.06726	0.02298	0.00983719	0.812454	-0.299641
pmb1650	Positive	279.2	149.4	9.64	278.2	[M+H]+	-	Octadeca-11E,13E,15Z-trienoic acid	Lipids_Fatty acids	0.0366153	1.0234	0.0409441	0.0148754	0.81176	-0.300874
pma6599	Positive	207.1	147.4	3.21	206.1	[M+H]+	-	6-Hydroxymethylherniarin	Hydroxycinnamoyl derivatives	0.000716533	1.04731	0.0308477	0.0120934	0.810786	-0.302607
pme0174	Positive	132.1	72.8	1.29	131.058	[M+H]+	-	N-Propionylglycine	Amino acid derivatives	0.00118798	1.05015	0.0287616	0.0115082	0.809462	-0.304965
pme3255	Positive	179	138	7.3	178.099	[M+H]+	C10454	Methyleugenol	Hydroxycinnamoyl derivatives	0.000126471	1.11155	0.0139277	0.00707625	0.784973	-0.349285
pma3649	Positive	132.1	86.2	0.99	131.1	[M+H]+	C00430	5-Aminolevulinate	Organic acids	0.00344073	1.08263	0.0155709	0.00758905	0.784071	-0.350944
pmc0066	Positive	333.1	137	0.67	332.1	[M+H]+	C06196	2'-Deoxyinosine-5'-monophosphate	Nucleotide and its derivates	0.00187472	1.13103	0.00914834	0.00549209	0.783996	-0.351081
pme0519	Negative	341	58.8	0.78	342.116	[M-H]-	-	D-(+)-Sucrose	Carbohydrates	0.0400817	1.00982	0.0358368	0.0134411	0.773047	-0.371372
pme0274	Positive	132.1	76.9	1	131.095	[M+H]+	C02378	6-Aminocaproic acid	Organic acids	0.00738707	1.10597	0.0124115	0.00656294	0.766048	-0.384493
pma2987	Positive	142.1	82.9	0.58	141.1	[M+H]+	C00860	Histidinol	Others	0.00501812	1.12844	0.0154689	0.00755844	0.761543	-0.393003
pme0291	Positive	160.1	114.1	3.03	159.126	[M+H]+	-	Dl-2-Aminooctanoic acid	Organic acids	1.55461e-08	1.11606	0.0100631	0.0057443	0.761528	-0.393031
pme3367	Positive	161	105.1	6.02	160.052	[M+H]+	-	6-MethylCoumarin	Coumarins	1.55461e-08	1.11606	0.0100631	0.0057443	0.761528	-0.393031
pme3439	Negative	271.1	135.1	5.3	272.069	[M-H]-	C08578	Butein	Flavanone	1.55461e-08	1.11606	0.0100631	0.0057443	0.761528	-0.393031
pme3569	Positive	207.1	207.1	4.73	206.058	[M+H]+	C09311	Scoparone	Coumarins	1.55461e-08	1.11606	0.0100631	0.0057443	0.761528	-0.393031
pmb0202	Positive	153	136.4	1.16	152	[M+H]+	C00385	Xanthine	Nucleotide and its derivates	0.000295936	1.03153	0.0344545	0.0130512	0.754711	-0.406005
pme0019	Positive	132.1	86	1.2	131.095	[M+H]+	C00123	L-Leucine	Amino acids	0.00425375	1.10294	0.0159243	0.00769393	0.754039	-0.407289
pmb2657	Negative	289.1	191.2	0.69	290.1	[M-H]-	C03406	Argininosuccinate	Organic acids	0.00173892	1.11938	0.0100104	0.00573043	0.753867	-0.407618
pme0513	Negative	151	70.8	0.77	152.069	[M-H]-	C00379	Xylitol	Alcohols and polyols	4.14358e-05	1.03754	0.0289209	0.0115537	0.753142	-0.409007
pme2786	Positive	219	160.1	3.23	218.106	[M+H]+	C00978	N-Acetyl-5-hydroxytryptamine	Tryptamine derivatives	0.000335711	1.12819	0.00781786	0.00507493	0.749855	-0.415316
pmb3117	Negative	452	255.3	8.69	453	[M-H]-	-	LysoPE 16:0	Lipids_Glycerophospholipids	0.0074923	1.09022	0.0186594	0.00845462	0.741876	-0.43075
pme0041	Positive	132	85.9	1.23	131.095	[M+H]+	C00407	L-Isoleucine	Amino acids	0.00424296	1.12044	0.00864466	0.00534175	0.739188	-0.435987
pme0516	Negative	179.2	87	0.74	180.063	[M-H]-	C00137	Inositol	Others	0.000599928	1.17245	0.00417988	0.00356602	0.737832	-0.438636
pmd0160	Negative	452.3	255.3	8.55	453.3	[M-H]-	-	LysoPE 16:0 (2n isomer)	Lipids_Glycerophospholipids	0.0021133	1.08309	0.0206924	0.00912477	0.733241	-0.447641
pme3104	Positive	150	133.1	1.03	149.07	[M+H]+	C02216	1-Methyladenine	Nucleotide and its derivates	0.000372303	1.0725	0.0444234	0.0159033	0.72455	-0.464842
pmb0859	Positive	522.4	184.5	8.86	521.4	[M+H]+	-	LysoPC 18:1 (2n isomer)	Lipids_Glycerophospholipids	0.00749192	1.13304	0.00597296	0.00438892	0.720896	-0.472138
pme2289	Positive	287.2	143.4	10.93	286.23	[M+H]+	C00473	Vitamin A	Vitamins	1.31477e-05	1.07157	0.0173625	0.00810583	0.713293	-0.487433
pme3207	Negative	141	58.7	0.69	142.027	[M-H]-	-	trans,trans-Muconic acid	Organic acids	0.00240053	1.06475	0.0333218	0.0127574	0.71099	-0.492098
pme2693	Positive	131	71.9	0.72	130.111	[M+H]+	C02714	N-Acetylputrescine	Phenolamides	0.000344167	1.03426	0.0483695	0.0170332	0.706801	-0.500624
pme0039	Positive	118.1	71.8	0.84	117.079	[M+H]+	C00183	L-Valine	Amino acids	0.0173863	1.09155	0.0179491	0.00826617	0.706006	-0.502247
pmb0782	Positive	86.1	56	1.16	85.1	[M+H]+	C01746	Piperidine	Alkaloids	0.00252738	1.07154	0.0251089	0.0104638	0.705481	-0.503321
pme0282	Negative	165	76.9	2.98	166.027	[M-H]-	C01606	Phthalic acid	Organic acids	0.000469145	1.07685	0.0145538	0.00727669	0.702741	-0.508935
pmb0855	Positive	496.3	478.3	8.74	495.3	[M+H]+	-	LysoPC 16:0	Lipids_Glycerophospholipids	0.00154179	1.10081	0.0101008	0.00575415	0.701579	-0.511322
pme0231	Positive	247.1	130.1	4.03	246.1	[M+H]+	-	N-(3-Indolylacetyl)-L-alanine	Amino acid derivatives	0.000269121	1.08822	0.0184579	0.00840179	0.696125	-0.522582
pmb3894	Negative	329.1	314.3	5.86	330.1	[M-H]-	-	Di-O-methylquercetin	Flavonol	0.000144546	1.08575	0.0142098	0.00716737	0.694052	-0.526884
pmc0281	Positive	400.2	136.1	2.05	399.2	[M+H]+	-	Adenosine O-ribose	Nucleotide and its derivates	0.00143968	1.16268	0.00249235	0.00274227	0.692053	-0.531045
pme0108	Positive	126.1	126.1	1.13	125.059	[M+H]+	C02376	5-Methylcytosine	Nucleotide and its derivates	0.000400227	1.13903	0.00670934	0.00467179	0.691556	-0.532081
pme2634	Positive	118	88	0.84	117.079	[M+H]+	C01826	Dl-Norvaline	Amino acids	0.0135539	1.15707	0.00612385	0.0044494	0.68982	-0.535709
pme3160	Negative	259	96.9	0.69	260.03	[M-H]-	C00092	D-Glucose 6-phosphate	Carbohydrates	0.00168018	1.1785	0.0040378	0.00351121	0.68811	-0.539289
pme1184	Positive	268.1	151.7	1.68	267.097	[M+H]+	C00330	Deoxyguanosine	Nucleotide and its derivates	0.000304698	1.15118	0.00387493	0.00344571	0.688069	-0.539375
pme3186	Negative	169	122.8	1.07	169.998	[M-H]-	-	Dl-Glyceraldehyde3-phosphate	Others	0.000464394	1.11635	0.0137129	0.00700599	0.685671	-0.544411
pmb0854	Positive	518.3	459.6	8.74	517.3	[M+H]+	-	LysoPC 18:3	Lipids_Glycerophospholipids	0.000860263	1.07491	0.0225724	0.00971332	0.685259	-0.545279
pmb2211	Positive	343.1	240.9	6.53	342.1	[M+H]+	-	Cocamidopropyl betaine	Others	0.00131286	1.14251	0.00714625	0.00483748	0.684643	-0.546577
pmb0981	Positive	348.2	136.4	1.14	347.2	[M+H]+	C00020	Adenosine 5'-monophosphate	Nucleotide and its derivates	0.000970659	1.14454	0.00917335	0.00549933	0.673752	-0.56971
pme1376	Positive	308	112	1.25	307.057	[M+H]+	C00239	2'-Deoxycytidine-5'-monophosphate	Nucleotide and its derivates	0.000411468	1.10276	0.0124267	0.00656828	0.669453	-0.578945
pmd0132	Positive	496.3	478.3	8.57	495.3	[M+H]+	-	LysoPC 16:0 (2n isomer)	Lipids_Glycerophospholipids	0.000886878	1.06396	0.0169686	0.0079958	0.669257	-0.579368
pmb0160	Positive	353.3	261.8	7.53	352.3	[M+H]+	-	MAG (18:3) isomer5	Lipids_Glycerolipids	0.000852578	1.1608	0.00323995	0.00315939	0.666359	-0.585628
pme0133	Positive	281.3	120	2.49	280.106	[M+H]+	-	Asp-phe	Amino acid derivatives	0.000884523	1.17671	0.00625976	0.00450273	0.660312	-0.598779
pmb2319	Positive	482.3	184.5	8.2	481.3	[M+H]+	-	LysoPC 15:0	Lipids_Glycerophospholipids	0.000459008	1.18286	0.00137144	0.00203533	0.65654	-0.607044
pmb0197	Positive	298.1	166.5	1.14	297.1	[M+H]+	-	N2-methylguanosine	Nucleotide and its derivates	0.000790942	1.18022	0.00208725	0.00252031	0.64861	-0.624578
pmb0818	Positive	206.1	147.5	2.48	205.1	[M+H]+	C05660	Methoxyindoleacetic acid	Indole derivatives	0.000104733	1.09141	0.0240894	0.0101679	0.646521	-0.629231
pme2256	Negative	151.1	70.8	0.73	152.069	[M-H]-	C01904	D-Arabitol	Alcohols and polyols	3.60742e-05	1.20695	0.0011973	0.00189724	0.642606	-0.637993
pmb0514	Positive	348.1	136.4	0.85	347.1	[M+H]+	C01367	Adenosine 3'-monophosphate	Nucleotide and its derivates	0.00451234	1.03957	0.0300865	0.0118826	0.636747	-0.651207
pme1292	Negative	167.1	122.1	2.26	168.042	[M-H]-	C00544	Homogentisic acid	Organic acids	0.000457099	1.18642	0.00284282	0.00295039	0.633815	-0.657866
pme1419	Positive	164	61	1.77	163	[M+H]+	-	L-Methionine methyl ester	Amino acid derivatives	0.000202256	1.20459	0.000337166	0.000911919	0.632867	-0.660025
pmb0069	Positive	122	105.3	2.31	121	[M+H]+	C09815	Benzamide	Others	9.01228e-05	1.07867	0.0152032	0.00747797	0.631929	-0.662166
pma6455	Negative	229	157.1	1.05	230	[M-H]-	C00117	Ribulose-5-phosphate	Carbohydrates	0.000270931	1.07459	0.0271925	0.0110519	0.631384	-0.66341
pmb0802	Positive	220.2	202.7	2.28	219.2	[M+H]+	C00864	D-Pantothenic acid	Vitamins	0.00568157	1.20467	0.000596253	0.00127968	0.627541	-0.672218
pmb2251	Positive	694.1	335.8	7.53	693.1	[M+H]+	-	DGMG (18:1)	Lipids_Glycerolipids	5.14919e-05	1.14628	0.00452929	0.0037448	0.625751	-0.676339
pmb2826	Negative	147	85	0.92	148	[M-H]-	C00815	Citramalate	Organic acids	0.00803081	1.06628	0.0169061	0.00797816	0.625391	-0.677169
pme3313	Negative	259	78.8	0.97	260.03	[M-H]-	C00085	D-Fructose 6-phosphate	Carbohydrates	0.000104229	1.14952	0.00498189	0.00396059	0.620818	-0.687758
pmb2444	Positive	353.2	261.8	10	352.2	[M+H]+	-	MAG (18:3) isomer1	Lipids_Glycerolipids	0.000492193	1.17773	0.00508057	0.00400545	0.620603	-0.688257
pmb1912	Positive	474.2	327.8	2.42	473.2	[M+H]+	C00234	10-Formyl-THF	Others	0.00155467	1.21462	0.000283662	0.000815065	0.619312	-0.691261
pmd0017	Positive	203	112	0.6	202	[M+H]+	C00750	Spermine	Phenolamides	0.0147947	1.2099	0.000328793	0.00089752	0.619009	-0.691967
pme2598	Negative	167.1	139	2.43	168.042	[M-H]-	-	3,4-Dihydroxybenzeneacetic acid	Organic acids	0.000484707	1.19935	0.0183012	0.00836036	0.610796	-0.711238
pme3007	Negative	403	159	0.68	404.161	[M-H]-	C00015	Uridine 5’-diphosphate	Nucleotide and its derivates	0.000372593	1.1397	0.00909169	0.00547561	0.608496	-0.716681
pme0281	Negative	165	121.1	3	166.027	[M-H]-	C06337	Terephthalic acid	Organic acids	0.00785988	1.10399	0.0244981	0.0102874	0.607921	-0.718045
pma0634	Positive	495.3	478.4	2.6	494.3	[M+H]+	-	N', N''-di-p-coumaroylspermine	Phenolamides	0.000393603	1.11908	0.0103133	0.00580901	0.603708	-0.728077
pme1008	Positive	216	170.1	1.92	215.035	[M+H]+	-	3-Chloro-L-tyrosine	Amino acid derivatives	0.000221146	1.1549	0.00520365	0.00406037	0.601771	-0.732714
pma0702	Positive	558.3	264.8	3.59	557.3	[M+H]+	-	N', N''-disinapoylspermidine	Phenolamides	0.00503587	1.14481	0.00592629	0.00436993	0.597025	-0.744137
pme2036	Negative	191	85	1.13	192.063	[M-H]-	C00296	Quinic acid	Quinate and its derivatives	0.0247776	1.20107	0.00038391	0.000987682	0.594441	-0.750395
pme1473	Negative	296	134	2.85	297.09	[M-H]-	C00170	5'-Deoxy-5'-(methylthio)adenosine	Nucleotide and its derivates	0.000565418	1.01585	0.0267754	0.0109363	0.587955	-0.766223
pme2282	Positive	364	152.1	1.19	363.058	[M+H]+	-	Guanosine monophosphate	Nucleotide and its derivates	8.2789e-05	1.14157	0.0118231	0.00635227	0.587396	-0.767594
pmb0541	Positive	697.1	696.9	2.24	697.1	Protonated	-	Cyanidin 3-O-glucosyl-malonylglucoside	Anthocyanins	4.08796e-05	1.03088	0.0382798	0.0141117	0.586529	-0.769726
pma3101	Positive	256.2	124	0.8	255.2	[M+H]+	C05841	Nicotinate ribonucleoside	Nicotinic acid derivatives	0.000639399	1.17091	0.00441773	0.00368893	0.585805	-0.771509
pme3017	Positive	104	85.9	0.74	103.063	[M+H]+	C03665	2-Aminoisobutyric acid	Amino acid derivatives	0.00256063	1.22628	6.33685e-05	0.000519117	0.580047	-0.785759
pmb0484	Positive	104.1	60.2	0.74	103.1	[M+H]+	C00114	Choline	Cholines	0.00411469	1.21927	0.000177656	0.000615258	0.579542	-0.787016
pmb0501	Positive	131.1	72.1	0.64	130.1	[M+H]+	C00179	Agmatine	Phenolamides	0.000430554	1.19335	0.0017868	0.00233414	0.579358	-0.787474
pme0056	Negative	145.1	101	2.63	146.058	[M-H]-	-	2,3-dimethylsuccinic acid	Amino acid derivatives	0.00122928	1.06328	0.0156804	0.00762174	0.578216	-0.790319
pme3387	Negative	187	145.1	0.77	188.127	[M-H]-	C01924	H-HomoArg-OH	Amino acid derivatives	3.35572e-05	1.17588	0.0340259	0.0129407	0.57677	-0.793931
pmc0274	Positive	167.1	121	1.96	166.1	[M+H]+	C16614	6-Methylmercaptopurine	Nucleotide and its derivates	0.00690464	1.21457	0.000196963	0.000640744	0.574239	-0.800277
pmb2871	Negative	315.1	152.1	1.9	316.1	[M-H]-	-	2,5-dihydroxy benzoic acid O-hexside	Benzoic acid derivatives	0.000807757	1.15065	0.00863097	0.00533755	0.568378	-0.815078
pme0021	Positive	166	120.1	1.99	165.079	[M+H]+	C00079	L-Phenylalanine	Amino acids	0.00564093	1.21028	0.000335669	0.000909365	0.566559	-0.819703
pmb0767	Positive	302.4	284.9	7.3	301.4	[M+H]+	-	D-erythro-Dihydrosphingosine	Others	0.000525254	1.16063	0.00172273	0.00229042	0.565487	-0.822433
pme0050	Negative	203	116.1	2.47	204.09	[M-H]-	C00078	L-Tryptophan	Amino acids	0.00198838	1.15524	0.00374674	0.00339205	0.564519	-0.824905
pme2380	Negative	145	80.8	1.13	146.022	[M-H]-	-	A-Ketoglutaric acid	Organic acids	0.000489722	1.11314	0.00934422	0.00554826	0.559751	-0.837142
pmb0159	Positive	696.4	696.2	7.53	695.4	[M+H]+	-	DGMG (18:2) isomer2	Lipids_Glycerolipids	0.000191468	1.13499	0.00872659	0.00536681	0.55258	-0.855745
pme2366	Positive	122.1	105	2.39	121.089	[M+H]+	C05332	Phenethylamine	Others	0.00383155	1.21871	0.000156231	0.000582825	0.552468	-0.856037
pme2268	Positive	138	137.9	0.79	137.048	[M+H]+	C01004	Trigonelline	Alkaloids	0.00208962	1.1503	0.0093997	0.00556395	0.552325	-0.856411
pme0247	Negative	130.1	128	0.74	131.058	[M-H]-	C01157	trans-4-Hydroxy-L-proline	Amino acid derivatives	4.14311e-05	1.11751	0.0064606	0.00457962	0.541387	-0.885267
pmb1605	Positive	353.3	335.8	8.55	352.3	[M+H]+	-	MAG (18:3) isomer3	Lipids_Glycerolipids	0.000139528	1.22259	4.92547e-05	0.0005015	0.534634	-0.903377
pme0245	Negative	145.1	80.9	2.63	146.058	[M-H]-	C06104??	Adipic acid	Organic acids	0.00142187	1.13951	0.00397957	0.00348812	0.532501	-0.909144
pmb0296	Positive	357.2	339.9	8.8	356.2	[M+H]+	-	MAG (18:1) isomer2	Lipids_Glycerolipids	0.000702923	1.22224	0.000140582	0.000556595	0.527041	-0.924012
pmb0882	Positive	522.1	125.5	9.04	521.1	[M+H]+	-	LysoPC 18:1	Lipids_Glycerophospholipids	0.00162535	1.1586	0.0031395	0.00310895	0.526406	-0.925753
pme3309	Negative	145.1	101.1	2.63	146.058	[M-H]-	-	2-Methylglutaric acid	Organic acids	0.00128204	1.14214	0.00498595	0.00396245	0.526063	-0.926693
pmb0865	Positive	518.2	500.3	7.67	517.2	[M+H]+	-	LysoPC 18:3 (2n isomer)	Lipids_Glycerophospholipids	0.0839381	1.18129	0.00416416	0.00356006	0.524655	-0.930558
pme0113	Positive	251.3	84	1.12	250.062	[M+H]+	C00669	γ-Glu-Cys	Amino acid derivatives	0.00135676	1.15421	0.00983527	0.00568383	0.522394	-0.93679
pme0387	Negative	181.1	137.1	3.12	182.058	[M-H]-	C05582	Homovanillic acid	Hydroxycinnamoyl derivatives	8.69151e-05	1.11989	0.0239686	0.0101323	0.522216	-0.93728
pme0310	Negative	197.1	124.1	3.73	198.053	[M-H]-	-	Ethyl gallate	Benzoic acid derivatives	0.000100463	1.11115	0.00609011	0.00443599	0.516781	-0.952375
pmd0130	Positive	468.3	450.5	7.5	467.3	[M+H]+	-	LysoPC 14:0 (2n isomer)	Lipids_Glycerophospholipids	3.28794e-05	1.2022	0.00229175	0.00263171	0.515611	-0.955646
pme0267	Negative	131	86.9	2.08	132.042	[M-H]-	-	2-Methylsuccinic acid	Organic acids	0.000251685	1.09284	0.00661293	0.00463645	0.510495	-0.970031
pme0161	Negative	118.1	101	0.74	119.058	[M-H]-	C00263	L-Homoserine	Amino acids	6.38463e-05	1.14259	0.00962289	0.0056261	0.50421	-0.987904
pme0183	Positive	152.1	135.1	0.85	151.049	[M+H]+	-	2-Hydroxy-6-aminopurine	Nucleotide and its derivates	0.00109433	1.1934	0.00233167	0.00265219	0.498997	-1.0029
pme3096	Negative	118	73.9	1.32	119.022	[M-H]-	C00872	Aminomalonic acid	Organic acids	0.00431194	1.22629	3.16072e-05	0.000462181	0.495156	-1.01405
pmd0145	Positive	550.4	245.1	9.9	549.4	[M+H]+	-	LysoPC 20:1	Lipids_Glycerophospholipids	1.31198e-05	1.08846	0.0173957	0.00811502	0.495074	-1.01428
pme0009	Negative	104	73.9	0.72	105.043	[M-H]-	C00065	L-Serine	Amino acids	0.00395409	1.1806	0.00197288	0.00245286	0.493235	-1.01965
pma6460	Negative	337	275.8	3.24	338	[M-H]-	-	5-O-p-Coumaroylquinic acid	Quinate and its derivatives	3.23856e-05	1.18452	0.00142293	0.00207287	0.491436	-1.02492
pme0486	Negative	117	100	1.32	118.027	[M-H]-	C02170	Methylmalonic acid	Organic acids	0.0108931	1.22573	7.38269e-05	0.000528292	0.489711	-1.03
pmb2363	Positive	357.2	339.9	8.69	356.2	[M+H]+	-	MAG (18:1) isomer1	Lipids_Glycerolipids	0.000710366	1.21431	0.000191733	0.000634151	0.48609	-1.0407
pme0013	Negative	146.1	102.1	0.72	147.053	[M-H]-	C00025	L-Glutamic acid	Amino acids	0.00120969	1.19382	0.00120565	0.00190428	0.485605	-1.04214
pme1830	Negative	117	99.9	1.31	118.027	[M-H]-	C00042	Succinic acid	Organic acids	0.0110513	1.22669	0.000129155	0.000553692	0.484539	-1.04531
pme0022	Negative	118	100.9	0.74	119.058	[M-H]-	C00188	L-Threonine	Amino acids	0.00440046	1.19192	0.00242007	0.0026962	0.482537	-1.05129
pma0461	Positive	277.2	157.4	8.47	276.2	[M+H]+	-	14,15-Dehydrocrepenynic acid	Lipids_Fatty acids	8.89466e-05	1.176	0.0036144	0.00333457	0.481822	-1.05343
pme1162	Negative	169	122.8	1.75	170.022	[M-H]-	C01424	Gallic acid	Benzoic acid derivatives	0.00113056	1.19587	0.00119269	0.00189333	0.481809	-1.05347
pme1239	Negative	320.4	128.1	1.24	321.1	[M-H]-	C11347	S-(methyl)glutathione	Amino acid derivatives	0.00018298	1.18531	0.0315224	0.0122776	0.473771	-1.07774
pme0226	Negative	131.1	71.8	0.73	132.054	[M-H]-	C00152	L-Asparagine	Amino acids	0.000631302	1.16757	0.00774044	0.00504855	0.462593	-1.11219
pme3416	Negative	177	133.1	3.19	178.027	[M-H]-	C09263	Esculetin (6,7-dihydroxycoumarin)	Coumarins	0.000547467	1.19088	0.000430696	0.00106113	0.455479	-1.13454
pme0170	Positive	217.1	158.1	1.12	216.122	[M+H]+	-	Nα-Acetyl-L-arginine	Amino acid derivatives	0.000493774	1.16958	0.00394402	0.00347385	0.453945	-1.13941
pmb3074	Negative	337.1	190.9	3.46	338.1	[M-H]-	-	3-O-p-Coumaroyl quinic acid	Quinate and its derivatives	0.000119206	1.14514	0.00343091	0.00325115	0.453432	-1.14104
pmb2260	Positive	480.1	184.5	7.66	479.1	[M+H]+	-	LysoPC 15:1	Lipids_Glycerophospholipids	7.10922e-05	1.18937	0.00137741	0.00203976	0.453007	-1.1424
pme2698	Positive	313.4	120	3.52	312.147	[M+H]+	-	Phe-Phe	Amino acid derivatives	7.63654e-05	1.09725	0.0271709	0.0110459	0.441086	-1.18087
pme0076	Positive	190.1	130.1	1.23	189.064	[M+H]+	C00624	N-Acetyl-L-glutamic acid	Amino acid derivatives	0.00369605	1.21182	0.000600689	0.00128476	0.438227	-1.19025
pmd0158	Negative	424.2	285.8	7.37	425.2	[M-H]-	-	LysoPE 14:0 (2n isomer)	Lipids_Glycerophospholipids	0.00018623	1.20732	0.00212924	0.00254411	0.434846	-1.20142
pme0026	Positive	147	83.2	0.68	146.106	[M+H]+	C00047	L-(+)-Lysine	Amino acids	0.000786138	1.21036	0.000103142	0.000544876	0.428365	-1.22309
pme2890	Positive	269	134	0.81	268.055	[M+H]+	C01817	L-Homocystine	Amino acids	0.000171014	1.18039	0.00149638	0.00212409	0.428321	-1.22323
pmb0801	Positive	346	184.5	1.57	345	[M+H]+	-	4-Pyridoxic acid O-hexoside	Vitamins	0.000585968	1.16639	0.00962294	0.00562611	0.427021	-1.22762
pme2167	Positive	157	111	1.25	156.017	[M+H]+	C00295	Orotic acid	Vitamins	0.00401082	1.18727	0.000704533	0.00139452	0.425627	-1.23234
pmb2684	Negative	328.1	134.2	1.84	329.1	[M-H]-	C00575	Cyclic AMP	Nucleotide and its derivates	2.07675e-05	1.18473	0.00356023	0.0033104	0.419272	-1.25404
pme1949	Negative	375	255.2	3.17	376.138	[M-H]-	C00255	Riboflavin	Vitamins	0.000131203	1.13025	0.00914647	0.00549154	0.414687	-1.26991
pme3333	Positive	153.1	136.1	1.48	152.059	[M+H]+	-	1,4-dihydro-1-Methyl-4-oxo-3-pyridinecarboxamide	Pyridine derivatives	0.000278465	1.13156	0.00617995	0.00447154	0.414493	-1.27058
pme0193	Positive	147.1	83.7	0.68	146.069	[M+H]+	C00064	L-Glutamine	Amino acids	0.0146947	1.21919	0.000181825	0.000621037	0.411758	-1.28013
pme1683	Positive	477.2	258.1	2.25	476.168	[M+H]+	C12276	D-Pantothenic dcid	Organic acids	0.000556329	1.21169	0.000853126	0.00156078	0.411699	-1.28034
pmd0023	Negative	266	134.2	1.88	267	[M-H]-	C00212	Adenosine	Nucleotide and its derivates	6.852e-05	1.19506	0.0268837	0.0109664	0.406488	-1.29871
pme0191	Positive	189.1	86	1.92	188.116	[M+H]+	C02155	N-Glycyl-L-leucine	Amino acid derivatives	0.000504372	1.21526	0.00226579	0.00261818	0.405374	-1.30267
pme1691	Positive	147.1	88	0.77	146.118	[M+H]+	C08201	Acetylcholine	Cholines	0.0237021	1.21773	5.53867e-05	0.000510106	0.403936	-1.3078
pme1296	Positive	285.1	153.1	1.53	284.076	[M+H]+	C01762	Xanthosine	Nucleotide and its derivates	0.000173495	1.19294	0.00305006	0.0030627	0.402456	-1.3131
pme1458	Positive	229.1	135	4.59	228.079	[M+H]+	C03582	Resveratrol	Hydroxycinnamoyl derivatives	0.000236526	1.19014	0.00137397	0.00203721	0.393216	-1.34661
pme0124	Positive	173.2	116.1	0.79	172.085	[M+H]+	-	Glycyl-L-proline	Amino acid derivatives	2.57371e-05	1.14202	0.00213278	0.00254609	0.392953	-1.34757
pmb5304	Negative	277.1	233.7	10.56	278.1	[M-H]-	C06427	α-Linolenic acid	Lipids_Fatty acids	3.3939e-06	1.10475	0.0124885	0.00659	0.387555	-1.36753
pmb0864	Positive	426.3	285.8	7.63	425.3	[M+H]+	-	LysoPE 14:0	Lipids_Glycerophospholipids	0.000843375	1.21422	0.000700583	0.00139064	0.38453	-1.37883
pme1109	Positive	152	135.1	1.15	151.049	[M+H]+	C00242	Guanine	Nucleotide and its derivates	0.000446206	1.21882	0.00150872	0.00213243	0.382658	-1.38587
pme1178	Positive	284.1	135.2	1.46	283.092	[M+H]+	C00387	Guanosine	Nucleotide and its derivates	0.00454738	1.22457	0.00500182	0.00396971	0.377627	-1.40497
pme3732	Positive	244.1	111.4	0.82	243.086	[M+H]+	C00475	Cytidine	Nucleotide and its derivates	0.00015349	1.21453	8.02904e-05	0.000532886	0.375479	-1.41319
pmb2507	Negative	213.1	78.9	0.97	214.1	[M-H]-	C00672	2-Deoxyribose 1-phosphate	Carbohydrates	0.000872311	1.2207	2.42036e-05	0.000433186	0.367778	-1.44309
pmb0426	Positive	219.1	189.5	3.78	218.1	[M+H]+	C08309	5-Methoxy-N,N-dimethyltryptamine	Tryptamine derivatives	0.000749548	1.19861	0.00187663	0.00239292	0.366988	-1.44619
pmb0464	Positive	458.1	116.4	0.79	457.1	[M+H]+	-	Aspartic acid di-O-glucoside	Amino acid derivatives	0.00154688	1.20698	0.00067499	0.00136499	0.363786	-1.45884
pme3038	Positive	130	83.9	1.04	129.043	[M+H]+	C01879	5-oxoproline	Amino acid derivatives	0.0113107	1.16229	0.00399997	0.00349625	0.361121	-1.46945
pme2903	Negative	137	92.5	3.05	138.032	[M-H]-	C00156	4-Hydroxybenzoic acid	Organic acids	0.000207322	1.19438	0.00239406	0.00268344	0.358121	-1.48148
pmb0449	Positive	162.1	98.3	0.8	161.1	[M+H]+	C00956	2-Aminoadipic acid (L-Homoglutamic acid)	Amino acids	0.00164361	1.22218	0.000129837	0.000553879	0.351884	-1.50683
pmb0866	Positive	468.1	450.5	7.68	467.1	[M+H]+	-	LysoPC 14:0	Lipids_Glycerophospholipids	0.000629955	1.21869	0.000314684	0.000872642	0.350369	-1.51305
pme1434	Negative	371.1	209.2	2.76	372.142	[M-H]-	C01533	Syringin	Hydroxycinnamoyl derivatives	9.41523e-05	1.20246	0.00279008	0.0029206	0.346664	-1.52839
pme0152	Positive	129.1	86	1.5	128.059	[M+H]+	C00906	5,6-Dihydro-5-methyluracil	Nucleotide and its derivates	0.00099333	1.17181	0.00317771	0.00312832	0.345507	-1.53321
pme1210	Positive	150	72.8	1.18	149.051	[M+H]+	C00073	L-Methionine	Amino acids	0.000205462	1.21607	0.000494054	0.001152	0.341229	-1.55119
pme0270	Positive	117	98.9	1.26	116.011	[M+H]+	C01384	Maleic acid	Organic acids	0.00616242	1.2089	0.000709095	0.00139896	0.318491	-1.65067
pme0120	Positive	118.2	101	0.8	117.079	[M+H]+	C00431	5-Aminovaleric acid	Amino acid derivatives	0.000688426	1.16134	0.0102186	0.00578473	0.312884	-1.6763
pmc0960	Positive	544.4	544.4	8.89	543.4	[M+H]+	-	LysoPC 20:4	Lipids_Glycerophospholipids	0.000413635	1.20514	0.000388878	0.000995301	0.305801	-1.70933
pme3034	Negative	131	86.9	1.89	132.042	[M-H]-	-	ethylmalonate	Organic acids	6.40135e-05	1.22389	0.000105234	0.000545734	0.303991	-1.7179
pmb2653	Negative	649.1	503.3	0.74	650.1	[M-H]-	-	D(+)-Melezitose O-rhamnoside	Carbohydrates	0.000162314	1.19166	0.00989244	0.00569914	0.30396	-1.71805
pmb0952	Positive	265.1	140.4	0.74	264.1	[M+H]+	C00378	Thiamine	Vitamins	7.66338e-05	1.08846	0.0250649	0.0104512	0.303011	-1.72256
pma0104	Positive	369.1	207.5	3.72	368.1	[M+H]+	-	N-sinapoyl hydroxycoumarin	Coumarins	0.000612787	1.17374	0.000513596	0.00117809	0.301397	-1.73027
pme3011	Positive	104.1	87	0.77	103.063	[M+H]+	C00334	γ-aminobutyric acid	Organic acids	0.00358812	1.21447	0.00141959	0.00207048	0.288003	-1.79584
pmb2654	Negative	460.1	118.2	0.74	461.1	[M-H]-	-	Anthranilate O-hexosyl-O-hexoside	Benzoic acid derivatives	0.0120177	1.22901	9.5161e-05	0.000541287	0.28328	-1.8197
pme0258	Positive	113	95.9	1.19	112.027	[M+H]+	C00106	Uracil	Nucleotide and its derivates	0.00128374	1.23074	6.50835e-07	6.1633e-05	0.281502	-1.82878
pme0036	Negative	154.1	92.9	0.7	155.07	[M-H]-	C00135	L-Histidine	Amino acids	0.000818487	1.21642	0.000751272	0.00144494	0.27095	-1.8839
pme3081	Positive	169.1	134.1	0.66	168.09	[M+H]+	C00534	4-(Aminomethyl)-5-(hydroxymethyl)-2-methylpyridin-3-ol	Others	0.000817795	1.19695	0.000206693	0.000652452	0.268032	-1.89952
pme0028	Positive	245.1	113	1.19	244.07	[M+H]+	C00299	Uridine	Nucleotide and its derivates	0.000141913	1.20911	0.00107413	0.0017877	0.253599	-1.97938
pma0675	Positive	153	135.3	3.14	152	[M+H]+	-	o-Anisic acid	Organic acids	0.00020905	1.15415	0.00715828	0.00484191	0.225648	-2.14785
pmb0848	Positive	494.3	184.6	7.82	493.3	[M+H]+	-	LysoPC 16:1 (2n isomer)	Lipids_Glycerophospholipids	0.0102763	1.2279	8.50434e-05	0.00053586	0.202798	-2.30188
pme0007	Negative	174.1	131.1	0.72	175.096	[M-H]-	C00327	L-Citrulline	Amino acids	0.000971667	1.22347	0.000617496	0.00130371	0.190432	-2.39265
pme0042	Negative	173.1	131.1	0.71	174.112	[M-H]-	C00062	L-(+)-Arginine	Amino acids	0.00228403	1.22923	0.00555548	0.0042142	0.175386	-2.5114
pme2527	Positive	133	70	0.65	132.16	[M+H]+	C00077	L(+)-Ornithine	Amino acids	0.00012387	1.21023	0.000111458	0.000548109	0.153944	-2.69952
pme0233	Negative	188	144.1	2.71	189.043	[M-H]-	C01717	Kynurenic acid	Organic acids	0.000274674	1.22527	0.000141091	0.000556714	0.135789	-2.88057
pme2569	Positive	219	156.1	1.13	218.09	[M+H]+	C03740	(5-L-Glutamyl)-L-amino acid	Amino acid derivatives	0.00287431	1.20913	0.0310754	0.0121558	0.123192	-3.02103
pmb3005	Negative	621.1	299.4	4.08	622.1	[M-H]-	-	Chrysoeriol O-rhamnosyl-O-glucuronic acid	Flavone	0.000169482	1.12716	0.0086696	0.00534941	0.120453	-3.05346
pmb1283	Positive	448.1	215.7	4.12	447.1	[M+H]+	-	L-Glutaminyl-L-valyl-L-valyl-L-cysteine	Amino acid derivatives	0.000343746	1.22641	5.71821e-06	0.000258226	0.089544	-3.48126
pme3484	Negative	479.1	317.3	3.43	480.09	[M-H]-	-	Myricetin 3-O-galactoside	Flavonol	0.000107906	1.22868	0.00217728	0.00257074	0.0621356	-4.00844
pme3208	Negative	445	282.1	3.51	446.121	[M-H]-	C16195	Glycitin	Isoflavone	0.000795099	1.22813	0.00777072	0.0050589	0.0463951	-4.42988
pmb2984	Negative	491.1	287.3	5.16	492.1	[M-H]-	-	Acetyl-eriodictyol O-hexoside	Flavone	4.2506e-06	1.23248	0.0104318	0.00583907	0.0027852	-8.488
pme1516	Positive	307	139.1	2.73	306	[M+H]+	C12136	Epigallocatechin (EGC)	Catechin derivatives	3.49336e-05	1.23129	0.0143353	0.00720747	0.000338894	-11.5269
pmb1096	Positive	118	58.2	2.47	117	[M+H]+	C00463	Indole	Indole derivatives	0.000149752	1.23202	0.00901844	0.00545414	7.9056e-05	-13.6268
pme1820	Negative	151	107.1	3.25	152.047	[M-H]-	C00642	p–Hydroxyphenyl acetic acid	Organic acids	0.00014988	1.23262	0.00143745	0.0020832	7.89883e-05	-13.628
pme0265	Positive	203.1	93	4.84	202.12	[M+H]+	C08277	Sebacate	Organic acids	0.000846637	1.23305	0.00234375	0.00265831	1.39833e-05	-16.1259

## Sheet: HGFS1-TNS1
Index	Ion mode	Q1 (Da)	Q3 (Da)	Rt (min)	Molecular Weight (Da)	Ionization model	KEGG ID	MS2 name	Class	MEAN HGFS1	MEAN TNS1	VIP	P-VALUE	Q-VALUE	FOLD CHANGE	LOG_FOLDCHANGE
pmb0064	Positive	374.1	198.6	2.05	373.1	[M+H]+	C04831	DIMBOA glucoside	Others	0.000347633	4.56551e-09	1.2243	0.00574156	0.00405592	76143.3	16.2164
pmb0675	Positive	711.2	693.1	4.1	710.2	[M+H]+	-	C-pentosyl-apigenin O-p-coumaroylhexoside	Flavone C-glycosides	8.67069e-05	4.56551e-09	1.22437	0.00233176	0.00212787	18991.7	14.2131
pma6576	Positive	347	288	4.41	346	[M+H]+	-	Spinacetin	Flavone	7.14562e-05	4.56551e-09	1.22432	0.00347487	0.00283476	15651.3	13.934
pmb0706	Positive	713.1	713.1	2.96	712.1	[M+H]+	-	Quercetin 5-O-malonylhexosyl-hexoside	Flavonol	4.69734e-05	4.56551e-09	1.22383	0.0228079	0.0111002	10288.8	13.3288
pme1568	Negative	285	257.1	5.08	286.048	[M-H]-	C10510	Orobol (5,7,3',4'-tetrahydroxyisoflavone)	Isoflavone	1.30541e-05	4.56551e-09	1.22222	0.0427268	0.0184254	2859.29	11.4814
pma6558	Negative	313.1	298.3	7.22	314.1	[M-H]-	-	Velutin	Flavone	9.59979e-06	4.56551e-09	1.22415	0.00672895	0.00452494	2102.68	11.038
pma6216	Positive	447.1	298	3.84	446.1	[M+H]+	-	Acacetin C-hexoside	Flavone C-glycosides	0.00337743	6.47709e-05	1.21316	3.7231e-06	9.40671e-05	52.1442	5.70444
pma1751	Positive	286	124.3	1.95	285	[M+H]+	-	Nicotinic acid-hexoside	Nicotinic acid derivatives	0.0034917	9.75671e-05	1.2239	0.00164529	0.00169333	35.7877	5.16139
pme1502	Positive	315.1	300	7.23	314.079	[M+H]+	-	Kumatakenin	Flavonol	3.23887e-05	9.49088e-07	1.0306	0.000147775	0.00034351	34.1262	5.09281
pme3400	Positive	447.1	285.1	5.16	446.121	[M+H]+	C05376	Sissotrin	Isoflavone	0.000483424	1.76615e-05	1.2224	0.00525159	0.00380514	27.3716	4.77461
pme3391	Positive	479	317	2.56	479	Protonated	C12139	Petunidin 3-O-glucoside	Anthocyanins	0.00122161	5.78491e-05	1.18326	9.09314e-05	0.000257224	21.1172	4.40034
pme1541	Negative	283.1	268	7.06	284.069	[M-H]-	C01470	Acacetin	Flavone	1.41589e-05	7.1529e-07	1.01076	6.66557e-05	0.000214666	19.7946	4.30704
pme3392	Positive	433.1	271	2.83	433.1	Protonated	-	Pelargonidin 3-O-beta-D-glucoside（Callistephin chloride)	Anthocyanins	0.00797224	0.000456851	1.22293	1.38437e-06	6.21553e-05	17.4504	4.12519
pmb0652	Positive	565.1	397.8	3.6	564.1	[M+H]+	-	C-hexosyl-apigenin O-pentoside	Flavone C-glycosides	0.000929555	5.45127e-05	1.21781	0.00960881	0.00580652	17.0521	4.09187
pmb0608	Positive	549.1	301.7	4.55	548.1	[M+H]+	-	Chrysoeriol O-malonylhexoside	Flavone	0.000349263	2.33209e-05	1.21427	0.0149023	0.00806244	14.9764	3.90462
pme0196	Negative	285	214	5.73	286.048	[M-H]-	C05903	Kaempferol	Flavonol	4.29966e-05	3.08006e-06	1.20233	0.000138737	0.000331823	13.9597	3.80319
pme1506	Positive	433.1	287	4.94	432.106	[M+H]+	-	Kaempferol 7-O-rhamnoside	Flavonol	0.000436051	3.24366e-05	1.22138	1.20252e-05	0.000128135	13.4432	3.7488
pme3296	Negative	431	285.1	4.48	432.106	[M-H]-	C16911	Kaempferol 3-O-rhamnoside (Kaempferin)	Flavonol	0.00030835	2.46878e-05	1.22346	0.00289841	0.00249756	12.4899	3.6427
pme3396	Positive	289	215.1	3.65	288.063	[M+H]+	C01378	Fustin	Flavonol	0.00268013	0.000218932	1.20719	6.10681e-05	0.000205204	12.2418	3.61375
pmb0628	Positive	613.1	300.3	3.09	612.1	[M+H]+	-	Eriodictiol C-hexosyl-O-hexoside	Flavone C-glycosides	0.000217108	1.886e-05	1.1725	2.7267e-05	0.000145227	11.5116	3.52502
pme1599	Negative	301.1	135.1	6.28	302.079	[M-H]-	-	7-O-Methyleriodictyol	Flavanone	1.33923e-05	1.21422e-06	1.21427	0.00839728	0.00527504	11.0295	3.4633
pma6687	Positive	557.2	331.9	4.44	556.2	[M+H]+	-	Tricin 4'-O-(syringyl glyceryl)ether	Flavonolignan	0.000531818	4.98364e-05	1.21956	3.59134e-05	0.000153293	10.6713	3.41566
pme1709	Positive	138.1	78	3.73	137.048	[M+H]+	-	Nicotinic Acid Methyl Ester (Methyl Nicotinate)	Vitamins	0.000788961	7.72579e-05	1.22321	0.000825542	0.00106267	10.212	3.3522
pmb0653	Positive	595.1	415.4	3.68	594.1	[M+H]+	-	di-C,C-hexosyl-apigenin	Flavone C-glycosides	0.000311889	3.06639e-05	1.20799	0.0169625	0.00887027	10.1712	3.34642
pmb1318	Positive	457.2	191.5	4.48	456.2	[M+H]+	-	8-Methyl-2-oxo-4-phenyl-2H-chromen-7-yl 4-(hexyloxy)benzoate	Benzoic acid derivatives	0.000902634	9.41839e-05	1.21596	9.16916e-05	0.000258557	9.58374	3.26059
pma0825	Positive	503	255.6	5.24	502	[M+H]+	-	Chrysin O-malonylhexoside	Flavone	0.00518172	0.000552632	1.2234	3.235e-06	8.90154e-05	9.37643	3.22904
pme0364	Positive	301.1	286.1	5.77	300.063	[M+H]+	C04293	Chrysoeriol	Flavone	0.00159373	0.000179148	1.19369	0.0304267	0.0140348	8.89615	3.15318
pme1472	Positive	169	111	3.35	168.042	[M+H]+	C06672	Vanillic acid	Hydroxycinnamoyl derivatives	0.000188287	2.13848e-05	1.22166	2.96307e-05	0.000147737	8.80473	3.13828
pme3292	Negative	283	268.1	6.97	284.069	[M-H]-	C10521	Prunetin	Isoflavone	1.10458e-05	1.308e-06	1.19652	1.36412e-05	0.000131027	8.44481	3.07806
pmb2957	Negative	465.1	285.3	2.59	466.1	[M-H]-	-	Cyanidin O-syringic acid	Anthocyanins	4.78817e-05	5.87883e-06	1.08529	0.000204711	0.000424071	8.14477	3.02587
pmb0604	Positive	449.1	287.6	3.93	448.1	[M+H]+	C12249	Kaempferol 3-O-glucoside (Astragalin)	Flavonol	0.0132097	0.00163759	1.2222	0.00235636	0.00214438	8.06654	3.01195
pmb0607	Positive	463.2	287.7	4.3	462.2	[M+H]+	-	Chrysoeriol 7-O-hexoside	Flavone	0.000209356	2.8834e-05	1.2147	0.00019203	0.000406745	7.26073	2.86011
pme3456	Positive	149.1	131	4.42	148	[M+H]+	-	p-Coumaraldehyde	Hydroxycinnamoyl derivatives	0.000677998	9.99801e-05	1.2139	6.77095e-06	0.000113239	6.78133	2.76157
pme1646	Negative	357.1	136.1	5.41	358.142	[M-H]-	-	Pinoresinol	Hydroxycinnamoyl derivatives	4.01609e-05	6.04855e-06	1.22151	2.79269e-05	0.000145961	6.63976	2.73113
pme1662	Positive	287.1	287.1	6.96	286.084	[M+H]+	C09833	sakuranetin	Flavone	5.83136e-05	9.06804e-06	1.14844	0.000626168	0.000863596	6.43068	2.68497
pme1119	Positive	269.1	137	0.83	268.081	[M+H]+	C00294	Inosine	Nucleotide and its derivates	0.00034237	5.32504e-05	1.22259	0.00328128	0.0027256	6.42944	2.68469
pme2963	Negative	287.1	125.1	4.62	288.063	[M-H]-	C00974	Aromadedrin (Dihydrokaempferol)	Flavonol	7.39888e-05	1.29256e-05	1.20561	3.4055e-05	0.000151665	5.72422	2.51708
pma0791	Positive	521	317.6	4.5	520	[M+H]+	-	Naringenin O-malonylhexoside	Flavanone	0.000406942	7.19337e-05	1.21784	3.11346e-05	0.000149173	5.65717	2.50008
pmb0667	Positive	757.1	739	3.87	756.1	[M+H]+	-	C-hexosyl-luteolin O-feruloylpentoside	Flavone C-glycosides	6.33345e-05	1.15253e-05	1.18289	0.000421706	0.00066777	5.49526	2.45819
pme3279	Positive	287	217.1	4.89	286.048	[M+H]+	C12134	2'-Hydroxygenistein	Isoflavone	0.000839445	0.000155145	1.20843	0.0228144	0.0111025	5.41071	2.43582
pma6638	Positive	477.2	328	5.3	476.2	[M+H]+	-	O-methylChrysoeriol 7-O-hexoside	Flavone	0.000121096	2.29548e-05	1.15538	0.000954959	0.00117827	5.27544	2.39929
pme0442	Positive	303	149.3	2.98	303.24	Protonated	C05908	Delphinidin	Anthocyanins	0.00543531	0.00104206	1.18441	0.000730488	0.000971176	5.21592	2.38292
pme0430	Negative	575	285.3	3.68	576.127	[M-H]-	-	Procyanidin A1	Proanthocyanidins	0.00053906	0.000108123	1.21905	6.92882e-05	0.000218856	4.98561	2.31777
pmb0277	Positive	331.1	315.8	5.74	330.1	[M+H]+	-	Tricin	Flavone	0.000301393	6.3835e-05	1.19714	0.00237977	0.00216001	4.72144	2.23923
pmb3026	Negative	505.1	301.2	3.8	506.1	[M-H]-	-	Quercetin O-acetylhexoside	Flavonol	1.17302e-05	2.55262e-06	1.10511	0.000445497	0.000689612	4.59536	2.20018
pme1397	Positive	271	215.1	3.85	271.24	Protonated	C05904	Pelargonidin	Anthocyanins	0.000305793	6.82779e-05	1.22188	2.07665e-05	0.000139038	4.47865	2.16306
pme0283	Positive	167	149.1	2.95	166.027	[M+H]+	C01606	Phthalic acid	Organic acids	7.4428e-05	1.66714e-05	1.16055	0.00562585	0.00399784	4.46442	2.15847
pmb3023	Negative	449.1	329.3	3.37	450.1	[M-H]-	-	Eriodictyol C-hexoside	Flavone C-glycosides	0.00466049	0.00112956	1.22393	0.000458559	0.000701192	4.12593	2.04472
pme2982	Positive	257.1	153	7.05	256.074	[M+H]+	C09827	Pinocembrin (Dihydrochrysin)	Flavanone	0.000518038	0.000127577	1.21963	1.57334e-06	6.21553e-05	4.06058	2.02169
pmb1207	Positive	339.1	177.5	3.34	338.1	[M+H]+	-	O-Feruloyl 3-hydroxylcoumarin	Coumarins	0.000587048	0.00014463	1.192	0.029224	0.0135855	4.05897	2.02112
pme3288	Negative	329	314	6.63	330.074	[M-H]-	C01265	3,7-Di-O-methylquercetin	Flavonol	7.88804e-06	1.95199e-06	1.17653	0.00182722	0.00180952	4.04103	2.01472
pmb3041	Negative	521.1	329.3	3.81	522.1	[M-H]-	-	Tricin O-saccharic acid	Flavone	0.000271846	6.86829e-05	1.21776	0.000233953	0.000461257	3.95799	1.98477
pmb2940	Negative	385.1	223.2	3.26	386.1	[M-H]-	-	1-O-beta-D-Glucopyranosyl sinapate	Hydroxycinnamoyl derivatives	0.000104503	2.64149e-05	1.2017	0.0219628	0.010796	3.9562	1.98412
pme3263	Negative	269	225	4.43	270.053	[M-H]-	C02495	2'-Hydroxydaidzein	Isoflavone	3.68277e-05	9.55683e-06	1.20126	3.42421e-05	0.000151812	3.85355	1.94619
pmb0550	Positive	449.1	287.3	2.59	449.1	Protonated	C08604	Cyanidin 3-O-glucoside (Kuromanin)	Anthocyanins	0.034828	0.00926096	1.16967	0.011799	0.00676287	3.76073	1.91101
pmb0837	Positive	577.1	425.4	2.92	576.1	[M+H]+	-	Procyanidin A3	Proanthocyanidins	0.00240156	0.000645854	1.21981	0.000102583	0.000277429	3.71843	1.89469
pme1588	Negative	315.1	300.1	5.85	316.058	[M-H]-	C10084	Isorhamnetin	Flavonol	8.66606e-06	2.3686e-06	1.2051	4.50029e-05	0.00017391	3.65873	1.87134
pme0371	Negative	433.1	122.9	4.22	434.121	[M-H]-	C09099	Naringenin 7-O-glucoside (Prunin)	Flavanone	0.00118217	0.00033219	1.22291	6.64475e-07	6.21553e-05	3.55872	1.83136
pma6199	Positive	417.2	255.8	4.99	416.2	[M+H]+	-	Chrysin O-hexoside	Flavone	0.0186838	0.00543474	1.22165	1.57423e-06	6.21553e-05	3.43785	1.78151
pme0310	Negative	197.1	124.1	3.87	198.053	[M-H]-	-	Ethyl gallate	Benzoic acid derivatives	0.000395763	0.000115164	1.12973	0.00149902	0.00159899	3.43651	1.78095
pme3372	Positive	317	317	6.43	316.058	[M+H]+	C10176	Rhamnetin (7-O-methxyl quercetin)	Flavonol	0.000188215	5.59596e-05	1.20806	6.38107e-05	0.000209949	3.3634	1.74992
pmb0580	Positive	417.1	255.7	5	416.1	[M+H]+	-	Chrysin 5-O-glucoside (Toringin)	Flavone	0.0329254	0.010177	1.2223	2.41681e-05	0.000141367	3.23528	1.69389
pma2681	Positive	206.1	132.4	2.05	205.1	[M+H]+	C02470	Xanthurenic acid	Organic acids	6.12529e-05	1.89937e-05	1.19267	0.000372495	0.000619249	3.2249	1.68926
pme2898	Positive	321.1	153.1	3.52	320.053	[M+H]+	C02906	Dihydromyricetin	Flavonol	0.00159107	0.000504325	1.21376	4.80829e-05	0.000180617	3.15484	1.65757
pme1521	Negative	303.1	125.1	4.15	304.058	[M-H]-	C01617	Dihydroquercetin (Taxifolin)	Flavonol	0.000121577	3.86977e-05	1.22345	4.57497e-06	0.000101151	3.14171	1.65155
pmb3072	Negative	481.1	319.3	3.23	482.1	[M-H]-	-	3-O-p-coumaroyl shikimic acid O-hexoside	Quinate and its derivatives	5.60392e-05	1.79753e-05	1.1594	0.00544661	0.00390648	3.11757	1.64042
pmb0358	Positive	641.1	479.5	4.39	640.1	[M+H]+	-	Selgin O-hexosyl-O-hexoside	Flavone	0.00023889	7.72068e-05	1.11498	0.0015543	0.00163544	3.09416	1.62955
pmb0736	Positive	493.1	331.8	4.3	492.1	[M+H]+	-	Tricin 7-O-hexoside	Flavone	0.000800701	0.000269302	1.17992	0.00088176	0.00111409	2.97324	1.57204
pmb2933	Negative	311.1	149.2	2.16	312.1	[M-H]-	-	Caftaric acid	Hydroxycinnamoyl derivatives	0.000188803	6.46088e-05	1.21379	0.000481358	0.000720743	2.92226	1.54708
pmc0682	Positive	133.1	105	4.32	132.1	[M+H]+	-	4-Aminoindole	Indole derivatives	0.000442722	0.000156307	1.18106	0.00139678	0.00152885	2.83238	1.50202
pmb0605	Positive	433.1	271.7	4.21	432.1	[M+H]+	C04608	Apigenin 7-O-glucoside (Cosmosiin)	Flavone	0.0121934	0.00438636	1.21816	0.000174504	0.000381478	2.77985	1.47501
pme3514	Negative	301	151.1	5.11	302.043	[M-H]-	C10105	Morin	Flavonol	0.00228524	0.000871582	1.19398	0.000348916	0.000595302	2.62194	1.39063
pmb0752	Positive	369.1	177.5	3.01	368.1	[M+H]+	C02572	3-O-Feruloyl quinic acid	Quinate and its derivatives	0.000197044	7.6212e-05	1.21542	0.000148642	0.000344597	2.58547	1.37043
pmb0595	Positive	479.2	317.8	4.17	478.2	[M+H]+	-	Isorhamnetin 5-O-hexoside	Flavonol	0.00664545	0.00258105	1.21548	0.000265927	0.000499979	2.57471	1.36441
pma2088	Positive	627.1	465.2	4.83	626.1	[M+H]+	-	Quercetin-3,4'-O-di-beta-glucopyranoside	Flavonol	6.32134e-05	2.55421e-05	1.06526	0.0217755	0.0107278	2.47487	1.30735
pma6639	Positive	479.2	318	4.17	478.2	[M+H]+	-	Isorhamnetin O-hexoside	Flavonol	0.00662708	0.00268977	1.21141	0.000368183	0.000614962	2.46381	1.30089
pme2366	Positive	122.1	105	2.26	121.089	[M+H]+	C05332	Phenethylamine	Others	0.0187367	0.00773555	1.09117	0.021127	0.0104892	2.42216	1.27629
pmb0770	Positive	353.1	177.5	4.79	352.1	[M+H]+	-	N-Feruloyl serotonin	Tryptamine derivatives	4.69677e-05	1.97517e-05	1.16051	0.00881642	0.0054636	2.37791	1.24969
pma6270	Positive	258.2	125.2	0.78	258.2	Protonated	C00670	sn-Glycero-3-phosphocholine	Cholines	0.00139834	0.000592382	1.19108	0.000307745	0.000550324	2.36053	1.23911
pmb0069	Positive	122	105.3	2.26	121	[M+H]+	C09815	Benzamide	Others	0.0022794	0.0009696	1.0853	0.0234144	0.0113175	2.35086	1.23319
pme3410	Positive	333	305.2	5.15	332.053	[M+H]+	C12633	Laricitrin	Flavonol	2.4535e-05	1.05146e-05	1.0899	0.036678	0.0162617	2.33342	1.22245
pme2478	Negative	137.1	137	3.06	138.032	[M-H]-	C16700	Protocatechuic aldehyde	Catechin derivatives	2.5471e-05	1.09244e-05	1.20123	0.000225949	0.000451439	2.33157	1.2213
pme0299	Negative	147.1	61.8	5.45	148.052	[M-H]-	C00423	Cinnamic acid	Hydroxycinnamoyl derivatives	2.43629e-06	1.07792e-06	1.10197	0.00427705	0.00327271	2.26017	1.17643
pmb0618	Positive	627.1	430	2.78	626.1	[M+H]+	-	8-C-hexosyl-hesperetin O-hexoside	Flavone C-glycosides	0.0143281	0.00634447	1.21076	0.000189513	0.000403214	2.25836	1.17527
pme1296	Positive	285.1	153.1	1.75	284.076	[M+H]+	C01762	Xanthosine	Nucleotide and its derivates	0.0104748	0.0047285	1.21722	6.03373e-05	0.000203959	2.21525	1.14747
pmb0681	Positive	403.1	367.6	4.32	402.1	[M+H]+	-	Apigenin 8-C-pentoside	Flavone C-glycosides	0.000206052	9.39035e-05	1.1983	0.000528358	0.000758585	2.1943	1.13376
pmb0494	Positive	295	207.6	2.77	294	[M+H]+	-	N-Sinapoyl putrescine	Phenolamides	0.000126705	5.81243e-05	1.19676	0.00139319	0.00152632	2.1799	1.12426
pma0104	Positive	369.1	207.5	3.82	368.1	[M+H]+	-	N-sinapoyl hydroxycoumarin	Coumarins	0.000101731	4.71747e-05	1.11888	0.00403089	0.00314273	2.15647	1.10867
pme2111	Negative	175	87	0.85	176.12	[M-H]-	C00072	L-ascorbate	Vitamins	0.00199904	0.000929068	1.18613	0.000524487	0.000755587	2.15166	1.10545
pmb0503	Positive	439.1	147.4	2.11	438.1	[M+H]+	-	N-(4'-O-glycosyl)-p-coumaroyl agmatine	Phenolamides	5.15672e-05	2.39874e-05	1.12263	0.027758	0.0130284	2.14976	1.10418
pme3475	Positive	273.1	153.1	5.59	272.069	[M+H]+	C09614	Butin	Flavone	0.00295198	0.00139278	1.20005	0.00051152	0.000745392	2.11948	1.08371
pme2954	Positive	303	303	5.13	302.043	[M+H]+	C00389	Quercetin	Flavonol	0.000994121	0.000469076	1.1847	0.00144951	0.00156547	2.11932	1.0836
pme2960	Positive	273.1	153.1	5.57	272.069	[M+H]+	C06561	Naringenin chalcone	Flavanone	0.0028212	0.00133507	1.19689	0.000639119	0.000877386	2.11316	1.0794
pme0063	Positive	517.3	481.3	5.88	516.309	[M+H]+	C08796	Cucurbitacin D	Terpenoids	0.00029393	0.000139455	1.15545	0.00360938	0.00290834	2.1077	1.07567
pme0377	Positive	273.1	153.1	5.59	272.068	[M+H]+	C00509	Naringenin	Flavanone	0.00299223	0.00142137	1.19995	0.000236355	0.000464153	2.10517	1.07393
pmb3894	Negative	329.1	314.3	5.91	330.1	[M-H]-	-	Di-O-methylquercetin	Flavonol	4.92443e-05	2.42877e-05	1.11702	0.0170401	0.00889965	2.02754	1.01973
pmb0673	Positive	403.1	367.7	4.3	402.1	[M+H]+	-	Apigenin 6-C-pentoside	Flavone C-glycosides	0.00021477	0.00010769	1.21363	4.57519e-05	0.000175576	1.99434	0.995909
pme3198	Negative	153	109	2.75	154.027	[M-H]-	-	2,4-Dihydroxybenzoic acid	Benzoic acid derivatives	8.79899e-05	4.43074e-05	1.17787	0.00491977	0.00362786	1.98589	0.989789
pme1510	Negative	269.1	251.1	5.94	270.053	[M-H]-	C10023	Baicalein (5,6,7-Trihydroxyflavone)	Flavone	5.45191e-06	2.81404e-06	1.18291	0.00327455	0.00272174	1.9374	0.954121
pme3305	Negative	149	130.1	3.67	150.068	[M-H]-	C02646	p-Coumaryl alcohol	Hydroxycinnamoyl derivatives	2.69203e-05	1.40952e-05	1.17182	0.00222578	0.00205568	1.90989	0.933491
pmb2556	Negative	345.1	167.2	2.27	346.1	[M-H]-	-	Syringaldehyde O-glucoside	Others	6.95959e-05	3.681e-05	1.16751	0.00199486	0.00191726	1.89068	0.918902
pme1480	Positive	319	319	4.7	318.038	[M+H]+	C10107	Myricetin	Flavonol	6.45835e-05	3.4695e-05	1.1096	0.0145264	0.00790898	1.86146	0.896437
pmb2938	Negative	353.1	191.2	3	354.1	[M-H]-	-	4-O-Caffeoyl quinic acid (criptochlorogenic acid)	Quinate and its derivatives	1.2754e-05	6.8534e-06	1.10739	0.0160395	0.00851513	1.86097	0.896057
pmb2999	Negative	461.1	285.2	3.87	462.1	[M-H]-	-	Chrysoeriol 5-O-hexoside	Flavone	0.000303172	0.0001631	1.11494	0.0068196	0.00456575	1.85881	0.894382
pme0177	Positive	265.1	130.1	3.17	264.111	[M+H]+	C04148	Phenylacetyl-L-glutamine	Amino acid derivatives	2.73208e-05	1.48398e-05	1.09612	0.0279912	0.0131177	1.84105	0.880531
pme0324	Positive	255.1	69.7	6.95	254.058	[M+H]+	C10028	Chrysin	Flavone	2.32578e-05	1.26421e-05	1.02865	0.0117875	0.00675791	1.83972	0.879487
pmb1652	Positive	149	121.3	9.71	148	[M+H]+	-	Phthalic anhydride	Others	0.00440277	0.0023989	1.19112	0.00103973	0.00125229	1.83533	0.876038
pma3443	Positive	535.3	487.2	5.78	534.3	[M+H]+	-	Tricin 7-O-acetylglucoside	Flavone	1.49469e-05	8.2063e-06	1.14844	0.00849108	0.00531769	1.8214	0.865046
pme0246	Positive	122	80.1	0.77	121.02	[M+H]+	C00097	L-Cysteine	Amino acids	8.56162e-05	4.80337e-05	1.12823	0.00896003	0.00552704	1.78242	0.833837
pma0249	Positive	479.1	302.8	3.52	478.1	[M+H]+	-	Selgin 5-O-hexoside	Flavone	0.00375074	0.00210471	1.16061	0.00601321	0.00418961	1.78207	0.833553
pmb0981	Positive	348.2	136.4	1.16	347.2	[M+H]+	C00020	Adenosine 5'-monophosphate	Nucleotide and its derivates	0.00336812	0.00190081	1.12732	0.00750949	0.00486496	1.77194	0.82533
pma2400	Positive	167.1	121.2	2.8	166.1	[M+H]+	-	Dihydrojasmone	Others	0.000114412	6.4654e-05	1.13988	0.00507409	0.00371108	1.7696	0.823421
pme0534	Negative	195.2	75.1	0.63	196.058	[M-H]-	C00257	Gluconic acid	Carbohydrates	0.00210861	0.00119373	1.1361	0.0138167	0.00761383	1.76641	0.820816
pme0424	Positive	133.1	115	5.97	132.058	[M+H]+	C00903	trans-cinnamaldehyde	Hydroxycinnamoyl derivatives	8.54782e-05	4.87453e-05	1.16452	0.00173923	0.00175051	1.75357	0.810291
pme0433	Positive	577	425.9	4.06	576.127	[M+H]+	C10237	Procyanidin A2	Proanthocyanidins	0.000231135	0.000132275	1.1918	0.000427319	0.000673013	1.74739	0.8052
pmd0158	Negative	424.2	285.8	7.51	425.2	[M-H]-	-	LysoPE 14:0 (2n isomer)	Lipids_Glycerophospholipids	2.56754e-05	1.49308e-05	1.20521	0.000261356	0.00049459	1.71963	0.782095
pme1830	Negative	117	99.9	1.35	118.027	[M-H]-	C00042	Succinic acid	Organic acids	0.00621004	0.00361177	1.12768	0.0199049	0.0100293	1.71939	0.781895
pme2670	Negative	121	91.9	3.72	122.037	[M-H]-	C00633	4-Hydroxybenzaldehyde	Benzoic acid derivatives	0.000501341	0.000293169	1.19851	0.015013	0.00810726	1.71008	0.774062
pme1292	Negative	167.1	122.1	2.12	168.042	[M-H]-	C00544	Homogentisic acid	Organic acids	0.000222402	0.000130097	1.18627	0.00166214	0.00170378	1.7095	0.773575
pme0374	Negative	431.1	431.1	3.79	432.106	[M-H]-	C01714	Isovitexin	Flavone C-glycosides	0.00765571	0.00449085	1.18118	0.00436719	0.0033191	1.70473	0.769547
pme0264	Positive	243.1	127.1	1.99	242.09	[M+H]+	C00214	Thymidine	Nucleotide and its derivates	7.07003e-05	4.18853e-05	1.04267	0.0292385	0.013591	1.68795	0.755273
pma0948	Positive	138.1	77.2	1.26	137.1	[M+H]+	-	Hydroxyphenethylamine	Others	1.8258e-05	1.08548e-05	1.14832	0.0101408	0.00602732	1.68202	0.750191
pme2362	Negative	151	105	2.89	152.047	[M-H]-	C01984	Mandelic acid	Organic acids	1.64238e-05	9.91255e-06	1.18456	0.000947858	0.00117217	1.65687	0.728463
pmb2657	Negative	289.1	191.2	0.71	290.1	[M-H]-	C03406	Argininosuccinate	Organic acids	0.00011291	6.81585e-05	1.14669	0.00556313	0.00396606	1.65658	0.728204
pme0201	Positive	291.1	139.1	2.99	290.079	[M+H]+	C06562	Catechin	Catechin derivatives	0.00146658	0.000887569	1.21205	6.08606e-05	0.000204852	1.65235	0.724523
pme3093	Positive	241	170.1	0.65	240.122	[M+H]+	-	(S)-2-(4-Aminobutanamido)-3-(1-methyl-1H-imidazol-5-yl)propanoic acid	Organic acids	8.30684e-06	5.06995e-06	1.09733	0.00840997	0.00528083	1.63845	0.712328
pme2253	Negative	177.1	74.8	0.79	178.048	[M-H]-	C01040	L-Gulonic-γ-lactone	Carbohydrates	0.000512671	0.00031357	1.15559	0.00346453	0.00282903	1.63495	0.709246
pme2380	Negative	145	80.8	1.14	146.022	[M-H]-	-	A-Ketoglutaric acid	Organic acids	0.000388931	0.000237962	1.10056	0.016944	0.00886324	1.63442	0.708781
pme2427	Negative	222.1	163	2.61	223.085	[M-H]-	-	N-Acetyl-L-tyrosine	Amino acid derivatives	8.3273e-05	5.15995e-05	1.10426	0.00824453	0.00520504	1.61383	0.690492
pmb0645	Positive	627.1	447.3	3.41	626.1	[M+H]+	-	6-C-hexosyl-hesperetin O-hexoside	Flavone C-glycosides	0.000707655	0.000438692	1.16347	0.0041413	0.00320163	1.6131	0.689837
pme1598	Negative	463.1	301.1	3.85	464.132	[M-H]-	-	Hesperetin 5-O-glucoside	Flavanone	0.000379747	0.000236171	1.20706	0.000517539	0.000750152	1.60794	0.685211
pme0016	Positive	241	119.9	0.78	240.024	[M+H]+	C00491	L-(-)-Cystine	Amino acids	3.12885e-05	1.95565e-05	1.1937	0.000416526	0.000662881	1.59991	0.677988
pme3210	Positive	433	270.9	4.01	432.106	[M+H]+	C09126	Genistein 7-O-Glucoside (Genistin)	Isoflavone	0.0160072	0.0101742	1.20924	0.000166798	0.000369847	1.57331	0.653806
pmb1650	Positive	279.2	149.4	9.71	278.2	[M+H]+	-	Octadeca-11E,13E,15Z-trienoic acid	Lipids_Fatty acids	0.00474117	0.003015	1.17944	0.00298539	0.00255085	1.57253	0.653085
pme0279	Negative	189.1	128.1	0.79	190.095	[M-H]-	C00666	2,6-Diaminooimelic acid	Amino acid derivatives	0.00142515	0.000917117	1.16229	0.00320984	0.00268431	1.55395	0.635938
pmb0382	Positive	339.1	177.5	3.88	338.1	[M+H]+	-	O-Feruloyl 4-hydroxylcoumarin	Coumarins	0.000896093	0.000580931	1.06021	0.0132255	0.00736373	1.54251	0.625282
pmb0864	Positive	426.3	285.8	7.69	425.3	[M+H]+	-	LysoPE 14:0	Lipids_Glycerophospholipids	0.000118677	7.89387e-05	1.15925	0.0059777	0.00417234	1.50341	0.588239
pmb0532	Positive	349.1	137.4	1.16	348.1	[M+H]+	C00130	Inosine 5'-monophosphate	Nucleotide and its derivates	0.000215079	0.000143575	1.01031	0.0302158	0.0139565	1.49803	0.583068
pme1583	Positive	289.1	153.1	5.05	288.063	[M+H]+	C05631	Eriodictyol	Flavanone	0.00794112	0.00532072	1.19101	0.000830969	0.00106771	1.49249	0.57772
pmb2795	Negative	177	145.2	5.5	178	[M-H]-	-	4-Methoxycinnamic acid	Hydroxycinnamoyl derivatives	9.1543e-05	6.17344e-05	1.09493	0.0234861	0.0113431	1.48285	0.568375
pme2706	Negative	153.2	109	2.42	154.027	[M-H]-	C00196	2,3-Dihydroxybenzoic acid	Organic acids	0.000446913	0.000305928	1.14624	0.00567851	0.00402435	1.46085	0.546804
pmb0874	Positive	478.6	337.9	8.38	477.6	[M+H]+	-	LysoPE 18:2 (2n isomer)	Lipids_Glycerophospholipids	0.0224668	0.0154701	1.18493	0.0022131	0.00204836	1.45227	0.538314
pme1715	Positive	277	84	0.79	276.132	[M+H]+	C00449	L-Saccharopine	Amino acid derivatives	0.00235331	0.00163306	1.16316	0.0020711	0.00196419	1.44104	0.527113
pme1021	Negative	177.1	70.8	0.86	178.048	[M-H]-	C00198	D-(+)-Glucono-1,5-lactone	Carbohydrates	5.17828e-05	3.66325e-05	1.13386	0.00650804	0.00442396	1.41357	0.499348
pma0724	Positive	435.1	339.7	3.79	434.1	[M+H]+	-	Naringenin C-hexoside	Flavone C-glycosides	0.0105153	0.00744101	1.1989	0.000594495	0.000829323	1.41316	0.498925
pme0359	Positive	433.1	313.1	3.81	432.106	[M+H]+	-	Apigenin 5-O-glucoside	Flavone	0.0200083	0.014197	1.17703	0.00207669	0.00196758	1.40934	0.495017
pmb2640	Negative	199	181.3	9.66	200	[M-H]-	C02679	Lauric acid (C12:0)	Lipids_Fatty acids	8.01043e-06	5.79749e-06	1.01653	0.0318104	0.0145431	1.38171	0.466453
pmb0514	Positive	348.1	136.4	0.85	347.1	[M+H]+	C01367	Adenosine 3'-monophosphate	Nucleotide and its derivates	0.00297956	0.00215801	1.03561	0.02088	0.0103973	1.3807	0.465398
pma1108	Positive	433.1	271.7	3.78	432.1	[M+H]+	-	Apigenin C-glucoside	Flavone C-glycosides	0.00210838	0.00152738	1.11538	0.00725593	0.00475727	1.38039	0.465079
pme0436	Negative	577.1	407.3	2.79	578.142	[M-H]-	-	Procyanidin B3	Proanthocyanidins	0.00482645	0.00354446	1.12504	0.0127831	0.00718108	1.36169	0.445398
pme1988	Positive	90	71.8	0.78	89.048	[M+H]+	C00041	L-Alanine	Amino acids	0.0026666	0.00196003	1.04721	0.0397469	0.0172928	1.36049	0.444128
pme0040	Positive	136.1	136.1	1.16	135.054	[M+H]+	C00147	Adenine	Nucleotide and its derivates	0.00627318	0.00462697	1.13329	0.00727188	0.00476412	1.35579	0.439129
pme3227	Positive	579	433.1	3.68	578.164	[M+H]+	C12628	Vitexin 2''-O-beta-L-rhamnoside	Flavone C-glycosides	0.000145357	0.000110986	1.02287	0.0380494	0.0167273	1.30969	0.389221
pmb3121	Negative	478.1	281.4	9.03	479.1	[M-H]-	-	LysoPE 18:1	Lipids_Glycerophospholipids	0.000605819	0.000470986	1.12114	0.0101002	0.00601071	1.28628	0.363205
pme2828	Positive	140	98.9	0.63	139.027	[M+H]+	C00870	4-Nitrophenol	Others	0.0024417	0.00192331	1.07629	0.0205869	0.0102876	1.26953	0.344299
pmb0644	Positive	449.1	329.6	3.45	448.1	[M+H]+	-	Luteolin C-hexoside	Flavone C-glycosides	0.0136453	0.0111538	1.09627	0.017129	0.0089332	1.22338	0.290868
pme0474	Positive	139	50.3	3.07	138.032	[M+H]+	C00156	4-Hydroxybenzoic acid	Organic acids	0.000343011	0.000281814	1.10875	0.0179306	0.00925671	1.21716	0.283516
pme2266	Positive	245.1	227.1	3.37	244.088	[M+H]+	C00120	Biotin	Vitamins	0.000592074	0.000490026	1.19081	0.00125725	0.001427	1.20825	0.272921
pmb0302	Positive	126.1	97.3	3.69	125.1	[M+H]+	C03557	2-Aminoethylphosphonate	Others	7.8173e-05	6.56349e-05	1.02001	0.0382142	0.0167827	1.19103	0.252209
pme3212	Positive	465	302.8	3.87	464.096	[M+H]+	C05623	Quercetin 3-O-glucoside (Isotrifoliin)	Flavonol	0.00418084	0.00354298	1.10695	0.0159575	0.00848305	1.18004	0.23883
pme2459	Positive	449.1	287.1	3.87	448.101	[M+H]+	C03951	Luteolin 7-O-glucoside (Cynaroside)	Flavone	0.0059856	0.00510873	1.07444	0.0229372	0.0111462	1.17164	0.228531
pme0013	Negative	146.1	102.1	0.75	147.053	[M-H]-	C00025	L-Glutamic acid	Amino acids	0.00282904	0.00244586	1.03011	0.0339064	0.0152961	1.15667	0.209974
pme0361	Positive	435.1	303	3.98	434.085	[M+H]+	-	Quercetin 3-alpha-L-arabinofuranoside (Avicularin)	Flavonol	0.00901468	0.00796569	1.14883	0.00485848	0.00359442	1.13169	0.178477
pme3069	Positive	556.3	371.2	10.27	555.284	[M+H]+	C05122	Taurocholic acid	Organic acids	0.00548552	0.00490857	1.06391	0.025076	0.0119807	1.11754	0.160327
pmb2221	Positive	318.3	300.9	6.95	317.3	[M+H]+	C12144	4-Hydroxysphinganine	Lipids_Fatty acids	0.0975556	0.0875698	1.10306	0.0124319	0.00703377	1.11403	0.155792
pme3705	Negative	193.1	72.9	0.72	194.043	[M-H]-	C00191	D-glucoronic acid	Carbohydrates	0.000526651	0.000593413	1.10046	0.0126969	0.00714514	0.887495	-0.172189
pme0519	Negative	341	58.8	0.8	342.116	[M-H]-	-	D-(+)-Sucrose	Carbohydrates	0.00845975	0.00954927	1.07877	0.0225931	0.0110235	0.885904	-0.174777
pmb0873	Positive	520	125	8.25	519	[M+H]+	-	LysoPC 18:2 (2n isomer)	Lipids_Glycerophospholipids	0.0318929	0.0360829	1.04528	0.0280932	0.0131567	0.883879	-0.178079
pma0149	Positive	341.1	179.4	2.28	340.1	[M+H]+	C02887	Sinapoyl malate	Organic acids	0.000210443	0.000242967	1.03429	0.0320255	0.0146212	0.866139	-0.207329
pme0137	Negative	187.2	127.1	1.11	188.08	[M-H]-	-	Nα-Acetyl-L-glutamine	Amino acid derivatives	0.000425245	0.000491574	1.08667	0.0162763	0.00860726	0.865066	-0.209117
pma3724	Positive	369.1	207.5	3.42	368.1	[M+H]+	-	1-O-Feruloyl quinic acid	Quinate and its derivatives	0.00729879	0.00876073	1.13253	0.0102974	0.00609095	0.833125	-0.263394
pmb0423	Positive	195.1	177.5	3.22	194.1	[M+H]+	-	Hydroxy-methoxycinnamate	Hydroxycinnamoyl derivatives	0.00220943	0.00266067	1.14452	0.00754442	0.0048796	0.830404	-0.268115
pme0109	Positive	212.2	166.1	1.45	211.084	[M+H]+	C07194	(-)-3-(3,4-Dihydroxyphenyl)-2-methylalanine	Amino acid derivatives	0.000576864	0.000710539	1.12072	0.0131878	0.00734829	0.811868	-0.300682
pme3967	Positive	312	180.1	2.18	311.123	[M+H]+	-	2-(dimethylamino)guanosine	Nucleotide and its derivates	0.000272628	0.000342826	1.15732	0.00648121	0.00441155	0.795238	-0.330541
pme0033	Positive	137	110	1.16	136.038	[M+H]+	C00262	Hypoxanthine	Nucleotide and its derivates	6.09457e-05	7.67556e-05	1.01894	0.0390995	0.0170785	0.794023	-0.332747
pme3478	Negative	277.1	146.2	2.84	278.13	[M-H]-	C00831	Pantetheine	Vitamins	2.50814e-05	3.1801e-05	1.05837	0.022866	0.0111209	0.788699	-0.342453
pmb2855	Negative	307	145.2	0.77	308	[M-H]-	-	L-Glutamine O-hexside	Amino acid derivatives	2.57128e-05	3.2647e-05	1.07374	0.0259474	0.0123252	0.787602	-0.344462
pme1373	Negative	306	78.8	1.17	307.057	[M-H]-	C00239	2'-Deoxycytidine-5'-monophosphate	Nucleotide and its derivates	5.75136e-05	7.38721e-05	1.19226	0.00106584	0.00127438	0.778556	-0.361128
pme2019	Negative	149	58.9	0.81	150.053	[M-H]-	-	DL-Arabinose	Carbohydrates	0.000383807	0.000493071	1.01156	0.0337168	0.0152287	0.778403	-0.361411
pme3011	Positive	104.1	87	0.77	103.063	[M+H]+	C00334	γ-aminobutyric acid	Organic acids	0.00173639	0.00224224	1.12662	0.0113928	0.00658527	0.774402	-0.368846
pmb2922	Negative	565.1	323.3	1.11	566.1	[M-H]-	C00029	Uridine 5'-diphospho-D-glucose	Nucleotide and its derivates	0.00568087	0.00735265	1.14012	0.00645974	0.00440159	0.772629	-0.372153
pmb0789	Positive	332.1	314.7	1.16	331.1	[M+H]+	-	Pyridoxine O-glucoside	Vitamins	0.000216269	0.000280724	1.00351	0.0374283	0.0165174	0.770398	-0.376325
pme0030	Positive	182.1	136.1	1.16	181.074	[M+H]+	C00082	L-(-)-Tyrosine	Amino acids	0.00408286	0.00534941	1.10806	0.012795	0.00718607	0.763235	-0.3898
pmb0859	Positive	522.4	184.5	8.91	521.4	[M+H]+	-	LysoPC 18:1 (2n isomer)	Lipids_Glycerophospholipids	0.00338552	0.00447535	1.14818	0.00537874	0.00387145	0.756482	-0.402622
pmb2388	Positive	524.1	507.4	8.91	523.1	[M+H]+	-	LysoPC 18:0 (2n isomer)	Lipids_Glycerophospholipids	0.000668133	0.000885909	1.16611	0.00245087	0.00220839	0.754179	-0.407022
pme2890	Positive	269	134	0.85	268.055	[M+H]+	C01817	L-Homocystine	Amino acids	8.45208e-05	0.000112839	1.05585	0.03434	0.0154493	0.749036	-0.416893
pmc0281	Positive	400.2	136.1	1.94	399.2	[M+H]+	-	Adenosine O-ribose	Nucleotide and its derivates	0.000893207	0.00120509	1.15853	0.00427102	0.00326958	0.741195	-0.432074
pmb3074	Negative	337.1	190.9	3.3	338.1	[M-H]-	-	3-O-p-Coumaroyl quinic acid	Quinate and its derivatives	0.0074696	0.0102643	1.16078	0.00296436	0.00253804	0.727728	-0.45853
pme3033	Positive	104	58	0.76	103.063	[M+H]+	C01026	N,N-Dimethylglycine	Amino acid derivatives	0.00114787	0.00157919	1.14506	0.0042108	0.0032382	0.726873	-0.460226
pmd0132	Positive	496.3	478.3	8.8	495.3	[M+H]+	-	LysoPC 16:0 (2n isomer)	Lipids_Glycerophospholipids	0.00445825	0.00616794	1.17102	0.00422905	0.00324774	0.72281	-0.468311
pmb0464	Positive	458.1	116.4	0.81	457.1	[M+H]+	-	Aspartic acid di-O-glucoside	Amino acid derivatives	0.000596752	0.000829006	1.09651	0.0141337	0.00774657	0.71984	-0.474253
pme0285	Positive	146.1	85.9	0.84	145.085	[M+H]+	C01035	4-Guanidinobutyric acid	Organic acids	0.00106251	0.00147807	1.11498	0.0171301	0.00893359	0.718855	-0.476227
pme1398	Positive	465.1	303.1	2.26	465.1	Protonated	C12138	Delphinidin 3-O-glucoside (Mirtillin)	Anthocyanins	0.0005919	0.000841672	1.18152	0.00171462	0.00173578	0.703244	-0.507904
pme3179	Positive	179	75.9	0.86	178.041	[M+H]+	C01419	CYS-GLY	Amino acid derivatives	0.000201356	0.000289066	1.06596	0.0394548	0.0171963	0.696574	-0.521651
pme3184	Positive	332	136.1	1.17	331.068	[M+H]+	C00360	2'-Deoxyadenosine-5'-monophosphate	Nucleotide and its derivates	0.000592156	0.00085213	1.19805	0.00052188	0.000753556	0.694913	-0.525096
pme3017	Positive	104	85.9	0.76	103.063	[M+H]+	C03665	2-Aminoisobutyric acid	Amino acid derivatives	0.00422887	0.00609095	1.14377	0.00726888	0.00476283	0.694288	-0.526395
pme1806	Negative	367	179.1	3.64	368.111	[M-H]-	-	Chlorogenic acid methyl ester	Quinate and its derivatives	0.00171171	0.00247884	1.13779	0.00961012	0.00580707	0.690529	-0.534227
pmb1754	Positive	184	83.2	0.78	183	[M+H]+	C00588	O-Phosphocholine	Cholines	0.00982752	0.014335	1.02182	0.0254541	0.0121307	0.685561	-0.544643
pme0164	Negative	263.1	189	3.9	264.111	[M-H]-	C05642	N-γ-Acetyl-N-2-Formyl-5-methoxykynurenamine	Amino acid derivatives	0.000206261	0.000303902	1.18302	0.00174156	0.0017519	0.678708	-0.559137
pmb0855	Positive	496.3	478.3	8.8	495.3	[M+H]+	-	LysoPC 16:0	Lipids_Glycerophospholipids	0.00441544	0.00657489	1.18445	0.00195322	0.0018911	0.671561	-0.574409
pma6460	Negative	337	275.8	3.26	338	[M-H]-	-	5-O-p-Coumaroylquinic acid	Quinate and its derivatives	3.51483e-05	5.25138e-05	1.07147	0.0194306	0.00984706	0.669316	-0.579242
pme3719	Negative	165.1	74.9	0.75	166.048	[M-H]-	-	D-Xylonic acid	Organic acids	0.00933706	0.0140471	1.20694	0.000255923	0.000488091	0.664698	-0.589229
pme2786	Positive	219	160.1	3.32	218.106	[M+H]+	C00978	N-Acetyl-5-hydroxytryptamine	Tryptamine derivatives	3.89059e-05	5.88742e-05	1.18624	0.00217472	0.00202601	0.660831	-0.597646
pme3382	Negative	160	73.9	1.16	161.069	[M-H]-	-	N-Acetylthreonine	Amino acid derivatives	5.40366e-05	8.20855e-05	1.12573	0.0132754	0.00738415	0.658296	-0.603191
pmb2857	Negative	308.1	128.2	0.8	309.1	[M-H]-	-	L-Glutamic acid O-glucoside	Amino acid derivatives	6.79358e-05	0.000103321	1.11134	0.0114681	0.0066184	0.657522	-0.604889
pme0152	Positive	129.1	86	1.57	128.059	[M+H]+	C00906	5,6-Dihydro-5-methyluracil	Nucleotide and its derivates	3.36854e-05	5.16439e-05	1.05073	0.0365746	0.0162262	0.652264	-0.616471
pme3732	Positive	244.1	111.4	0.83	243.086	[M+H]+	C00475	Cytidine	Nucleotide and its derivates	0.000165574	0.00025704	1.064	0.0212782	0.0105451	0.644155	-0.634519
pme3313	Negative	259	78.8	0.83	260.03	[M-H]-	C00085	D-Fructose 6-phosphate	Carbohydrates	0.00364702	0.00568205	1.21075	0.000127691	0.000316587	0.641849	-0.639693
pme3246	Negative	341	179.1	2.72	342.132	[M-H]-	C00761	Coniferin	Hydroxycinnamoyl derivatives	0.000182707	0.000285217	1.06618	0.0151324	0.00815539	0.640589	-0.64253
pme0038	Positive	112	95	0.82	111.043	[M+H]+	C00380	Cytosine	Nucleotide and its derivates	5.4599e-05	8.55147e-05	1.06139	0.0141676	0.00776063	0.638475	-0.647299
pmb0197	Positive	298.1	166.5	1.16	297.1	[M+H]+	-	N2-methylguanosine	Nucleotide and its derivates	0.000128781	0.000201942	1.15205	0.00285242	0.00246901	0.637714	-0.649018
pme0444	Positive	493.2	331.6	2.92	493.2	Protonated	C12140	Malvidin 3-O-glucoside (Oenin)	Anthocyanins	4.59683e-05	7.35542e-05	1.14359	0.00597686	0.00417194	0.624958	-0.678169
pme2931	Positive	151.1	109	7.12	150.105	[M+H]+	-	2-(-)-Carvone	Others	7.46893e-06	1.199e-05	1.1631	0.00722963	0.00474595	0.622932	-0.682853
pmb0865	Positive	518.2	500.3	7.71	517.2	[M+H]+	-	LysoPC 18:3 (2n isomer)	Lipids_Glycerophospholipids	0.00300764	0.00483826	1.16334	0.00343961	0.00281517	0.621636	-0.685859
pmb0374	Positive	136.1	119.3	1.82	135.1	[M+H]+	-	Aminopurine	Others	0.000595191	0.000976552	1.14212	0.0147117	0.00798485	0.609482	-0.714344
pmb0165	Positive	494.3	476.6	8.55	493.3	[M+H]+	-	LysoPC 16:1	Lipids_Glycerophospholipids	5.78141e-05	9.59228e-05	1.06931	0.0462987	0.019757	0.602715	-0.730451
pmb0890	Positive	355.1	337.9	10.52	354.1	[M+H]+	-	MAG (18:2)	Lipids_Glycerolipids	0.000596171	0.0010045	1.06094	0.0319109	0.0145796	0.5935	-0.752679
pmb2260	Positive	480.1	184.5	7.76	479.1	[M+H]+	-	LysoPC 15:1	Lipids_Glycerophospholipids	2.34482e-05	3.96363e-05	1.10315	0.018378	0.00943509	0.591585	-0.757343
pme2566	Negative	217	88	1.16	218.09	[M-H]-	C03740	(5-L-Glutamyl)-L-amino acid	Amino acid derivatives	7.9659e-05	0.000134824	1.16294	0.00437989	0.00332559	0.590835	-0.759173
pmb3058	Negative	369	191.1	2.16	370	[M-H]-	-	Quinic acid O-glucuronic acid	Quinate and its derivatives	1.53845e-05	2.63063e-05	1.08407	0.0102833	0.00608525	0.584821	-0.773932
pmb2987	Negative	487.1	283.2	2.63	488.1	[M-H]-	-	Acacetin O-acetyl hexoside	Flavone	1.4093e-05	2.40984e-05	1.18125	0.00211994	0.0019936	0.58481	-0.773959
pme2129	Negative	131.1	68.9	3.58	132.079	[M-H]-	-	(S)-(-)-2-Hydroxyisocaproic acid	Organic acids	2.52014e-05	4.33875e-05	1.05186	0.0239207	0.0115178	0.580844	-0.783777
pma6218	Positive	419.1	383.9	3.84	418.1	[M+H]+	-	O-methylnaringenin C-pentoside	Flavone C-glycosides	0.000548391	0.000957817	1.12575	0.00808519	0.00513126	0.572543	-0.804545
pme1846	Negative	179	70.9	0.77	180.063	[M-H]-	C00031	D(+)-Glucose	Carbohydrates	0.00223998	0.00393285	1.20903	0.000348557	0.000594928	0.569558	-0.812086
pmb2871	Negative	315.1	152.1	1.84	316.1	[M-H]-	-	2,5-dihydroxy benzoic acid O-hexside	Benzoic acid derivatives	0.000451457	0.000797834	1.21285	0.000157526	0.000355405	0.565854	-0.821499
pme2651	Negative	742.1	620.2	1.15	743.075	[M-H]-	C00006	NADP	Others	0.000131542	0.000234838	1.09743	0.00964823	0.00582313	0.560141	-0.836137
pma6625	Negative	405.1	242.2	4.63	406.1	[M-H]-	-	E-3,4,5'-Trihydroxy-3'-glucopyranosylstilbene	Others	1.61229e-05	2.884e-05	1.16853	0.0311485	0.0143011	0.559046	-0.838962
pmb3317	Negative	371.1	179.2	1.85	372.1	[M-H]-	-	Quinacyl syringic acid	Quinate and its derivatives	8.29852e-06	1.49072e-05	1.14407	0.00673089	0.00452581	0.556679	-0.845083
pme0252	Negative	172.1	130	3.51	173.105	[M-H]-	C02710	N-Acetyl-l-leucine	Amino acid derivatives	8.66853e-05	0.000155796	1.19925	0.00088689	0.00111869	0.556404	-0.845796
pme1399	Positive	355.2	178.9	8.4	354.147	[M+H]+	C16417	Xanthohumol	Flavanone	1.04897e-05	1.89069e-05	1.18616	0.00153241	0.00162112	0.554805	-0.849948
pma0702	Positive	558.3	264.8	3.75	557.3	[M+H]+	-	N', N''-disinapoylspermidine	Phenolamides	0.00106548	0.00192335	1.19995	0.000675346	0.000915295	0.553972	-0.852115
pmb2444	Positive	353.2	261.8	10.06	352.2	[M+H]+	-	MAG (18:3) isomer1	Lipids_Glycerolipids	0.0028522	0.00516615	1.05772	0.049902	0.0210724	0.552093	-0.857015
pme0274	Positive	132.1	76.9	1.2	131.095	[M+H]+	C02378	6-Aminocaproic acid	Organic acids	0.0101596	0.0184544	1.2131	0.000341065	0.000587047	0.550526	-0.861118
pme2122	Positive	112.1	94.6	0.84	111.08	[M+H]+	C00388	Histamine	Amino acid derivatives	5.73666e-05	0.00010471	1.04255	0.0126799	0.00713804	0.54786	-0.868122
pme2634	Positive	118	88	0.85	117.079	[M+H]+	C01826	Dl-Norvaline	Amino acids	0.00268334	0.0049143	1.1621	0.00423946	0.00325317	0.546026	-0.872958
pme0174	Positive	132.1	72.8	1.29	131.058	[M+H]+	-	N-Propionylglycine	Amino acid derivatives	0.000147295	0.000273178	1.16614	0.00360019	0.00290338	0.53919	-0.891135
pme0499	Negative	181	70.9	0.76	182.079	[M-H]-	C00794	D-Sorbitol	Alcohols and polyols	3.05016e-05	5.71786e-05	1.16463	0.00407807	0.00316802	0.533444	-0.906592
pmb0782	Positive	86.1	56	1.19	85.1	[M+H]+	C01746	Piperidine	Alkaloids	0.00177686	0.00337548	1.21908	2.41234e-05	0.00014134	0.526403	-0.925761
pme0256	Negative	151	108	1.19	152.033	[M-H]-	C00385	Xanthine	Nucleotide and its derivates	0.000144172	0.000274313	1.17656	0.00108278	0.00128854	0.525576	-0.928029
pmb0530	Positive	664.2	524.1	1.16	663.2	[M+H]+	C00003	Nicotinic acid adenine dinucleotide	Nucleotide and its derivates	0.00029986	0.000571839	1.18565	0.00124102	0.00141466	0.524379	-0.931318
pmb2325	Positive	353.1	261.8	8.42	352.1	[M+H]+	-	MAG (18:3) isomer2	Lipids_Glycerolipids	0.000910719	0.00175469	1.18917	0.00207886	0.0019689	0.519021	-0.946134
pmb2319	Positive	482.3	184.5	8.26	481.3	[M+H]+	-	LysoPC 15:0	Lipids_Glycerophospholipids	0.000143154	0.000277391	1.22123	2.12963e-05	0.000139444	0.516073	-0.954354
pme0191	Positive	189.1	86	1.91	188.116	[M+H]+	C02155	N-Glycyl-L-leucine	Amino acid derivatives	0.00012105	0.000239957	1.14836	0.00370304	0.00296177	0.504466	-0.987172
pme0041	Positive	132	85.9	1.26	131.095	[M+H]+	C00407	L-Isoleucine	Amino acids	0.00566716	0.0112473	1.21159	0.00856901	0.00535292	0.503869	-0.98888
pme2761	Negative	161	160.9	0.95	162.016	[M-H]-	C01127	4-Hydroxy-2-oxoglutaric acid	Organic acids	0.000107697	0.000214758	1.13831	0.00338295	0.00278343	0.501481	-0.995732
pmb1656	Positive	353.1	173.7	9.9	352.1	[M+H]+	-	MAG (18:3) isomer4	Lipids_Glycerolipids	3.30748e-05	6.64786e-05	1.06606	0.0387371	0.0169578	0.497526	-1.00716
pme1018	Positive	613.2	355.5	1.16	612.152	[M+H]+	C00127	Glutathione oxidized	Amino acid derivatives	0.000262573	0.000529829	1.08374	0.0364525	0.0161844	0.495581	-1.01281
pme0039	Positive	118.1	71.8	0.85	117.079	[M+H]+	C00183	L-Valine	Amino acids	0.00445564	0.00904504	1.22017	1.60504e-05	0.000134415	0.492606	-1.0215
pme3511	Negative	287.1	153.1	1.21	288.059	[M-H]-	-	Orotidine	Others	7.52054e-06	1.5389e-05	1.05072	0.0193184	0.00980366	0.488697	-1.03299
pmd0023	Negative	266	134.2	1.81	267	[M-H]-	C00212	Adenosine	Nucleotide and its derivates	1.06303e-05	2.19747e-05	1.12768	0.0122113	0.00694015	0.483751	-1.04766
pme2746	Negative	784.2	437.2	2.79	785.157	[M-H]-	C00016	Flavin adenine dinucleotide (FAD)	Nucleotide and its derivates	4.45666e-05	9.27525e-05	1.1471	0.00604204	0.00420359	0.480489	-1.05742
pme0118	Negative	110.1	65.9	3	111.032	[M-H]-	C05942	Pyrrole-2-carboxylic acid	Amino acid derivatives	7.09298e-06	1.4922e-05	1.15548	0.00622746	0.0042925	0.475338	-1.07297
pmb0501	Positive	131.1	72.1	0.75	130.1	[M+H]+	C00179	Agmatine	Phenolamides	5.6832e-05	0.000119681	1.11576	0.0171644	0.00894652	0.474861	-1.07442
pme0303	Negative	179	135.1	3.23	180.042	[M-H]-	C01197	Caffeic acid	Hydroxycinnamoyl derivatives	3.14728e-05	6.64267e-05	1.17834	0.032676	0.0148565	0.473797	-1.07766
pme0018	Negative	130.1	130.1	1.27	131.095	[M-H]-	C00123	L-Leucine	Amino acids	8.42769e-05	0.00017788	1.16588	0.00155196	0.00163392	0.473786	-1.07769
pmb2507	Negative	213.1	78.9	0.92	214.1	[M-H]-	C00672	2-Deoxyribose 1-phosphate	Carbohydrates	0.00190824	0.0040298	1.18262	0.000456928	0.000699761	0.473533	-1.07846
pmb0545	Positive	477.1	315.6	3.32	477.1	Protonated	-	Rosinidin O-hexoside	Anthocyanins	0.000180161	0.000381406	1.2117	0.000123424	0.000310399	0.472361	-1.08204
pmb0563	Positive	301.1	273.6	3.95	301.1	Protonated	C08726	Peonidin	Anthocyanins	0.00019686	0.000418079	1.18245	0.00099939	0.00121751	0.470867	-1.08661
pmb5304	Negative	277.1	233.7	10.62	278.1	[M-H]-	C06427	α-Linolenic acid	Lipids_Fatty acids	2.92802e-06	6.2213e-06	1.21867	1.11163e-05	0.000126213	0.470644	-1.08729
pmb0163	Positive	696.4	696.3	8.11	695.4	[M+H]+	-	DGMG (18:2) isomer3	Lipids_Glycerolipids	0.000400653	0.000855153	1.13455	0.0122619	0.00696169	0.468516	-1.09383
pme2367	Positive	109	80.9	3.22	108.021	[M+H]+	C00472	Quinone	Others	0.000817992	0.00176046	1.16799	0.00525997	0.00380954	0.464647	-1.10579
pmb2363	Positive	357.2	339.9	8.76	356.2	[M+H]+	-	MAG (18:1) isomer1	Lipids_Glycerolipids	0.000366249	0.000792132	1.18132	0.00329435	0.0027331	0.462358	-1.11292
pme0120	Positive	118.2	101	0.84	117.079	[M+H]+	C00431	5-Aminovaleric acid	Amino acid derivatives	1.27534e-05	2.78306e-05	1.19997	0.00121358	0.00139356	0.45825	-1.12579
pme1952	Positive	377	243.2	3.26	376.138	[M+H]+	C00255	Riboflavin	Vitamins	0.000543902	0.00119489	1.20528	0.000213847	0.000436086	0.455189	-1.13546
pme2292	Positive	89	71.9	0.64	88.1	[M+H]+	C00134	Putrescine	Phenolamides	0.000325039	0.00071869	1.217	1.79279e-05	0.000136508	0.452266	-1.14476
pme2237	Negative	181.1	70.8	0.76	182.079	[M-H]-	C01697	Dulcitol	Alcohols and polyols	3.6798e-05	8.16053e-05	1.16881	0.00208305	0.00197143	0.450926	-1.14904
pmb0848	Positive	494.3	184.6	7.88	493.3	[M+H]+	-	LysoPC 16:1 (2n isomer)	Lipids_Glycerophospholipids	0.0030522	0.00679156	1.19074	0.00134316	0.00149058	0.449411	-1.15389
pmb0819	Positive	157	130.4	2.39	156	[M+H]+	C02938	3-Indoleacetonitrile	Indole derivatives	7.31392e-06	1.62906e-05	1.19197	0.00290023	0.00249868	0.448966	-1.15532
pme1637	Negative	179.1	146.1	3.88	180.079	[M-H]-	C00590	Coniferyl alcohol	Hydroxycinnamoyl derivatives	7.71381e-06	1.73657e-05	1.18393	0.00193568	0.00187996	0.444199	-1.17072
pmb2383	Positive	534.1	338	9.04	533.1	[M+H]+	-	MGMG (18:2) isomer2	Lipids_Glycerolipids	4.90642e-06	1.1075e-05	1.18109	0.00741317	0.00482436	0.443019	-1.17456
pme0010	Positive	106	59.9	0.79	105.043	[M+H]+	C00065	L-Serine	Amino acids	0.0016043	0.00367267	1.18226	0.00129389	0.00145447	0.436821	-1.19488
pma1116	Positive	301.1	259.1	4.13	300.1	[M+H]+	C10098	Kaempferide	Flavonol	0.000156686	0.000359638	1.19861	0.020692	0.010327	0.435677	-1.19867
pmb1605	Positive	353.3	335.8	8.45	352.3	[M+H]+	-	MAG (18:3) isomer3	Lipids_Glycerolipids	0.0104484	0.0244502	1.20326	0.000952672	0.00117631	0.427332	-1.22657
pme0231	Positive	247.1	130.1	4.07	246.1	[M+H]+	-	N-(3-Indolylacetyl)-L-alanine	Amino acid derivatives	8.93647e-05	0.000209142	1.20858	0.000150721	0.000347179	0.427292	-1.22671
pme0011	Negative	132	99.9	0.8	133.037	[M-H]-	C00049	L-Aspartic acid	Amino acids	0.00135378	0.00317655	1.20618	0.0148893	0.00805716	0.42618	-1.23046
pmb0678	Positive	771.2	753	4.26	770.2	[M+H]+	-	8-C-hexosyl-apigenin O-feruloylhexoside	Flavone C-glycosides	2.68006e-05	6.34909e-05	1.12909	0.0225107	0.0109939	0.422117	-1.24429
pme1828	Positive	118.1	118.1	0.79	117.079	[M+H]+	C00719	Betaine	Alkaloids	0.00132861	0.0031731	1.19274	0.00328408	0.00272721	0.41871	-1.25598
pme0516	Negative	179.2	87	0.74	180.063	[M-H]-	C00137	Inositol	Others	0.00591413	0.014168	1.21122	0.00010574	0.000282739	0.417429	-1.2604
pme0006	Positive	116.1	70	0.81	115.063	[M+H]+	C00148	L-Proline	Amino acids	0.00100149	0.00240192	1.16689	0.00109143	0.00129572	0.416953	-1.26204
pme1178	Positive	284.1	135.2	1.52	283.092	[M+H]+	C00387	Guanosine	Nucleotide and its derivates	0.00122112	0.00293071	1.21226	8.3049e-05	0.00024289	0.416665	-1.26304
pmb0449	Positive	162.1	98.3	0.8	161.1	[M+H]+	C00956	2-Aminoadipic acid (L-Homoglutamic acid)	Amino acids	0.000421263	0.00101808	1.18946	0.0332685	0.015069	0.41378	-1.27307
pme3416	Negative	177	133.1	3.24	178.027	[M-H]-	C09263	Esculetin (6,7-dihydroxycoumarin)	Coumarins	0.000150503	0.000364372	1.21649	2.04554e-05	0.000138791	0.413048	-1.27562
pme1210	Positive	150	72.8	1.15	149.051	[M+H]+	C00073	L-Methionine	Amino acids	0.000400083	0.000989105	1.21497	7.48922e-05	0.000229093	0.40449	-1.30582
pmb0489	Positive	397.1	147.4	1.73	396.1	[M+H]+	-	N-hexosyl-p-coumaroyl putrescine	Phenolamides	7.10609e-06	1.75983e-05	1.1938	0.00139361	0.00152662	0.403793	-1.30831
pme1537	Positive	307	248.1	2.27	306.074	[M+H]+	C12127	(+)-Gallocatechin (GC)	Catechin derivatives	0.00149865	0.00375498	1.1736	0.00761611	0.00490949	0.399111	-1.32514
pmb1283	Positive	448.1	215.7	4.16	447.1	[M+H]+	-	L-Glutaminyl-L-valyl-L-valyl-L-cysteine	Amino acid derivatives	5.75748e-06	1.46772e-05	1.01998	0.0336138	0.0151921	0.392273	-1.35007
pme0247	Negative	130.1	128	0.76	131.058	[M-H]-	C01157	trans-4-Hydroxy-L-proline	Amino acid derivatives	6.52177e-06	1.68958e-05	1.04892	0.0183808	0.00943618	0.386	-1.37333
pme0161	Negative	118.1	101	0.75	119.058	[M-H]-	C00263	L-Homoserine	Amino acids	2.48326e-06	6.47952e-06	1.17317	0.00289449	0.00249513	0.383248	-1.38365
pme0413	Negative	151	136.1	4	152.047	[M-H]-	C00755	Vanillin	Benzoic acid derivatives	6.48185e-05	0.000169627	1.20895	0.00054057	0.000769127	0.382123	-1.38789
pmb0863	Positive	492.3	184.5	7.34	491.3	[M+H]+	-	LysoPC 16:2 (2n isomer)	Lipids_Glycerophospholipids	0.000334227	0.000876785	1.20333	0.000908757	0.00113811	0.381196	-1.39139
pmb0161	Positive	696.4	337.8	8.12	695.4	[M+H]+	-	DGMG (18:2) isomer1	Lipids_Glycerolipids	0.000360181	0.00094758	1.19067	0.00197825	0.00190687	0.380106	-1.39553
pme0309	Negative	183	124.1	3.14	184.037	[M-H]-	-	Methyl gallate	Benzoic acid derivatives	0.00173013	0.00456932	1.22053	5.55311e-05	0.000195384	0.378641	-1.4011
pme3194	Positive	118	76	1.02	117.043	[M+H]+	-	N-acetylglycine	Amino acid derivatives	0.00197032	0.00529396	1.21323	5.65881e-05	0.000197329	0.372182	-1.42592
pme1063	Negative	243.1	110	1.24	244.07	[M-H]-	C00299	Uridine	Nucleotide and its derivates	4.26834e-05	0.000115618	1.17672	0.00458803	0.00344422	0.369176	-1.43762
pme0394	Negative	151	136.1	4.16	152.047	[M-H]-	-	2-Methoxybenzoic acid	Hydroxycinnamoyl derivatives	0.000149929	0.000407389	1.20415	0.000135384	0.000327313	0.368024	-1.44213
pmb2965	Negative	619.1	531.3	3.26	620.1	[M-H]-	-	Cyanidin O-diacetyl-hexoside-O-glyceric acid	Anthocyanins	1.71051e-05	4.70348e-05	1.21576	1.67277e-05	0.000135216	0.36367	-1.4593
pme2758	Negative	162	144.1	0.73	163.129	[M-H]-	C03079	4-Hydroxy-L-glutamic acid	Amino acid derivatives	2.1038e-05	5.81303e-05	1.17925	0.00616597	0.0042632	0.361911	-1.46629
pmc0274	Positive	167.1	121	1.92	166.1	[M+H]+	C16614	6-Methylmercaptopurine	Nucleotide and its derivates	0.00663845	0.0183432	1.21831	2.31191e-05	0.000140714	0.361903	-1.46632
pme3207	Negative	141	58.7	0.69	142.027	[M-H]-	-	trans,trans-Muconic acid	Organic acids	0.000278474	0.000781416	1.20521	0.00040367	0.000650531	0.356371	-1.48855
pme1434	Negative	371.1	209.2	2.58	372.142	[M-H]-	C01533	Syringin	Hydroxycinnamoyl derivatives	3.7299e-05	0.000106086	1.21353	0.000320014	0.000564174	0.351592	-1.50803
pmb0159	Positive	696.4	696.2	7.6	695.4	[M+H]+	-	DGMG (18:2) isomer2	Lipids_Glycerolipids	9.17181e-05	0.000261408	1.19775	0.00147023	0.0015796	0.350862	-1.51102
pme0021	Positive	166	120.1	1.93	165.079	[M+H]+	C00079	L-Phenylalanine	Amino acids	0.003724	0.0107238	1.21783	4.52963e-05	0.000174566	0.347265	-1.52589
pmb2251	Positive	694.1	335.8	7.6	693.1	[M+H]+	-	DGMG (18:1)	Lipids_Glycerolipids	0.000347151	0.00100728	1.16502	0.00360856	0.0029079	0.34464	-1.53684
pme2433	Positive	106	88.1	0.79	105.079	[M+H]+	C06772	Diethanolamine	Others	9.53361e-05	0.000277136	1.07813	0.0165645	0.00871842	0.344005	-1.5395
pmb0426	Positive	219.1	189.5	3.84	218.1	[M+H]+	C08309	5-Methoxy-N,N-dimethyltryptamine	Tryptamine derivatives	0.000139532	0.000407621	1.12058	0.0246528	0.011812	0.342308	-1.54663
pmb0164	Positive	355.1	263.8	8.46	354.1	[M+H]+	-	MAG (18:2) isomer1	Lipids_Glycerolipids	1.51133e-05	4.4362e-05	1.18916	0.00171259	0.00173455	0.340681	-1.55351
pmb0801	Positive	346	184.5	1.58	345	[M+H]+	-	4-Pyridoxic acid O-hexoside	Vitamins	1.62639e-05	4.79547e-05	1.2002	0.000598947	0.000834188	0.339152	-1.56
pme2155	Positive	181	67	2.23	180	[M+H]+	C07480	Theobromine	Alkaloids	6.42064e-06	1.91341e-05	1.14269	0.00167233	0.00171005	0.335561	-1.57535
pmb2873	Negative	214.1	134.2	3.65	215.1	[M-H]-	-	3-(2-Naphthyl)-D-alanine	Amino acid derivatives	4.23716e-05	0.000126328	1.14399	0.013287	0.00738889	0.335409	-1.576
pmb0160	Positive	353.3	261.8	7.6	352.3	[M+H]+	-	MAG (18:3) isomer5	Lipids_Glycerolipids	0.0032183	0.00979831	1.20526	0.000824487	0.00106168	0.328455	-1.60623
pmb2211	Positive	343.1	240.9	6.59	342.1	[M+H]+	-	Cocamidopropyl betaine	Others	0.00017866	0.000546549	1.159	0.00737968	0.00481015	0.326887	-1.61314
pme1711	Negative	117.1	99.9	2.03	118.063	[M-H]-	-	3-Hydroxy-3-methyl butyric acid	Organic acids	1.38493e-05	4.27051e-05	1.20236	0.00136152	0.00150381	0.324301	-1.62459
pme2246	Negative	301	58.8	3.89	302.006	[M-H]-	C10788	Ellagic acid	Others	0.000443594	0.00136899	1.21428	0.00860498	0.00536912	0.324031	-1.6258
pme0243	Negative	131	86.9	1.86	132.042	[M-H]-	C00489	Glutaric acid	Organic acids	7.81746e-05	0.000243172	1.21339	0.00993096	0.00594111	0.321479	-1.6372
pme1383	Positive	170.1	134.1	1.16	169.074	[M+H]+	C00314	Pyridoxine	Vitamins	0.000504281	0.00158991	1.21667	0.000212774	0.000434695	0.317176	-1.65664
pmb3075	Negative	319	145.3	3.93	320	[M-H]-	-	3-O-p-Coumaroyl shikimic acid	Quinate and its derivatives	2.99561e-06	9.55391e-06	1.11773	0.0179798	0.00927641	0.313548	-1.67324
pme0265	Positive	203.1	93	5.06	202.12	[M+H]+	C08277	Sebacate	Organic acids	2.62418e-05	8.41797e-05	1.15348	0.00330825	0.00274105	0.311736	-1.68161
pma0634	Positive	495.3	478.4	2.43	494.3	[M+H]+	-	N', N''-di-p-coumaroylspermine	Phenolamides	9.31077e-05	0.000301975	1.1914	0.000288003	0.000527184	0.308329	-1.69746
pmb2928	Negative	331	313.7	2.02	332	[M-H]-	-	Gallic acid O-Hexoside	Benzoic acid derivatives	0.000760107	0.00249088	1.21481	0.000497648	0.000734221	0.305157	-1.71238
pma3101	Positive	256.2	124	0.84	255.2	[M+H]+	C05841	Nicotinate ribonucleoside	Nicotinic acid derivatives	0.000755448	0.00249392	1.2213	8.79455e-06	0.000120121	0.302916	-1.72301
pme0075	Negative	188.1	102	1.18	189.064	[M-H]-	C00624	N-Acetyl-L-glutamic acid	Amino acid derivatives	0.000182724	0.000607242	1.22164	3.46834e-05	0.000152156	0.300908	-1.73261
pmb3066	Negative	481.1	445.4	2.62	482.1	[M-H]-	-	5-O-p-coumaroyl shikimic acid O-hexoside	Quinate and its derivatives	2.99964e-05	0.000100111	1.17865	0.000303744	0.00054572	0.299632	-1.73874
pme2988	Positive	149.2	107	5.63	148.052	[M+H]+	C02274	3,4-Dihydrocoumarin	Coumarins	4.02332e-05	0.000136583	1.14349	0.00111789	0.00131747	0.294569	-1.76332
pme0132	Negative	279.3	147.1	2.37	280.106	[M-H]-	-	Asp-phe	Amino acid derivatives	2.12702e-05	7.22637e-05	1.21528	0.00888608	0.00549445	0.294341	-1.76444
pmb3107	Negative	359.1	197.1	2.26	360.1	[M-H]-	-	Syringic acid O-glucoside	Benzoic acid derivatives	0.000153765	0.000532294	1.21471	0.000240729	0.000469367	0.288872	-1.7915
pma6518	Positive	771.2	177.5	4.25	770.2	[M+H]+	-	C-pentosyl-chrysoeriol 7-O-feruloylhexoside	Flavone C-glycosides	2.23264e-05	8.39053e-05	1.17275	0.00575593	0.00406308	0.266091	-1.91001
pme3151	Negative	213	78.9	1.2	214.016	[M-H]-	-	Deoxyribose 5-phosphate	Nucleotide and its derivates	0.000431661	0.00163462	1.21892	0.000154626	0.000351941	0.264074	-1.92098
pmb1178	Positive	339.1	177.5	3.32	338.1	[M+H]+	-	O-Feruloyl 2-hydroxylcoumarin	Coumarins	0.000192712	0.000734845	1.2021	0.0192258	0.00976776	0.262249	-1.93099
pma0134	Positive	121	77.1	1.16	120	[M+H]+	-	D(-)-Threose	Carbohydrates	0.000121276	0.000491814	1.21521	0.000140948	0.000334744	0.24659	-2.01981
pme1550	Positive	373.1	373.1	7.54	372.121	[M+H]+	C10190	Tangeretin	Flavone	0.00026273	0.00111916	1.18115	0.0455143	0.019467	0.234756	-2.09076
pma0110	Positive	399	207.5	3.17	398	[M+H]+	-	O-Sinapoyl quinic acid	Quinate and its derivatives	1.70704e-05	7.27604e-05	1.20724	0.000289041	0.000528428	0.234611	-2.09166
pme1518	Positive	403.1	373.1	7.06	402.132	[M+H]+	C10112	Nobiletin	Flavone	0.000218752	0.000943005	1.17848	0.0117317	0.00673368	0.231973	-2.10797
pmb2654	Negative	460.1	118.2	0.78	461.1	[M-H]-	-	Anthranilate O-hexosyl-O-hexoside	Benzoic acid derivatives	4.02306e-05	0.000177958	1.22192	0.0022011	0.0020414	0.226068	-2.14517
pme0022	Negative	118	100.9	0.76	119.058	[M-H]-	C00188	L-Threonine	Amino acids	8.58094e-05	0.000384675	1.20024	0.000365769	0.000612545	0.22307	-2.16443
pmb0818	Positive	206.1	147.5	2.39	205.1	[M+H]+	C05660	Methoxyindoleacetic acid	Indole derivatives	0.00117075	0.00546494	1.22064	0.00324626	0.00270543	0.21423	-2.22277
pmb1096	Positive	118	58.2	2.39	117	[M+H]+	C00463	Indole	Indole derivatives	0.00100977	0.00474149	1.22194	1.5559e-05	0.000133796	0.212965	-2.23131
pme2527	Positive	133	70	0.78	132.16	[M+H]+	C00077	L(+)-Ornithine	Amino acids	3.8836e-05	0.000198097	1.20048	0.000823515	0.00106077	0.196045	-2.35074
pmb0701	Positive	463.1	367.8	3.89	462.1	[M+H]+	-	Chrysoeriol 8-C-hexoside	Flavone C-glycosides	5.80157e-05	0.000328869	1.15622	0.00280577	0.00243979	0.176409	-2.503
pme0026	Positive	147	83.2	0.78	146.106	[M+H]+	C00047	L-(+)-Lysine	Amino acids	0.0034054	0.0193759	1.21931	3.74887e-05	0.000155807	0.175754	-2.50837
pma6561	Negative	341	179.2	2.86	342	[M-H]-	-	Caffeic acid O-glucoside	Hydroxycinnamoyl derivatives	0.000125571	0.000803501	1.21729	3.31671e-05	0.000150945	0.15628	-2.67779
pmb0962	Positive	235.1	118.4	0.8	234.1	[M+H]+	-	Lysine butyrate	Amino acid derivatives	1.69901e-05	0.000116817	1.21994	9.5967e-05	0.000265899	0.145442	-2.78148
pmb2653	Negative	649.1	503.3	0.76	650.1	[M-H]-	-	D(+)-Melezitose O-rhamnoside	Carbohydrates	1.99682e-06	1.56129e-05	1.18372	8.29831e-05	0.000242783	0.127896	-2.96696
pme0050	Negative	203	116.1	2.39	204.09	[M-H]-	C00078	L-Tryptophan	Amino acids	0.00114422	0.00933835	1.22179	0.00545556	0.00391109	0.122529	-3.0288
pme1488	Positive	459	139.1	3.32	458.085	[M+H]+	C09731	Epigallate catechin gallate (EGCG)	Catechin derivatives	0.000108628	0.000915737	1.21018	0.000479873	0.000719494	0.118624	-3.07553
pmb0751	Positive	321.1	147.5	3.81	320.1	[M+H]+	-	5-O-p-Coumaroyl shikimic acid	Quinate and its derivatives	6.88108e-05	0.000641721	1.22034	0.010048	0.00598935	0.107229	-3.22124
pme2268	Positive	138	137.9	0.79	137.048	[M+H]+	C01004	Trigonelline	Alkaloids	0.0013161	0.0133875	1.22173	5.54959e-06	0.000107357	0.0983081	-3.34655
pme0226	Negative	131.1	71.8	0.78	132.054	[M-H]-	C00152	L-Asparagine	Amino acids	2.91786e-05	0.000304625	1.22094	0.00745494	0.00484201	0.0957853	-3.38405
pme3388	Positive	189	144.2	0.75	188.127	[M+H]+	C01924	H-HomoArg-OH	Amino acid derivatives	3.12799e-05	0.000359182	1.21414	7.79806e-05	0.000234464	0.0870864	-3.52141
pme1408	Negative	145.1	127.1	0.76	146.069	[M-H]-	C00064	L-Glutamine	Amino acids	2.72737e-05	0.000376694	1.22108	8.55506e-06	0.000119441	0.0724028	-3.78781
pme0398	Negative	353.1	191.1	2.72	354.095	[M-H]-	C00852	Chlorogenic acid (3-O-Caffeoylquinic acid)	Quinate and its derivatives	0.000111339	0.00154914	1.2207	0.010117	0.0060176	0.0718711	-3.79844
pme0036	Negative	154.1	92.9	0.72	155.07	[M-H]-	C00135	L-Histidine	Amino acids	3.37948e-05	0.000471161	1.219	3.45864e-05	0.000152081	0.0717265	-3.80135
pma6599	Positive	207.1	147.4	3.31	206.1	[M+H]+	-	6-Hydroxymethylherniarin	Hydroxycinnamoyl derivatives	2.36923e-05	0.000406177	1.22183	0.00626444	0.00431004	0.0583299	-4.09962
pmb0108	Positive	375.2	137.6	3.47	374.2	[M+H]+	-	Feruloyl syringic acid	Hydroxycinnamoyl derivatives	5.5095e-05	0.00102758	1.21992	9.21192e-06	0.000121238	0.0536161	-4.22119
pme0008	Positive	176.1	98.9	0.79	175.096	[M+H]+	C00327	L-Citrulline	Amino acids	2.9406e-05	0.000706828	1.21682	1.83318e-05	0.000136909	0.0416027	-4.58718
pme3235	Negative	255	119	5.16	256.074	[M-H]-	C09762	Liquiritigenin	Flavanone	4.57156e-07	1.24455e-05	1.03447	1.84102e-05	0.000136986	0.0367327	-4.76679
pme0042	Negative	173.1	131.1	0.73	174.112	[M-H]-	C00062	L-(+)-Arginine	Amino acids	0.000173831	0.019372	1.22402	0.00390547	0.00307459	0.00897331	-6.80014
pme3208	Negative	445	282.1	3.54	446.121	[M-H]-	C16195	Glycitin	Isoflavone	3.44364e-07	0.00016552	1.13131	0.000116433	0.000299868	0.0020805	-8.90885

## Sheet: HGFS2-TNS2
Index	Ion mode	Q1 (Da)	Q3 (Da)	Rt (min)	Molecular Weight (Da)	Ionization model	KEGG ID	MS2 name	Class	MEAN HGFS2	MEAN TNS2	VIP	P-VALUE	Q-VALUE	FOLD CHANGE	LOG_FOLDCHANGE
pme2253	Negative	177.1	74.8	0.79	178.048	[M-H]-	C01040	L-Gulonic-γ-lactone	Carbohydrates	0.000461745	6.28919e-09	1.18352	0.00131872	0.000687999	73418.8	16.1639
pmb0064	Positive	374.1	198.6	2.05	373.1	[M+H]+	C04831	DIMBOA glucoside	Others	0.000300493	6.28919e-09	1.18354	0.000230898	0.000198086	47779.2	15.5441
pma6576	Positive	347	288	4.41	346	[M+H]+	-	Spinacetin	Flavone	0.000268435	6.28919e-09	1.18355	1.97901e-05	4.93129e-05	42681.9	15.3813
pma6647	Positive	625.2	463.6	3.37	624.2	[M+H]+	-	C-hexosyl-chrysoeriol O-hexoside	Flavone C-glycosides	8.88658e-05	6.28919e-09	1.18337	0.00611837	0.00217295	14129.9	13.7865
pme3154	Negative	147.1	58.8	1.22	148.074	[M-H]-	-	(Rs)-Mevalonic acid	Organic acids	7.54673e-05	6.28919e-09	1.18324	0.011503	0.00359677	11999.5	13.5507
pme3123	Negative	209	179.1	3.88	210.089	[M-H]-	C02325	Sinapyl alcohol	Hydroxycinnamoyl derivatives	2.9288e-05	6.28919e-09	1.18345	0.00294464	0.00126296	4656.88	12.1851
pme2563	Negative	249.3	128	1.13	250.062	[M-H]-	C00669	γ-Glu-Cys	Amino acid derivatives	1.76316e-05	6.28919e-09	1.18253	0.0216636	0.00588676	2803.47	11.453
pme1086	Negative	306	143	1.17	307.084	[M-H]-	C00051	Glutathione reduced form	Amino acid derivatives	0.00835228	3.07205e-05	1.18179	0.00295356	0.00126583	271.88	8.08683
pme3179	Positive	179	75.9	0.86	178.041	[M+H]+	C01419	CYS-GLY	Amino acid derivatives	0.000287003	1.89867e-06	1.0082	0.000504724	0.000348045	151.16	7.23993
pme2111	Negative	175	87	0.85	176.12	[M-H]-	C00072	L-ascorbate	Vitamins	0.00166341	1.16489e-05	1.18042	0.00255875	0.0011347	142.796	7.15781
pme3391	Positive	479	317	2.56	479	Protonated	C12139	Petunidin 3-O-glucoside	Anthocyanins	0.00267127	2.43725e-05	1.13785	7.5127e-08	6.17302e-06	109.602	6.77613
pme1541	Negative	283.1	268	7.06	284.069	[M-H]-	C01470	Acacetin	Flavone	9.51731e-06	3.34789e-07	1.01581	0.000324853	0.000254454	28.4277	4.82923
pma6216	Positive	447.1	298	3.84	446.1	[M+H]+	-	Acacetin C-hexoside	Flavone C-glycosides	0.00359297	0.00014045	1.17441	2.22347e-05	5.27699e-05	25.5818	4.67705
pme3400	Positive	447.1	285.1	5.16	446.121	[M+H]+	C05376	Sissotrin	Isoflavone	0.00054476	2.18936e-05	1.17879	0.00532171	0.00197338	24.8822	4.63704
pmb0168	Positive	700.1	184.4	9.33	699.1	[M+H]+	-	PC 16:1/14:1	Lipids_Glycerophospholipids	5.5818e-06	2.7193e-07	1.00369	0.000680829	0.000423271	20.5266	4.35943
pme1709	Positive	138.1	78	3.73	137.048	[M+H]+	-	Nicotinic Acid Methyl Ester (Methyl Nicotinate)	Vitamins	0.000401562	2.13854e-05	1.1793	0.00597703	0.00213878	18.7774	4.23092
pme3392	Positive	433.1	271	2.83	433.1	Protonated	-	Pelargonidin 3-O-beta-D-glucoside（Callistephin chloride)	Anthocyanins	0.0127995	0.000787702	1.17228	5.58666e-06	2.38688e-05	16.2492	4.02229
pmb1318	Positive	457.2	191.5	4.48	456.2	[M+H]+	-	8-Methyl-2-oxo-4-phenyl-2H-chromen-7-yl 4-(hexyloxy)benzoate	Benzoic acid derivatives	0.000943921	5.97628e-05	1.17762	3.57998e-05	6.90963e-05	15.7944	3.98135
pme1646	Negative	357.1	136.1	5.41	358.142	[M-H]-	-	Pinoresinol	Hydroxycinnamoyl derivatives	0.000111885	7.25763e-06	1.17822	2.52616e-07	6.17302e-06	15.4162	3.94638
pme1472	Positive	169	111	3.35	168.042	[M+H]+	C06672	Vanillic acid	Hydroxycinnamoyl derivatives	0.000170085	1.58408e-05	1.17949	4.9603e-05	8.07061e-05	10.7372	3.42454
pme3292	Negative	283	268.1	6.97	284.069	[M-H]-	C10521	Prunetin	Isoflavone	8.79794e-06	8.42728e-07	1.14913	0.00121162	0.000643486	10.4398	3.38403
pme3456	Positive	149.1	131	4.42	148	[M+H]+	-	p-Coumaraldehyde	Hydroxycinnamoyl derivatives	0.000429991	4.6141e-05	1.17535	0.0140457	0.00420038	9.31907	3.22019
pmb0652	Positive	565.1	397.8	3.6	564.1	[M+H]+	-	C-hexosyl-apigenin O-pentoside	Flavone C-glycosides	0.000683214	7.33458e-05	1.17978	2.06936e-05	5.06302e-05	9.31497	3.21955
pma0825	Positive	503	255.6	5.24	502	[M+H]+	-	Chrysin O-malonylhexoside	Flavone	0.0066416	0.000766336	1.18291	0.000841194	0.000482823	8.66669	3.11548
pmb3041	Negative	521.1	329.3	3.81	522.1	[M-H]-	-	Tricin O-saccharic acid	Flavone	0.000834142	0.000100161	1.18211	0.00230605	0.00104952	8.328	3.05797
pme1662	Positive	287.1	287.1	6.96	286.084	[M+H]+	C09833	sakuranetin	Flavone	4.04393e-05	5.10045e-06	1.16393	0.000304655	0.00024318	7.92857	2.98706
pme3296	Negative	431	285.1	4.48	432.106	[M-H]-	C16911	Kaempferol 3-O-rhamnoside (Kaempferin)	Flavonol	0.000296693	3.89685e-05	1.17981	3.62701e-06	2.01591e-05	7.61365	2.92859
pmb2940	Negative	385.1	223.2	3.26	386.1	[M-H]-	-	1-O-beta-D-Glucopyranosyl sinapate	Hydroxycinnamoyl derivatives	6.60717e-05	8.80473e-06	1.17184	0.0156476	0.00457517	7.50411	2.90768
pma0791	Positive	521	317.6	4.5	520	[M+H]+	-	Naringenin O-malonylhexoside	Flavanone	0.000976105	0.000133011	1.1781	0.000108171	0.000128713	7.33854	2.87549
pmb0550	Positive	449.1	287.3	2.59	449.1	Protonated	C08604	Cyanidin 3-O-glucoside (Kuromanin)	Anthocyanins	0.0836087	0.0126252	1.18049	0.00473762	0.0018155	6.62235	2.72734
pme1599	Negative	301.1	135.1	6.28	302.079	[M-H]-	-	7-O-Methyleriodictyol	Flavanone	1.07947e-05	1.66579e-06	1.16073	8.12016e-05	0.000106429	6.48023	2.69605
pmb0653	Positive	595.1	415.4	3.68	594.1	[M+H]+	-	di-C,C-hexosyl-apigenin	Flavone C-glycosides	0.000200307	3.15439e-05	1.14125	0.000590614	0.000385938	6.3501	2.66678
pme3305	Negative	149	130.1	3.67	150.068	[M-H]-	C02646	p-Coumaryl alcohol	Hydroxycinnamoyl derivatives	2.10151e-05	3.32329e-06	1.14142	0.00413757	0.00164193	6.32359	2.66074
pmb0608	Positive	549.1	301.7	4.55	548.1	[M+H]+	-	Chrysoeriol O-malonylhexoside	Flavone	0.000475801	7.77115e-05	1.17414	0.0109847	0.00346693	6.12266	2.61416
pme1506	Positive	433.1	287	4.94	432.106	[M+H]+	-	Kaempferol 7-O-rhamnoside	Flavonol	0.000337573	5.57258e-05	1.16096	0.000866064	0.000491249	6.05776	2.59878
pma6558	Negative	313.1	298.3	7.22	314.1	[M-H]-	-	Velutin	Flavone	8.03496e-06	1.3346e-06	1.16236	0.000318368	0.000250881	6.02051	2.58988
pmb0628	Positive	613.1	300.3	3.09	612.1	[M+H]+	-	Eriodictiol C-hexosyl-O-hexoside	Flavone C-glycosides	0.000148918	2.52505e-05	1.15014	0.00169166	0.000831453	5.89765	2.56014
pme1373	Negative	306	78.8	1.17	307.057	[M-H]-	C00239	2'-Deoxycytidine-5'-monophosphate	Nucleotide and its derivates	6.54368e-05	1.25554e-05	1.16775	3.46815e-05	6.79635e-05	5.21186	2.3818
pme1502	Positive	315.1	300	7.23	314.079	[M+H]+	-	Kumatakenin	Flavonol	2.54089e-05	5.21448e-06	1.15069	6.83473e-05	9.69585e-05	4.87275	2.28474
pmb0604	Positive	449.1	287.6	3.93	448.1	[M+H]+	C12249	Kaempferol 3-O-glucoside (Astragalin)	Flavonol	0.00973366	0.00199854	1.18178	1.00541e-05	3.19455e-05	4.87037	2.28403
pmb3072	Negative	481.1	319.3	3.23	482.1	[M-H]-	-	3-O-p-coumaroyl shikimic acid O-hexoside	Quinate and its derivatives	0.000125058	2.57604e-05	1.17624	5.81788e-05	8.86972e-05	4.85464	2.27936
pme2898	Positive	321.1	153.1	3.52	320.053	[M+H]+	C02906	Dihydromyricetin	Flavonol	0.00154966	0.000333103	1.1768	4.09466e-05	7.38981e-05	4.6522	2.21791
pme3396	Positive	289	215.1	3.65	288.063	[M+H]+	C01378	Fustin	Flavonol	0.00259294	0.000577175	1.17999	4.60378e-06	2.22506e-05	4.49246	2.16751
pme0196	Negative	285	214	5.73	286.048	[M-H]-	C05903	Kaempferol	Flavonol	5.23105e-05	1.21119e-05	1.17722	7.97155e-05	0.000105316	4.31892	2.11067
pma6687	Positive	557.2	331.9	4.44	556.2	[M+H]+	-	Tricin 4'-O-(syringyl glyceryl)ether	Flavonolignan	0.000575285	0.000145809	1.17078	7.38226e-05	0.000100949	3.94548	1.9802
pme3263	Negative	269	225	4.43	270.053	[M-H]-	C02495	2'-Hydroxydaidzein	Isoflavone	3.40036e-05	8.63005e-06	1.16344	0.000190769	0.000178674	3.94014	1.97825
pma0104	Positive	369.1	207.5	3.82	368.1	[M+H]+	-	N-sinapoyl hydroxycoumarin	Coumarins	0.000119621	3.114e-05	1.15987	0.000564816	0.00037498	3.84138	1.94163
pme3288	Negative	329	314	6.63	330.074	[M-H]-	C01265	3,7-Di-O-methylquercetin	Flavonol	6.85318e-06	1.82372e-06	1.15119	0.00484034	0.00184402	3.7578	1.90989
pme3404	Positive	347	287.1	5.8	346.069	[M+H]+	C11620	Syringetin	Flavonol	0.000223267	6.02106e-05	1.15399	0.0337329	0.00830963	3.7081	1.89068
pmb0607	Positive	463.2	287.7	4.3	462.2	[M+H]+	-	Chrysoeriol 7-O-hexoside	Flavone	0.000367803	0.000100631	1.17184	7.13827e-05	9.92067e-05	3.65496	1.86985
pme2963	Negative	287.1	125.1	4.62	288.063	[M-H]-	C00974	Aromadedrin (Dihydrokaempferol)	Flavonol	0.000151657	4.27455e-05	1.17274	0.000151811	0.000158056	3.5479	1.82697
pmb0706	Positive	713.1	713.1	2.96	712.1	[M+H]+	-	Quercetin 5-O-malonylhexosyl-hexoside	Flavonol	7.10631e-05	2.13573e-05	1.15925	4.00172e-05	7.30777e-05	3.32734	1.73437
pme0371	Negative	433.1	122.9	4.22	434.121	[M-H]-	C09099	Naringenin 7-O-glucoside (Prunin)	Flavanone	0.00240521	0.000731177	1.18088	1.29412e-05	3.74906e-05	3.28951	1.71787
pmb0503	Positive	439.1	147.4	2.11	438.1	[M+H]+	-	N-(4'-O-glycosyl)-p-coumaroyl agmatine	Phenolamides	7.93864e-05	2.45547e-05	1.15266	0.00017682	0.000171785	3.23304	1.69289
pme1814	Negative	153	108.1	2.5	154.027	[M-H]-	C00628	2,5-dihydroxybenzoic acid (Gentisic acid)	Benzoic acid derivatives	0.00104027	0.000322842	1.16999	0.00018983	0.000178226	3.22223	1.68806
pmb0873	Positive	520	125	8.25	519	[M+H]+	-	LysoPC 18:2 (2n isomer)	Lipids_Glycerophospholipids	0.0284236	0.00892146	1.17793	0.00567094	0.00206299	3.18598	1.67174
pmb0663	Positive	611.1	299.8	3.75	610.1	[M+H]+	-	8-C-hexosyl-luteolin O-hexoside	Flavone C-glycosides	0.000199595	6.29776e-05	1.13688	0.00218303	0.00100755	3.1693	1.66416
pmc0960	Positive	544.4	544.4	8.91	543.4	[M+H]+	-	LysoPC 20:4	Lipids_Glycerophospholipids	0.00747879	0.00237597	1.17043	0.0125439	0.0038504	3.14768	1.65429
pmb3026	Negative	505.1	301.2	3.8	506.1	[M-H]-	-	Quercetin O-acetylhexoside	Flavonol	1.88102e-05	6.12999e-06	1.13051	0.000850688	0.000486063	3.06855	1.61756
pme1568	Negative	285	257.1	5.08	286.048	[M-H]-	C10510	Orobol (5,7,3',4'-tetrahydroxyisoflavone)	Isoflavone	2.63299e-05	8.66562e-06	1.14904	0.00452988	0.00175677	3.03843	1.60332
pmb2933	Negative	311.1	149.2	2.16	312.1	[M-H]-	-	Caftaric acid	Hydroxycinnamoyl derivatives	7.02528e-05	2.35256e-05	1.17511	4.13782e-05	7.42725e-05	2.98623	1.57833
pme0364	Positive	301.1	286.1	5.77	300.063	[M+H]+	C04293	Chrysoeriol	Flavone	0.00203901	0.00069233	1.11959	0.0145925	0.00432951	2.94515	1.55834
pma6638	Positive	477.2	328	5.3	476.2	[M+H]+	-	O-methylChrysoeriol 7-O-hexoside	Flavone	0.000157291	5.52109e-05	1.13786	0.000429948	0.000311472	2.84891	1.51041
pme1521	Negative	303.1	125.1	4.15	304.058	[M-H]-	C01617	Dihydroquercetin (Taxifolin)	Flavonol	0.000395059	0.000140227	1.18002	4.79266e-05	7.94943e-05	2.81729	1.49431
pme3279	Positive	287	217.1	4.89	286.048	[M+H]+	C12134	2'-Hydroxygenistein	Isoflavone	0.00155838	0.000573992	1.11415	0.015852	0.00462193	2.71498	1.44094
pme0089	Positive	287.1	287.1	5	286.1	[M+H]+	C01514	Luteolin	Flavone	0.00221986	0.000820511	1.1173	0.00774159	0.00263495	2.70546	1.43587
pme1397	Positive	271	215.1	3.85	271.24	Protonated	C05904	Pelargonidin	Anthocyanins	0.000304042	0.000114604	1.17248	9.09287e-05	0.000114818	2.65297	1.40761
pmb3023	Negative	449.1	329.3	3.37	450.1	[M-H]-	-	Eriodictyol C-hexoside	Flavone C-glycosides	0.00434667	0.00170506	1.18163	9.92908e-07	9.36991e-06	2.54928	1.35009
pme0430	Negative	575	285.3	3.68	576.127	[M-H]-	-	Procyanidin A1	Proanthocyanidins	0.000674681	0.000266238	1.16892	0.0121027	0.00374403	2.53413	1.34149
pma6199	Positive	417.2	255.8	4.99	416.2	[M+H]+	-	Chrysin O-hexoside	Flavone	0.0150639	0.00611681	1.17758	0.00538611	0.00199016	2.4627	1.30024
pmb0580	Positive	417.1	255.7	5	416.1	[M+H]+	-	Chrysin 5-O-glucoside (Toringin)	Flavone	0.0272851	0.0112738	1.17641	0.000218664	0.000191065	2.42022	1.27514
pme0436	Negative	577.1	407.3	2.79	578.142	[M-H]-	-	Procyanidin B3	Proanthocyanidins	0.018879	0.00787131	1.1664	0.000184571	0.000175676	2.39846	1.26211
pmb0856	Positive	480.5	339.9	8.86	479.5	[M+H]+	-	LysoPE 18:1 (2n isomer)	Lipids_Glycerophospholipids	0.0169845	0.00709501	1.17289	0.000452974	0.000323122	2.39387	1.25935
pme1119	Positive	269.1	137	0.83	268.081	[M+H]+	C00294	Inosine	Nucleotide and its derivates	9.4947e-05	4.07345e-05	1.1206	0.00166764	0.000822719	2.33087	1.22087
pmb2388	Positive	524.1	507.4	8.91	523.1	[M+H]+	-	LysoPC 18:0 (2n isomer)	Lipids_Glycerophospholipids	0.000933317	0.000423471	1.16941	0.0106352	0.00338312	2.20397	1.14011
pme1637	Negative	179.1	146.1	3.88	180.079	[M-H]-	C00590	Coniferyl alcohol	Hydroxycinnamoyl derivatives	2.31019e-05	1.05993e-05	1.10604	0.0173257	0.00495153	2.17958	1.12405
pmb0859	Positive	522.4	184.5	8.91	521.4	[M+H]+	-	LysoPC 18:1 (2n isomer)	Lipids_Glycerophospholipids	0.00452007	0.00210809	1.14523	0.00116805	0.000624913	2.14415	1.10041
pme3478	Negative	277.1	146.2	2.84	278.13	[M-H]-	C00831	Pantetheine	Vitamins	3.22476e-05	1.51627e-05	1.12054	0.00256722	0.00113748	2.12678	1.08867
pme0379	Positive	271.1	215.1	5.63	270.053	[M+H]+	C01477	Apigenin	Flavone	6.352e-05	3.00481e-05	1.10445	0.018787	0.00526568	2.11394	1.07994
pmb0865	Positive	518.2	500.3	7.71	517.2	[M+H]+	-	LysoPC 18:3 (2n isomer)	Lipids_Glycerophospholipids	0.00183985	0.000871181	1.17848	4.43321e-05	7.67305e-05	2.11191	1.07855
pmb0770	Positive	353.1	177.5	4.79	352.1	[M+H]+	-	N-Feruloyl serotonin	Tryptamine derivatives	5.65127e-05	2.67849e-05	1.13759	0.000693792	0.000428451	2.10987	1.07715
pme1296	Positive	285.1	153.1	1.75	284.076	[M+H]+	C01762	Xanthosine	Nucleotide and its derivates	0.01043	0.00498723	1.16674	0.000134038	0.000147039	2.09135	1.06443
pme3372	Positive	317	317	6.43	316.058	[M+H]+	C10176	Rhamnetin (7-O-methxyl quercetin)	Flavonol	0.000270865	0.000129741	1.16608	0.000552247	0.000369514	2.08773	1.06193
pma6270	Positive	258.2	125.2	0.78	258.2	Protonated	C00670	sn-Glycero-3-phosphocholine	Cholines	0.000444364	0.000219164	1.07476	0.0108711	0.00343983	2.02754	1.01973
pme2982	Positive	257.1	153	7.05	256.074	[M+H]+	C09827	Pinocembrin (Dihydrochrysin)	Flavanone	0.000259825	0.000131139	1.17423	0.000228823	0.000196913	1.9813	0.986444
pmb0854	Positive	518.3	459.6	8.79	517.3	[M+H]+	-	LysoPC 18:3	Lipids_Glycerophospholipids	0.00512864	0.00260192	1.17335	0.000215883	0.000189904	1.9711	0.979
pma0101	Positive	293.2	234.5	2.45	292.2	[M+H]+	-	N-Caffeoyl agmatine	Phenolamides	2.99104e-05	1.53521e-05	1.08725	0.00882833	0.0029279	1.9483	0.962215
pmb3042	Negative	491.1	329.3	4	492.1	[M-H]-	-	Tricin 5-O-hexoside	Flavone	2.27306e-05	1.18555e-05	1.04516	0.0207057	0.00568153	1.91731	0.939083
pmb2228	Positive	538.1	184.5	6.84	537.1	[M+H]+	-	LysoPC 19:0	Lipids_Glycerophospholipids	9.93217e-06	5.18269e-06	1.05895	0.0141271	0.00421884	1.91641	0.938409
pmb0874	Positive	478.6	337.9	8.38	477.6	[M+H]+	-	LysoPE 18:2 (2n isomer)	Lipids_Glycerophospholipids	0.0182382	0.00959645	1.16473	0.000619049	0.000397623	1.90051	0.926387
pmb2406	Positive	510.1	510.4	9.34	509.1	[M+H]+	-	LysoPC 17:0	Lipids_Glycerophospholipids	4.22663e-05	2.2315e-05	1.14691	0.0257565	0.00675688	1.89407	0.92149
pmb2556	Negative	345.1	167.2	2.27	346.1	[M-H]-	-	Syringaldehyde O-glucoside	Others	7.50035e-05	4.0018e-05	1.14834	0.00371932	0.00151346	1.87424	0.906309
pmb0358	Positive	641.1	479.5	4.39	640.1	[M+H]+	-	Selgin O-hexosyl-O-hexoside	Flavone	0.000213535	0.000117156	1.07263	0.00942542	0.00308256	1.82265	0.866038
pmb0837	Positive	577.1	425.4	2.92	576.1	[M+H]+	-	Procyanidin A3	Proanthocyanidins	0.00280685	0.00156762	1.16886	0.000275487	0.000226118	1.79052	0.840377
pmb2938	Negative	353.1	191.2	3	354.1	[M-H]-	-	4-O-Caffeoyl quinic acid (criptochlorogenic acid)	Quinate and its derivatives	2.21202e-05	1.23685e-05	1.06141	0.012541	0.0038497	1.78843	0.838694
pmb0605	Positive	433.1	271.7	4.21	432.1	[M+H]+	C04608	Apigenin 7-O-glucoside (Cosmosiin)	Flavone	0.0105535	0.00590241	1.14982	0.0207569	0.00569261	1.78799	0.838341
pmd0158	Negative	424.2	285.8	7.51	425.2	[M-H]-	-	LysoPE 14:0 (2n isomer)	Lipids_Glycerophospholipids	2.58642e-05	1.46975e-05	1.16043	0.000740175	0.00044643	1.75978	0.815392
pmb3121	Negative	478.1	281.4	9.03	479.1	[M-H]-	-	LysoPE 18:1	Lipids_Glycerophospholipids	0.000606822	0.000349156	1.1629	0.000802156	0.000469184	1.73797	0.797401
pme0246	Positive	122	80.1	0.77	121.02	[M+H]+	C00097	L-Cysteine	Amino acids	9.5665e-06	5.51987e-06	1.07258	0.0304078	0.00768596	1.7331	0.793356
pme3093	Positive	241	170.1	0.65	240.122	[M+H]+	-	(S)-2-(4-Aminobutanamido)-3-(1-methyl-1H-imidazol-5-yl)propanoic acid	Organic acids	1.81745e-05	1.07616e-05	1.06657	0.0290423	0.0074203	1.68882	0.756017
pma2681	Positive	206.1	132.4	2.05	205.1	[M+H]+	C02470	Xanthurenic acid	Organic acids	7.78432e-05	4.61662e-05	1.15158	0.000803031	0.000469496	1.68615	0.753734
pmb3117	Negative	452	255.3	8.74	453	[M-H]-	-	LysoPE 16:0	Lipids_Glycerophospholipids	0.00452144	0.00270655	1.02494	0.0468126	0.0109077	1.67056	0.740328
pmb0494	Positive	295	207.6	2.77	294	[M+H]+	-	N-Sinapoyl putrescine	Phenolamides	8.77275e-05	5.25899e-05	1.04306	0.0109806	0.00346594	1.66814	0.738242
pme0201	Positive	291.1	139.1	2.99	290.079	[M+H]+	C06562	Catechin	Catechin derivatives	0.00219813	0.00132076	1.17382	7.33676e-05	0.000100628	1.6643	0.734915
pmd0160	Negative	452.3	255.3	8.73	453.3	[M-H]-	-	LysoPE 16:0 (2n isomer)	Lipids_Glycerophospholipids	0.0138561	0.00833858	1.05042	0.0336509	0.00829462	1.66168	0.732643
pmd0145	Positive	550.4	245.1	10	549.4	[M+H]+	-	LysoPC 20:1	Lipids_Glycerophospholipids	7.84274e-05	4.83318e-05	1.12927	0.00163379	0.000810292	1.62269	0.698384
pmb0864	Positive	426.3	285.8	7.69	425.3	[M+H]+	-	LysoPE 14:0	Lipids_Glycerophospholipids	0.000106335	6.55442e-05	1.15647	0.000543696	0.000365745	1.62234	0.698075
pmd0144	Positive	550.4	245.1	9.96	549.4	[M+H]+	-	LysoPC 20:1 (2n isomer)	Lipids_Glycerophospholipids	7.60235e-05	4.68887e-05	1.17379	0.000192039	0.000179277	1.62136	0.697204
pmb0852	Positive	520.3	502.3	8.43	519.3	[M+H]+	-	LysoPC 18:2	Lipids_Glycerophospholipids	0.023059	0.0144414	1.16452	0.000467828	0.00033045	1.59673	0.675118
pmb0618	Positive	627.1	430	2.78	626.1	[M+H]+	-	8-C-hexosyl-hesperetin O-hexoside	Flavone C-glycosides	0.0102383	0.00644724	1.11181	0.0031579	0.00133038	1.58802	0.667229
pme0040	Positive	136.1	136.1	1.16	135.054	[M+H]+	C00147	Adenine	Nucleotide and its derivates	0.00685825	0.00438362	1.16459	0.00018241	0.000174607	1.56452	0.645719
pmb0752	Positive	369.1	177.5	3.01	368.1	[M+H]+	C02572	3-O-Feruloyl quinic acid	Quinate and its derivatives	0.000124408	7.95969e-05	1.12798	0.00178181	0.000865455	1.56298	0.644296
pme1514	Negative	305	125	2.76	306	[M-H]-	C12136	Epigallocatechin (EGC)	Catechin derivatives	9.3584e-05	6.00061e-05	1.13431	0.00164038	0.000812722	1.55958	0.641153
pmb0745	Positive	497.1	331.8	5.75	496.1	[M+H]+	-	Tricin 4'-O-syringyl alcohol	Flavonolignan	1.05813e-05	6.84569e-06	1.0148	0.034059	0.00836908	1.54569	0.628256
pma6639	Positive	479.2	318	4.17	478.2	[M+H]+	-	Isorhamnetin O-hexoside	Flavonol	0.0074731	0.00486589	1.10897	0.00471251	0.00180847	1.53581	0.619003
pmb0866	Positive	468.1	450.5	7.74	467.1	[M+H]+	-	LysoPC 14:0	Lipids_Glycerophospholipids	8.42827e-05	5.49722e-05	1.10711	0.0093436	0.00306162	1.53319	0.616535
pma3443	Positive	535.3	487.2	5.78	534.3	[M+H]+	-	Tricin 7-O-acetylglucoside	Flavone	1.64829e-05	1.07607e-05	1.11799	0.00198671	0.000939833	1.53177	0.615203
pmb0595	Positive	479.2	317.8	4.17	478.2	[M+H]+	-	Isorhamnetin 5-O-hexoside	Flavonol	0.00706174	0.00472365	1.11341	0.00496298	0.00187765	1.49498	0.580122
pmb2795	Negative	177	145.2	5.5	178	[M-H]-	-	4-Methoxycinnamic acid	Hydroxycinnamoyl derivatives	9.94113e-05	6.73193e-05	1.07272	0.0180705	0.00511316	1.47671	0.562389
pma2400	Positive	167.1	121.2	2.8	166.1	[M+H]+	-	Dihydrojasmone	Others	0.000101125	6.92706e-05	1.02869	0.0193075	0.00537467	1.45986	0.545832
pme0279	Negative	189.1	128.1	0.79	190.095	[M-H]-	C00666	2,6-Diaminooimelic acid	Amino acid derivatives	0.000940088	0.000646622	1.16843	0.00926214	0.00304069	1.45385	0.539874
pme0033	Positive	137	110	1.16	136.038	[M+H]+	C00262	Hypoxanthine	Nucleotide and its derivates	6.52068e-05	4.52168e-05	1.04795	0.046414	0.0108316	1.44209	0.528163
pme2278	Negative	362	78.9	1.17	363.058	[M-H]-	-	Guanosine monophosphate	Nucleotide and its derivates	9.15459e-05	6.35679e-05	1.01307	0.0441196	0.0103888	1.44013	0.526198
pme0238	Positive	113	94.9	2.14	112.016	[M+H]+	-	2–furanoic acid	Organic acids	0.000302419	0.000210802	1.03141	0.0336865	0.00830114	1.43461	0.520661
pme1598	Negative	463.1	301.1	3.85	464.132	[M-H]-	-	Hesperetin 5-O-glucoside	Flavanone	0.000405986	0.000283245	1.13796	0.00250907	0.0011183	1.43334	0.519382
pmb0736	Positive	493.1	331.8	4.3	492.1	[M+H]+	-	Tricin 7-O-hexoside	Flavone	0.00115118	0.000803615	1.13092	0.00553674	0.00202896	1.4325	0.518534
pme2478	Negative	137.1	137	3.06	138.032	[M-H]-	C16700	Protocatechuic aldehyde	Catechin derivatives	3.48619e-05	2.44591e-05	1.12397	0.0031326	0.00132251	1.42531	0.511279
pme0324	Positive	255.1	69.7	6.95	254.058	[M+H]+	C10028	Chrysin	Flavone	2.38935e-05	1.71205e-05	1.02977	0.0191351	0.00533875	1.3956	0.480891
pmb0855	Positive	496.3	478.3	8.8	495.3	[M+H]+	-	LysoPC 16:0	Lipids_Glycerophospholipids	0.00674776	0.004838	1.17737	0.00300887	0.00128352	1.39474	0.479996
pme1480	Positive	319	319	4.7	318.038	[M+H]+	C10107	Myricetin	Flavonol	8.11116e-05	5.93295e-05	1.04939	0.0156934	0.00458567	1.36714	0.451159
pmb2620	Negative	207.1	192.1	5.52	208.1	[M-H]-	-	3,4-Dimethoxycinnamic acid	Hydroxycinnamoyl derivatives	5.27412e-05	3.91102e-05	1.07925	0.0160994	0.0046782	1.34853	0.431386
pmd0132	Positive	496.3	478.3	8.8	495.3	[M+H]+	-	LysoPC 16:0 (2n isomer)	Lipids_Glycerophospholipids	0.00626646	0.00466557	1.16053	0.000566885	0.000375872	1.34313	0.425599
pme3188	Negative	323	78.8	1.18	324.036	[M-H]-	C00105	Uridine 5'-monophosphate	Nucleotide and its derivates	0.000413032	0.000309811	1.12087	0.00476433	0.00182295	1.33317	0.414863
pmb0882	Positive	522.1	125.5	9.07	521.1	[M+H]+	-	LysoPC 18:1	Lipids_Glycerophospholipids	0.00110475	0.000836227	1.09606	0.0457325	0.0107009	1.32111	0.401749
pmb0514	Positive	348.1	136.4	0.85	347.1	[M+H]+	C01367	Adenosine 3'-monophosphate	Nucleotide and its derivates	0.016698	0.0128348	1.05974	0.0221336	0.005986	1.301	0.379621
pmd0130	Positive	468.3	450.5	7.73	467.3	[M+H]+	-	LysoPC 14:0 (2n isomer)	Lipids_Glycerophospholipids	0.000257287	0.000198455	1.02142	0.0330578	0.00818557	1.29645	0.374568
pme0245	Negative	145.1	80.9	2.58	146.058	[M-H]-	C06104	Adipic acid	Organic acids	3.91203e-05	3.16334e-05	1.02499	0.0233871	0.00625599	1.23668	0.30647
pmb2319	Positive	482.3	184.5	8.26	481.3	[M+H]+	-	LysoPC 15:0	Lipids_Glycerophospholipids	0.000289769	0.000242013	1.14245	0.00181977	0.000879533	1.19733	0.259818
pme0359	Positive	433.1	313.1	3.81	432.106	[M+H]+	-	Apigenin 5-O-glucoside	Flavone	0.0194257	0.0227106	1.01849	0.0245825	0.00651113	0.855356	-0.225403
pme3069	Positive	556.3	371.2	10.27	555.284	[M+H]+	C05122	Taurocholic acid	Organic acids	0.00584811	0.00689509	1.02894	0.0282862	0.00727072	0.848156	-0.237599
pmb0848	Positive	494.3	184.6	7.88	493.3	[M+H]+	-	LysoPC 16:1 (2n isomer)	Lipids_Glycerophospholipids	0.00160683	0.00191003	1.13545	0.00335764	0.00139698	0.84126	-0.249376
pme0442	Positive	303	149.3	2.98	303.24	Protonated	C05908	Delphinidin	Anthocyanins	0.00553908	0.00659884	1.09575	0.00858093	0.00286253	0.839402	-0.252566
pme1562	Negative	441.3	289.1	3.89	442.3	[M-H]-	-	Epicatechin gallate (ECG)	Catechin derivatives	0.000684026	0.00081527	1.17578	7.31625e-05	0.000100483	0.839018	-0.253227
pme3130	Positive	465	302.9	3.86	464.096	[M+H]+	-	Quercetin 4'-O-glucoside (Spiraeoside)	Flavonol	0.00413334	0.0049986	1.03609	0.0192808	0.00536912	0.826898	-0.274218
pme0361	Positive	435.1	303	3.98	434.085	[M+H]+	-	Quercetin 3-alpha-L-arabinofuranoside (Avicularin)	Flavonol	0.00894936	0.0109245	1.13813	0.00221619	0.00101866	0.819201	-0.287711
pme3212	Positive	465	302.8	3.87	464.096	[M+H]+	C05623	Quercetin 3-O-glucoside (Isotrifoliin)	Flavonol	0.00419741	0.0051316	1.11904	0.00382508	0.00154655	0.817954	-0.289908
pma0724	Positive	435.1	339.7	3.79	434.1	[M+H]+	-	Naringenin C-hexoside	Flavone C-glycosides	0.00967297	0.0118562	1.1022	0.0407219	0.00971831	0.815856	-0.293613
pme2594	Negative	182.1	138.1	1.66	183.053	[M-H]-	C00847	4-Pyridoxic acid	Pyridine derivatives	6.41348e-05	7.91989e-05	1.14493	0.00196242	0.000931219	0.809794	-0.304372
pmd0017	Positive	203	112	0.62	202	[M+H]+	C00750	Spermine	Phenolamides	0.0142297	0.0175864	1.03832	0.0236986	0.00632297	0.809128	-0.305559
pme3083	Negative	164	92	3.87	165.043	[M-H]-	-	2-(Formylamino)benzoic acid	Organic acids	4.44922e-05	5.6976e-05	1.06104	0.0120661	0.00373515	0.780894	-0.356802
pme0397	Negative	173.1	92.9	0.81	174.053	[M-H]-	C00493	Shikimic acid	Organic acids	0.00335028	0.00429074	1.07062	0.0136991	0.00412121	0.780816	-0.356945
pmb0890	Positive	355.1	337.9	10.52	354.1	[M+H]+	-	MAG (18:2)	Lipids_Glycerolipids	0.000898843	0.00117404	1.04453	0.0247354	0.00654341	0.765595	-0.385346
pme1436	Negative	163	119	3.86	164.047	[M-H]-	C00811	p-Coumaric acid	Hydroxycinnamoyl derivatives	0.000322176	0.000432124	1.0466	0.0287949	0.00737155	0.745565	-0.423594
pme0164	Negative	263.1	189	3.9	264.111	[M-H]-	C05642	N-γ-Acetyl-N-2-Formyl-5-methoxykynurenamine	Amino acid derivatives	0.000112377	0.000150942	1.11108	0.00776762	0.00264215	0.744506	-0.425645
pme3038	Positive	130	83.9	0.85	129.043	[M+H]+	C01879	5-oxoproline	Amino acid derivatives	0.00082325	0.00110877	1.14096	0.00223836	0.00102604	0.74249	-0.429556
pmb1207	Positive	339.1	177.5	3.34	338.1	[M+H]+	-	O-Feruloyl 3-hydroxylcoumarin	Coumarins	0.000580401	0.000787334	1.14531	0.00215505	0.0009981	0.737173	-0.439926
pme2954	Positive	303	303	5.13	302.043	[M+H]+	C00389	Quercetin	Flavonol	0.00187951	0.00255985	1.03749	0.0257515	0.00675583	0.734225	-0.445706
pme0519	Negative	341	58.8	0.8	342.116	[M-H]-	-	D-(+)-Sucrose	Carbohydrates	0.0116663	0.015909	1.15282	0.000875932	0.000494538	0.733312	-0.447501
pme0243	Negative	131	86.9	1.86	132.042	[M-H]-	C00489	Glutaric acid	Organic acids	7.56463e-05	0.000103423	1.13039	0.00235662	0.00106693	0.731424	-0.451219
pme2651	Negative	742.1	620.2	1.15	743.075	[M-H]-	C00006	NADP	Others	0.000112083	0.000155144	1.05948	0.0214675	0.00584508	0.722445	-0.469039
pme0424	Positive	133.1	115	5.97	132.058	[M+H]+	C00903	trans-cinnamaldehyde	Hydroxycinnamoyl derivatives	0.000113327	0.000157229	1.17295	6.45986e-05	9.405e-05	0.720774	-0.472381
pme2169	Negative	115	97.9	1.19	116.011	[M-H]-	C00122	Fumaric acid	Organic acids	0.000206311	0.000287424	1.00585	0.0319247	0.00797447	0.717792	-0.478361
pmb1912	Positive	474.2	327.8	2.3	473.2	[M+H]+	C00234	10-Formyl-THF	Others	0.00094039	0.00131609	1.13497	0.0015625	0.00078369	0.714532	-0.484929
pme2122	Positive	112.1	94.6	0.84	111.08	[M+H]+	C00388	Histamine	Amino acid derivatives	0.000191119	0.00027136	1.06986	0.0202616	0.00558502	0.704299	-0.505741
pme2698	Positive	313.4	120	3.62	312.147	[M+H]+	-	Phe-Phe	Amino acid derivatives	0.000131092	0.000187041	1.04711	0.0224374	0.00604966	0.700872	-0.512777
pme0109	Positive	212.2	166.1	1.45	211.084	[M+H]+	C07194	(-)-3-(3,4-Dihydroxyphenyl)-2-methylalanine	Amino acid derivatives	0.000515501	0.000745361	1.07518	0.00802598	0.00271309	0.691612	-0.531965
pme3017	Positive	104	85.9	0.76	103.063	[M+H]+	C03665	2-Aminoisobutyric acid	Amino acid derivatives	0.0060403	0.00875831	1.18068	1.04049e-05	3.24746e-05	0.689666	-0.536031
pme0137	Negative	187.2	127.1	1.11	188.08	[M-H]-	-	Nα-Acetyl-L-glutamine	Amino acid derivatives	0.000474842	0.000694168	1.10439	0.00749185	0.00256544	0.684044	-0.547838
pme3313	Negative	259	78.8	0.83	260.03	[M-H]-	C00085	D-Fructose 6-phosphate	Carbohydrates	0.00315139	0.00462115	1.01666	0.0305126	0.00770611	0.681949	-0.552265
pmb0789	Positive	332.1	314.7	1.16	331.1	[M+H]+	-	Pyridoxine O-glucoside	Vitamins	0.000228584	0.0003354	1.101	0.0117339	0.00365384	0.681527	-0.553157
pmb0374	Positive	136.1	119.3	1.82	135.1	[M+H]+	-	Aminopurine	Others	0.00495058	0.00729071	1.13487	0.00179337	0.000869756	0.679026	-0.558461
pme3309	Negative	145.1	101.1	2.58	146.058	[M-H]-	-	2-Methylglutaric acid	Organic acids	7.37506e-05	0.000109249	1.1073	0.00412634	0.00163856	0.675071	-0.566889
pmb3055	Negative	513.1	191.2	1.82	514.1	[M-H]-	-	p-Coumaroyl quinic acid O-glucuronic acid	Quinate and its derivatives	0.0091797	0.0136726	1.12098	0.0049736	0.00188054	0.671396	-0.574763
pme1210	Positive	150	72.8	1.15	149.051	[M+H]+	C00073	L-Methionine	Amino acids	5.12684e-05	7.68168e-05	1.02278	0.0191376	0.00533927	0.667411	-0.583352
pmb0197	Positive	298.1	166.5	1.16	297.1	[M+H]+	-	N2-methylguanosine	Nucleotide and its derivates	4.99275e-05	7.51863e-05	1.06925	0.0181485	0.00512992	0.66405	-0.590635
pme2024	Positive	177	160.2	1.63	176.095	[M+H]+	C00780	serotonin	Tryptamine derivatives	1.14536e-05	1.73534e-05	1.1339	0.00251894	0.00112157	0.660019	-0.59942
pmb1754	Positive	184	83.2	0.78	183	[M+H]+	C00588	O-Phosphocholine	Cholines	0.00529373	0.00804489	1.05523	0.0219491	0.00594717	0.658024	-0.603788
pma0149	Positive	341.1	179.4	2.28	340.1	[M+H]+	C02887	Sinapoyl malate	Organic acids	0.000234879	0.00035966	1.15542	0.001585	0.000792151	0.653059	-0.614715
pme3184	Positive	332	136.1	1.17	331.068	[M+H]+	C00360	2'-Deoxyadenosine-5'-monophosphate	Nucleotide and its derivates	0.000526726	0.00080823	1.07473	0.00962947	0.00313443	0.651703	-0.617714
pmb0709	Positive	713.1	303.6	3.49	712.1	[M+H]+	-	Quercetin 7-O-malonylhexosyl-hexoside	Flavonol	9.23233e-05	0.000142087	1.13334	0.00311957	0.00131844	0.649768	-0.622004
pme0252	Negative	172.1	130	3.51	173.105	[M-H]-	C02710	N-Acetyl-l-leucine	Amino acid derivatives	7.71874e-05	0.000118804	1.06214	0.0152385	0.00448077	0.649704	-0.622146
pme1611	Negative	433.1	433	3.75	434.121	[M-H]-	-	Isohemiphloin	Alkaloids	0.00208561	0.00327031	1.16602	0.000347481	0.000266595	0.63774	-0.64896
pmd0023	Negative	266	134.2	1.81	267	[M-H]-	C00212	Adenosine	Nucleotide and its derivates	0.000131777	0.000209172	1.08801	0.0233097	0.00623931	0.629992	-0.666594
pme0174	Positive	132.1	72.8	1.29	131.058	[M+H]+	-	N-Propionylglycine	Amino acid derivatives	3.30846e-05	5.27121e-05	1.04617	0.0136586	0.00411189	0.627647	-0.671974
pme2380	Negative	145	80.8	1.14	146.022	[M-H]-	-	A-Ketoglutaric acid	Organic acids	0.00029642	0.000473771	1.12025	0.0400707	0.00958771	0.625661	-0.676546
pme2589	Negative	159.1	58.8	1.24	160.037	[M-H]-	C00322	Oxoadipic acid	Organic acids	2.67821e-05	4.29492e-05	1.01497	0.0251788	0.00663653	0.623576	-0.681363
pme0474	Positive	139	50.3	3.07	138.032	[M+H]+	C00156	4-Hydroxybenzoic acid	Organic acids	0.00040862	0.00065668	1.07931	0.0151212	0.00445349	0.622251	-0.684431
pme0013	Negative	146.1	102.1	0.75	147.053	[M-H]-	C00025	L-Glutamic acid	Amino acids	0.00163209	0.00264608	1.12758	0.00152808	0.00077063	0.616797	-0.697133
pme2033	Negative	133	70.8	0.85	134.022	[M-H]-	C00497	L(-)-Malic acid	Organic acids	0.00414022	0.00674361	1.10869	0.00493796	0.00187083	0.613947	-0.703813
pmc0304	Positive	384.1	252.2	2.06	383.1	[M+H]+	-	Succinyladenosine	Nucleotide and its derivates	0.00808563	0.0132076	1.12046	0.00224351	0.00102775	0.612193	-0.707941
pme1434	Negative	371.1	209.2	2.58	372.142	[M-H]-	C01533	Syringin	Hydroxycinnamoyl derivatives	5.72465e-05	9.36411e-05	1.10395	0.0102019	0.00327739	0.611339	-0.709956
pme3428	Negative	339.1	177.1	2.72	340.079	[M-H]-	C09264	Esculin (6,7-Dihydroxycoumarin-6-glucoside)	Coumarins	0.000197159	0.000322625	1.10146	0.00555871	0.00203457	0.61111	-0.710496
pma3724	Positive	369.1	207.5	3.42	368.1	[M+H]+	-	1-O-Feruloyl quinic acid	Quinate and its derivatives	0.00330788	0.00545758	1.14265	0.00126606	0.000666312	0.606109	-0.722352
pme0281	Negative	165	121.1	2.96	166.027	[M-H]-	C06337	Terephthalic acid	Organic acids	0.000593561	0.000980632	1.16103	0.000757884	0.000453074	0.605284	-0.724317
pme2142	Negative	173.1	83.9	1.17	174.1	[M-H]-	C01047	L-Theanine	Amino acids	3.81632e-05	6.35243e-05	1.02038	0.0282793	0.00726935	0.600766	-0.735126
pmb0426	Positive	219.1	189.5	3.84	218.1	[M+H]+	C08309	5-Methoxy-N,N-dimethyltryptamine	Tryptamine derivatives	0.000239803	0.000399709	1.11449	0.0076058	0.00259726	0.599944	-0.7371
pme2914	Negative	161	56.8	1.59	162.053	[M-H]-	C03761	3-Hydroxy-3-methylpentane-1,5-dioic acid	Amino acid derivatives	5.73962e-05	9.57297e-05	1.05218	0.0346992	0.00848496	0.599565	-0.738011
pme0038	Positive	112	95	0.82	111.043	[M+H]+	C00380	Cytosine	Nucleotide and its derivates	0.000169622	0.000285338	1.05552	0.0214251	0.00583605	0.594459	-0.750351
pme2527	Positive	133	70	0.78	132.16	[M+H]+	C00077	L(+)-Ornithine	Amino acids	3.58057e-05	6.04934e-05	1.09876	0.00983415	0.00318598	0.591893	-0.756591
pme0011	Negative	132	99.9	0.8	133.037	[M-H]-	C00049	L-Aspartic acid	Amino acids	0.00535555	0.00906126	1.159	0.000524251	0.000357023	0.591038	-0.758676
pme2550	Negative	173	137	0.77	174.016	[M-H]-	C00417	Cis-Aconitic acid	Organic acids	0.0104371	0.0176809	1.10517	0.0119248	0.00370068	0.590304	-0.760469
pmb3088	Negative	421.1	241.2	0.71	422.1	[M-H]-	C00689	Trehalose 6-phosphate	Carbohydrates	0.000250894	0.000428864	1.11264	0.00801941	0.0027113	0.585019	-0.773445
pme2009	Negative	149	72.8	1.03	150.016	[M-H]-	-	L-(+)-Tartaric acid	Organic acids	5.1705e-05	8.8985e-05	1.06755	0.0126598	0.00387807	0.581054	-0.783257
pmc0281	Positive	400.2	136.1	1.94	399.2	[M+H]+	-	Adenosine O-ribose	Nucleotide and its derivates	0.000881663	0.00153506	1.1595	0.000334176	0.000259518	0.574351	-0.799995
pmb3074	Negative	337.1	190.9	3.3	338.1	[M-H]-	-	3-O-p-Coumaroyl quinic acid	Quinate and its derivatives	0.00647343	0.0112971	1.16577	0.000491653	0.000341908	0.573015	-0.803355
pme0026	Positive	147	83.2	0.78	146.106	[M+H]+	C00047	L-(+)-Lysine	Amino acids	0.00607148	0.0107383	1.14423	0.00114664	0.00061569	0.565403	-0.822648
pme0267	Negative	131	86.9	2.12	132.042	[M-H]-	-	2-Methylsuccinic acid	Organic acids	0.000456133	0.000810615	1.17402	8.87561e-05	0.000112998	0.5627	-0.829562
pme3081	Positive	169.1	134.1	0.77	168.09	[M+H]+	C00534	4-(Aminomethyl)-5-(hydroxymethyl)-2-methylpyridin-3-ol	Others	1.2891e-05	2.32e-05	1.09617	0.00256801	0.00113774	0.555649	-0.847754
pme0274	Positive	132.1	76.9	1.2	131.095	[M+H]+	C02378	6-Aminocaproic acid	Organic acids	0.00221816	0.00400186	1.12495	0.00158576	0.000792438	0.554283	-0.851306
pmb3099	Negative	153	78.9	1.56	154	[M-H]-	C06608	Diethyl phosphate	Organic acids	0.000245659	0.000445623	1.149	0.00159148	0.000794577	0.55127	-0.859169
pme2830	Negative	140	78.5	0.75	141.019	[M-H]-	-	O-Phosphorylethanolamine	Others	7.43394e-05	0.000135582	1.01063	0.0319373	0.00797682	0.548299	-0.866965
pmb0749	Positive	369.1	177.5	2.12	368.1	[M+H]+	-	O-Feruloyl quinic acid	Quinate and its derivatives	3.77409e-05	6.91817e-05	1.07667	0.0169507	0.00486889	0.545533	-0.874262
pme1474	Positive	298	135.1	2.9	297.09	[M+H]+	C00170	5'-Deoxy-5'-(methylthio)adenosine	Nucleotide and its derivates	0.000295218	0.000547378	1.15495	0.000871874	0.000493189	0.539332	-0.890755
pme1816	Negative	353	191.1	2.35	354.095	[M-H]-	C17147	Neochlorogenic acid (5-O-Caffeoylquinic acid)	Quinate and its derivatives	5.11248e-05	9.52741e-05	1.07653	0.0109098	0.00344908	0.536608	-0.89806
pme3382	Negative	160	73.9	1.16	161.069	[M-H]-	-	N-Acetylthreonine	Amino acid derivatives	4.62315e-05	8.61811e-05	1.09631	0.00974439	0.00316343	0.536446	-0.898496
pme2019	Negative	149	58.9	0.81	150.053	[M-H]-	-	DL-Arabinose	Carbohydrates	0.000360136	0.000675045	1.13676	0.000645922	0.000408972	0.533499	-0.906443
pme1162	Negative	169	122.8	1.74	170.022	[M-H]-	C01424	Gallic acid	Benzoic acid derivatives	0.00078869	0.00148613	1.16781	0.000128934	0.000143653	0.530702	-0.914025
pmb0545	Positive	477.1	315.6	3.32	477.1	Protonated	-	Rosinidin O-hexoside	Anthocyanins	0.000254562	0.000480497	1.07113	0.0132802	0.00402426	0.52979	-0.916508
pme1242	Positive	322.4	176.1	1.24	321.1	[M+H]+	C11347	S-(methyl)glutathione	Amino acid derivatives	0.000195054	0.000368964	1.16296	0.000121029	0.000138195	0.528653	-0.919606
pmb0782	Positive	86.1	56	1.19	85.1	[M+H]+	C01746	Piperidine	Alkaloids	0.000414001	0.000787341	1.15476	0.000706704	0.000433541	0.525821	-0.927355
pmb0802	Positive	220.2	202.7	2.15	219.2	[M+H]+	C00864	D-Pantothenic acid	Vitamins	0.000542237	0.00103657	1.06043	0.00685935	0.00238556	0.523109	-0.934817
pme1846	Negative	179	70.9	0.77	180.063	[M-H]-	C00031	D(+)-Glucose	Carbohydrates	0.00262026	0.00501985	1.06534	0.00471631	0.00180954	0.521979	-0.937936
pme0387	Negative	181.1	137.1	3.04	182.058	[M-H]-	C05582	Homovanillic acid	Hydroxycinnamoyl derivatives	1.33269e-05	2.58543e-05	1.12261	0.00296773	0.00127038	0.515459	-0.956069
pme0231	Positive	247.1	130.1	4.07	246.1	[M+H]+	-	N-(3-Indolylacetyl)-L-alanine	Amino acid derivatives	5.17449e-05	0.00010039	1.13197	0.00161327	0.000802698	0.515438	-0.956129
pmb0489	Positive	397.1	147.4	1.73	396.1	[M+H]+	-	N-hexosyl-p-coumaroyl putrescine	Phenolamides	9.24518e-06	1.80042e-05	1.11226	0.00545091	0.00200693	0.5135	-0.961563
pme1665	Negative	593.2	431.1	3.36	594.159	[M-H]-	C08064	Isovitexin 7-O-glucoside (Saponarin)	Others	4.638e-05	9.03808e-05	1.16413	0.000308422	0.000245315	0.513162	-0.962515
pmb2826	Negative	147	85	1.03	148	[M-H]-	C00815	Citramalate	Organic acids	0.00040938	0.000801272	1.16187	0.000218091	0.000190827	0.510913	-0.96885
pmb0701	Positive	463.1	367.8	3.89	462.1	[M+H]+	-	Chrysoeriol 8-C-hexoside	Flavone C-glycosides	5.68511e-05	0.000111803	1.04485	0.00768921	0.00262044	0.508494	-0.975698
pmb2325	Positive	353.1	261.8	8.42	352.1	[M+H]+	-	MAG (18:3) isomer2	Lipids_Glycerolipids	0.0013793	0.00271836	1.1778	2.31961e-05	5.4041e-05	0.507401	-0.978801
pmb1605	Positive	353.3	335.8	8.45	352.3	[M+H]+	-	MAG (18:3) isomer3	Lipids_Glycerolipids	0.0178874	0.0353598	1.17557	5.27358e-05	8.37468e-05	0.505869	-0.983165
pme2761	Negative	161	160.9	0.95	162.016	[M-H]-	C01127	4-Hydroxy-2-oxoglutaric acid	Organic acids	0.00014815	0.000294197	1.08252	0.0186792	0.00524292	0.503575	-0.989722
pme0152	Positive	129.1	86	1.57	128.059	[M+H]+	C00906	5,6-Dihydro-5-methyluracil	Nucleotide and its derivates	3.05141e-05	6.08381e-05	1.16043	0.0168458	0.00484564	0.501562	-0.995501
pme2776	Positive	253.1	137.1	1.67	252.086	[M+H]+	C05512	2'-Deoxyinosine	Nucleotide and its derivates	2.00754e-05	4.02506e-05	1.16002	0.00024711	0.000208566	0.49876	-1.00358
pmb0501	Positive	131.1	72.1	0.75	130.1	[M+H]+	C00179	Agmatine	Phenolamides	2.3009e-05	4.67038e-05	1.14095	0.00061996	0.000397991	0.492659	-1.02134
pma6460	Negative	337	275.8	3.26	338	[M-H]-	-	5-O-p-Coumaroylquinic acid	Quinate and its derivatives	2.77884e-05	5.65119e-05	1.12155	0.00453538	0.00175835	0.491727	-1.02407
pme3163	Negative	289	78.9	1.07	290.04	[M-H]-	-	D-Sedoheptuiose 7-phosphate	Carbohydrates	0.000934248	0.00190518	1.09123	0.0108991	0.00344652	0.490371	-1.02805
pmb0645	Positive	627.1	447.3	3.41	626.1	[M+H]+	-	6-C-hexosyl-hesperetin O-hexoside	Flavone C-glycosides	0.000232506	0.000497034	1.00766	0.0309354	0.00778707	0.467787	-1.09608
pme1399	Positive	355.2	178.9	8.4	354.147	[M+H]+	C16417	Xanthohumol	Flavanone	1.55317e-05	3.32174e-05	1.17349	0.000146927	0.000155142	0.467578	-1.09672
pme2801	Positive	167	124.1	1.85	166.049	[M+H]+	C16353	7-Methylxanthine	Nucleotide and its derivates	7.28304e-06	1.57451e-05	1.09452	0.00613402	0.0021767	0.462561	-1.11229
pme1806	Negative	367	179.1	3.64	368.111	[M-H]-	-	Chlorogenic acid methyl ester	Quinate and its derivatives	0.000626484	0.00136033	1.17015	4.63356e-05	7.83e-05	0.460537	-1.11861
pmb0302	Positive	126.1	97.3	3.69	125.1	[M+H]+	C03557	2-Aminoethylphosphonate	Others	6.07337e-05	0.000132537	1.14681	0.000886777	0.000498117	0.45824	-1.12582
pme3961	Positive	252	136.1	1.88	251.102	[M+H]+	C00559	Deoxyadenosine	Nucleotide and its derivates	0.000212858	0.000466108	1.18021	0.00276932	0.00120568	0.456671	-1.13077
pmb2804	Negative	311.1	293.4	7.87	312.1	[M-H]-	C04717	13-HPODE	Lipids_Fatty acids	6.37574e-05	0.000139755	1.17112	0.000469176	0.000331108	0.456207	-1.13224
pme2746	Negative	784.2	437.2	2.79	785.157	[M-H]-	C00016	Flavin adenine dinucleotide (FAD)	Nucleotide and its derivates	2.99304e-05	6.57816e-05	1.15727	0.000532896	0.000360927	0.454996	-1.13607
pme2433	Positive	106	88.1	0.79	105.079	[M+H]+	C06772	Diethanolamine	Others	0.000111693	0.000246669	1.13471	0.00341502	0.0014158	0.452807	-1.14303
pmb0492	Positive	584.2	325.8	2.42	583.2	[M+H]+	-	N',N",N"'-p-coumaroyl-cinnamoyl-caffeoyl spermidine	Phenolamides	0.000194773	0.000437205	1.16003	0.000363303	0.000275611	0.445495	-1.16652
pme0118	Negative	110.1	65.9	3	111.032	[M-H]-	C05942	Pyrrole-2-carboxylic acid	Amino acid derivatives	6.14744e-06	1.38357e-05	1.0655	0.00360624	0.00147759	0.444317	-1.17034
pme2241	Negative	129	84.9	1.62	130.027	[M-H]-	C02226	Citraconic acid	Organic acids	2.56958e-05	5.8077e-05	1.02236	0.0319349	0.00797638	0.442444	-1.17643
pme3443	Negative	207.1	177.1	4.61	208	[M-H]-	-	Sinapinaldehyde	Hydroxycinnamoyl derivatives	5.86182e-06	1.33704e-05	1.16554	0.0002849	0.000231728	0.438419	-1.18962
pme1711	Negative	117.1	99.9	2.03	118.063	[M-H]-	-	3-Hydroxy-3-methyl butyric acid	Organic acids	1.2578e-05	2.88361e-05	1.09848	0.00187877	0.000901138	0.43619	-1.19697
pme1398	Positive	465.1	303.1	2.26	465.1	Protonated	C12138	Delphinidin 3-O-glucoside (Mirtillin)	Anthocyanins	0.000498956	0.00115289	1.11382	0.00849914	0.00284076	0.432787	-1.20827
pme2758	Negative	162	144.1	0.73	163.129	[M-H]-	C03079	4-Hydroxy-L-glutamic acid	Amino acid derivatives	4.0998e-05	9.57343e-05	1.17374	0.000206453	0.000185851	0.428248	-1.22348
pmb3059	Negative	543.1	191.2	2.13	544.1	[M-H]-	-	Quinic acid O-di-glucuronic acid	Quinate and its derivatives	8.88877e-06	2.09862e-05	1.14146	0.00613875	0.00217783	0.423553	-1.23939
pme2050	Negative	191	131	0.86	192.027	[M-H]-	C00158	Citric acid	Organic acids	0.000655126	0.00156062	1.11266	0.000941711	0.000523866	0.419785	-1.25228
pmb3028	Negative	535	329.4	3.75	536	[M-H]-	-	Tricin O-sinapic acid	Flavone	8.28117e-06	1.9917e-05	1.00903	0.0100787	0.00324694	0.415785	-1.26609
pme2237	Negative	181.1	70.8	0.76	182.079	[M-H]-	C01697	Dulcitol	Alcohols and polyols	3.51719e-05	8.47934e-05	1.15984	0.00116638	0.000624196	0.414795	-1.26953
pme2931	Positive	151.1	109	7.12	150.105	[M+H]+	-	2-(-)-Carvone	Others	6.65363e-06	1.61193e-05	1.16869	0.0001406	0.000151241	0.412774	-1.27658
pmb1178	Positive	339.1	177.5	3.32	338.1	[M+H]+	-	O-Feruloyl 2-hydroxylcoumarin	Coumarins	0.000152199	0.000372469	1.13707	0.00162651	0.000807605	0.408621	-1.29117
pmb0530	Positive	664.2	524.1	1.16	663.2	[M+H]+	C00003	Nicotinic acid adenine dinucleotide	Nucleotide and its derivates	0.000131692	0.000322592	1.16741	0.000749328	0.000449879	0.408231	-1.29254
pme0006	Positive	116.1	70	0.81	115.063	[M+H]+	C00148	L-Proline	Amino acids	0.000334472	0.000822229	1.16405	0.000140244	0.000151018	0.406787	-1.29766
pme0010	Positive	106	59.9	0.79	105.043	[M+H]+	C00065	L-Serine	Amino acids	0.00128603	0.00318415	1.16468	0.000578984	0.000381041	0.403884	-1.30799
pmb3081	Negative	289.1	97	1.08	290.1	[M-H]-	-	Glucarate O-Phosphoric acid	Carbohydrates	0.00052541	0.00130436	1.13379	0.000992446	0.00054721	0.402809	-1.31183
pme2129	Negative	131.1	68.9	3.58	132.079	[M-H]-	-	(S)-(-)-2-Hydroxyisocaproic acid	Organic acids	2.13925e-05	5.31083e-05	1.14361	0.00587198	0.00211305	0.402809	-1.31183
pmb1626	Positive	534.4	262.9	9.22	533.4	[M+H]+	-	MGMG (18:2) isomer1	Lipids_Glycerolipids	0.000260227	0.000647094	1.14433	0.00273712	0.00119497	0.402147	-1.31421
pme0499	Negative	181	70.9	0.76	182.079	[M-H]-	C00794	D-Sorbitol	Alcohols and polyols	2.78668e-05	7.06909e-05	1.17209	0.00964223	0.00313766	0.394207	-1.34298
pma6218	Positive	419.1	383.9	3.84	418.1	[M+H]+	-	O-methylnaringenin C-pentoside	Flavone C-glycosides	0.000634266	0.00162584	1.15539	0.000202929	0.000184288	0.390117	-1.35802
pmb2383	Positive	534.1	338	9.04	533.1	[M+H]+	-	MGMG (18:2) isomer2	Lipids_Glycerolipids	2.55647e-05	6.65525e-05	1.14996	0.00106617	0.000580406	0.384128	-1.38034
pme0163	Positive	335.1	122.8	0.8	334.057	[M+H]+	C00455	β-Nicotinamide mononucleotide	Nucleotide and its derivates	0.00035157	0.000920056	1.17457	0.000290594	0.000235073	0.382118	-1.38791
pme1184	Positive	268.1	151.7	1.67	267.097	[M+H]+	C00330	Deoxyguanosine	Nucleotide and its derivates	9.17778e-06	2.4178e-05	1.14691	0.00315252	0.00132871	0.379593	-1.39748
pme3719	Negative	165.1	74.9	0.75	166.048	[M-H]-	-	D-Xylonic acid	Organic acids	0.00784109	0.0208696	1.17241	0.000465341	0.000329233	0.375719	-1.41227
pmb0801	Positive	346	184.5	1.58	345	[M+H]+	-	4-Pyridoxic acid O-hexoside	Vitamins	2.05798e-05	5.4852e-05	1.08538	0.0324298	0.00806902	0.375188	-1.41432
pmb3066	Negative	481.1	445.4	2.62	482.1	[M-H]-	-	5-O-p-coumaroyl shikimic acid O-hexoside	Quinate and its derivatives	3.67064e-05	9.99329e-05	1.09075	0.00421402	0.00166472	0.36731	-1.44493
pma6518	Positive	771.2	177.5	4.25	770.2	[M+H]+	-	C-pentosyl-chrysoeriol 7-O-feruloylhexoside	Flavone C-glycosides	4.00326e-05	0.000109002	1.12362	0.00589512	0.00211874	0.367266	-1.4451
pme3967	Positive	312	180.1	2.18	311.123	[M+H]+	-	2-(dimethylamino)guanosine	Nucleotide and its derivates	6.33041e-05	0.000173298	1.15758	0.000164483	0.00016525	0.365291	-1.45288
pme1851	Negative	130.1	88	0.81	131.07	[M-H]-	C00300	Creatine	Organic acids	3.98898e-05	0.000109243	1.18221	6.3203e-06	2.48515e-05	0.365146	-1.45345
pmb2928	Negative	331	313.7	2.02	332	[M-H]-	-	Gallic acid O-Hexoside	Benzoic acid derivatives	0.000536868	0.00147648	1.01925	0.0396538	0.00950375	0.363614	-1.45952
pme1063	Negative	243.1	110	1.24	244.07	[M-H]-	C00299	Uridine	Nucleotide and its derivates	0.000418239	0.00117413	1.10993	0.0140182	0.00419413	0.356212	-1.48919
pme1952	Positive	377	243.2	3.26	376.138	[M+H]+	C00255	Riboflavin	Vitamins	0.000313462	0.000882811	1.1789	1.87976e-05	4.78088e-05	0.355073	-1.49381
pme2155	Positive	181	67	2.23	180	[M+H]+	C07480	Theobromine	Alkaloids	8.09313e-06	2.28756e-05	1.10637	0.00599161	0.00214233	0.353788	-1.49904
pme0516	Negative	179.2	87	0.74	180.063	[M-H]-	C00137	Inositol	Others	0.00644314	0.018239	1.16201	0.00148775	0.000755144	0.353262	-1.50119
pme0003	Negative	188.1	145.2	0.81	189.111	[M-H]-	C02427	L-Homocitrulline	Amino acids	6.0242e-06	1.72177e-05	1.07025	0.044065	0.0103782	0.349885	-1.51505
pme3033	Positive	104	58	0.76	103.063	[M+H]+	C01026	N,N-Dimethylglycine	Amino acid derivatives	0.00121979	0.00351277	1.16876	0.000218094	0.000190828	0.347245	-1.52597
pme2634	Positive	118	88	0.85	117.079	[M+H]+	C01826	Dl-Norvaline	Amino acids	0.000450769	0.00129982	1.1497	0.000827063	0.000477946	0.346794	-1.52785
pmb0296	Positive	357.2	339.9	8.97	356.2	[M+H]+	-	MAG (18:1) isomer2	Lipids_Glycerolipids	0.000381543	0.00111353	1.16498	0.0185558	0.00521678	0.342643	-1.54522
pmb3107	Negative	359.1	197.1	2.26	360.1	[M-H]-	-	Syringic acid O-glucoside	Benzoic acid derivatives	0.000193355	0.000567429	1.17913	6.23431e-06	2.47445e-05	0.340756	-1.55319
pme1218	Positive	124	77.8	1.15	123.032	[M+H]+	C10164	2-Picolinic acid	Organic acids	6.83984e-05	0.000201026	1.18009	0.00337978	0.00140426	0.340247	-1.55535
pmb0164	Positive	355.1	263.8	8.46	354.1	[M+H]+	-	MAG (18:2) isomer1	Lipids_Glycerolipids	2.3086e-05	6.81302e-05	1.17039	0.000168711	0.000167539	0.338851	-1.56128
pma3649	Positive	132.1	86.2	1.01	131.1	[M+H]+	C00430	5-Aminolevulinate	Organic acids	0.000351922	0.00104368	1.14404	0.034727	0.00848996	0.337194	-1.56835
pme3511	Negative	287.1	153.1	1.21	288.059	[M-H]-	-	Orotidine	Others	6.33701e-06	1.896e-05	1.17878	0.00012442	0.000140569	0.33423	-1.58109
pmb0812	Positive	127.1	81.2	2.85	126.1	[M+H]+	C02835	Imidazole-4-acetate	Indole derivatives	0.000231896	0.000694075	1.06869	0.0322831	0.00804163	0.334109	-1.58161
pme2268	Positive	138	137.9	0.79	137.048	[M+H]+	C01004	Trigonelline	Alkaloids	0.00227493	0.00691553	1.13584	0.000680918	0.000423307	0.328959	-1.60402
pme0041	Positive	132	85.9	1.26	131.095	[M+H]+	C00407	L-Isoleucine	Amino acids	0.000934358	0.00286051	1.16239	0.000148809	0.000156274	0.32664	-1.61423
pme0303	Negative	179	135.1	3.23	180.042	[M-H]-	C01197	Caffeic acid	Hydroxycinnamoyl derivatives	0.00020459	0.000627043	1.18132	1.06334e-05	3.28091e-05	0.326277	-1.61583
pme3011	Positive	104.1	87	0.77	103.063	[M+H]+	C00334	γ-aminobutyric acid	Organic acids	0.00184653	0.00571633	1.17888	3.02174e-05	6.30728e-05	0.323027	-1.63027
pme0496	Negative	122	77.9	1.16	123	[M-H]-	C00253	Nicotinic acid	Nicotinic acid derivatives	3.55632e-05	0.000110173	1.16904	0.000113307	0.000132595	0.322793	-1.63132
pme0039	Positive	118.1	71.8	0.85	117.079	[M+H]+	C00183	L-Valine	Amino acids	0.000688045	0.00214294	1.18104	6.06414e-06	2.45267e-05	0.321075	-1.63902
pmb3075	Negative	319	145.3	3.93	320	[M-H]-	-	3-O-p-Coumaroyl shikimic acid	Quinate and its derivatives	6.71077e-06	2.11024e-05	1.1723	0.00033808	0.000261612	0.318009	-1.65286
pme0309	Negative	183	124.1	3.14	184.037	[M-H]-	-	Methyl gallate	Benzoic acid derivatives	0.00122165	0.00384337	1.18161	6.73878e-07	7.06586e-06	0.31786	-1.65354
pme3207	Negative	141	58.7	0.69	142.027	[M-H]-	-	trans,trans-Muconic acid	Organic acids	0.000587027	0.00184714	1.13008	0.00722897	0.00249135	0.317803	-1.6538
pmb0678	Positive	771.2	753	4.26	770.2	[M+H]+	-	8-C-hexosyl-apigenin O-feruloylhexoside	Flavone C-glycosides	3.24918e-05	0.000102727	1.11784	0.00570013	0.00207033	0.316294	-1.66066
pmb3317	Negative	371.1	179.2	1.85	372.1	[M-H]-	-	Quinacyl syringic acid	Quinate and its derivatives	8.39331e-06	2.66238e-05	1.15989	0.00038893	0.000289794	0.315255	-1.66541
pmb5304	Negative	277.1	233.7	10.62	278.1	[M-H]-	C06427	α-Linolenic acid	Lipids_Fatty acids	9.82137e-06	3.1167e-05	1.17169	9.54341e-05	0.000118499	0.315121	-1.66602
pme0120	Positive	118.2	101	0.84	117.079	[M+H]+	C00431	5-Aminovaleric acid	Amino acid derivatives	1.44628e-05	4.7328e-05	1.15443	0.00280531	0.00121758	0.305586	-1.71035
pmb1283	Positive	448.1	215.7	4.16	447.1	[M+H]+	-	L-Glutaminyl-L-valyl-L-valyl-L-cysteine	Amino acid derivatives	1.21854e-05	4.0232e-05	1.11719	0.00544619	0.00200571	0.302878	-1.72319
pmb2831	Negative	315.1	153.2	2.44	316.1	[M-H]-	-	Protocatechuic acid O-glucoside	Catechin derivatives	8.50435e-05	0.000281378	1.18161	2.98928e-06	1.84506e-05	0.302239	-1.72624
pmb2653	Negative	649.1	503.3	0.76	650.1	[M-H]-	-	D(+)-Melezitose O-rhamnoside	Carbohydrates	2.84739e-06	9.4562e-06	1.12218	0.00408455	0.00162599	0.301113	-1.73162
pme0413	Negative	151	136.1	4	152.047	[M-H]-	C00755	Vanillin	Benzoic acid derivatives	6.94209e-05	0.000232472	1.16974	0.000115695	0.000134356	0.298621	-1.74361
pmb2363	Positive	357.2	339.9	8.76	356.2	[M+H]+	-	MAG (18:1) isomer1	Lipids_Glycerolipids	0.0013796	0.00462616	1.17756	6.52567e-05	9.45716e-05	0.298217	-1.74557
pme3502	Negative	429.1	267.1	4.59	430.126	[M-H]-	C10509	Formononetin 7-O-glucoside (Ononin)	Isoflavone	4.1976e-06	1.41152e-05	1.17716	9.48127e-05	0.000117999	0.297382	-1.74961
pmb0161	Positive	696.4	337.8	8.12	695.4	[M+H]+	-	DGMG (18:2) isomer1	Lipids_Glycerolipids	0.000930077	0.00314908	1.15688	0.000597502	0.000388805	0.295349	-1.75951
pme0226	Negative	131.1	71.8	0.78	132.054	[M-H]-	C00152	L-Asparagine	Amino acids	2.16487e-05	7.34711e-05	1.17702	0.000210488	0.000187609	0.294656	-1.7629
pmb0163	Positive	696.4	696.3	8.11	695.4	[M+H]+	-	DGMG (18:2) isomer3	Lipids_Glycerolipids	0.000920783	0.00313537	1.18022	2.97419e-05	6.25141e-05	0.293676	-1.7677
pme0394	Negative	151	136.1	4.16	152.047	[M-H]-	-	2-Methoxybenzoic acid	Hydroxycinnamoyl derivatives	7.58614e-05	0.000261815	1.17913	3.04914e-05	6.33913e-05	0.289752	-1.78711
pmb3894	Negative	329.1	314.3	5.91	330.1	[M-H]-	-	Di-O-methylquercetin	Flavonol	9.10772e-05	0.000320517	1.18273	2.93e-07	6.17302e-06	0.284157	-1.81524
pme0132	Negative	279.3	147.1	2.37	280.106	[M-H]-	-	Asp-phe	Amino acid derivatives	2.20149e-05	7.79913e-05	1.1745	0.00866803	0.00288563	0.282275	-1.82483
pma0110	Positive	399	207.5	3.17	398	[M+H]+	-	O-Sinapoyl quinic acid	Quinate and its derivatives	1.54614e-05	5.49937e-05	1.1658	0.000513297	0.000352015	0.281149	-1.83059
pma3606	Positive	295.2	179.5	9.22	294.2	[M+H]+	-	9-Hydroxy-(10E,12Z,15Z)-octadecatrienoic acid	Lipids_Fatty acids	0.00029515	0.00106219	1.1802	4.28493e-05	7.5519e-05	0.277869	-1.84752
pmb0829	Positive	98.9	81.1	0.88	97.9	[M+H]+	C00009	Phosphoric acid	Organic acids	0.00536561	0.0193565	1.18318	3.8761e-07	6.17302e-06	0.277199	-1.851
pme0018	Negative	130.1	130.1	1.27	131.095	[M-H]-	C00123	L-Leucine	Amino acids	1.26892e-05	4.59659e-05	1.09493	0.017303	0.00494654	0.276056	-1.85697
pme0247	Negative	130.1	128	0.76	131.058	[M-H]-	C01157	trans-4-Hydroxy-L-proline	Amino acid derivatives	5.90461e-06	2.17557e-05	1.09964	0.00555672	0.00203406	0.271405	-1.88148
pmb2778	Negative	295	183.3	8.96	296	[M-H]-	-	9,10-EODE	Lipids_Fatty acids	0.000323786	0.00119496	1.18127	5.80245e-06	2.41751e-05	0.27096	-1.88385
pme0030	Positive	182.1	136.1	1.16	181.074	[M+H]+	C00082	L-(-)-Tyrosine	Amino acids	0.000320288	0.00120423	1.17255	4.93122e-05	8.04992e-05	0.26597	-1.91066
pme1018	Positive	613.2	355.5	1.16	612.152	[M+H]+	C00127	Glutathione oxidized	Amino acid derivatives	0.00065055	0.00247838	1.18122	1.09055e-05	3.31978e-05	0.26249	-1.92966
pmb0563	Positive	301.1	273.6	3.95	301.1	Protonated	C08726	Peonidin	Anthocyanins	0.000184896	0.00071208	1.16132	3.36721e-05	6.69107e-05	0.259656	-1.94533
pme2367	Positive	109	80.9	3.22	108.021	[M+H]+	C00472	Quinone	Others	0.000453988	0.00177488	1.17737	5.67913e-05	8.74732e-05	0.255785	-1.967
pme1408	Negative	145.1	127.1	0.76	146.069	[M-H]-	C00064	L-Glutamine	Amino acids	6.41504e-05	0.000250882	1.16644	0.000602181	0.000390739	0.255699	-1.96748
pmb2507	Negative	213.1	78.9	0.92	214.1	[M-H]-	C00672	2-Deoxyribose 1-phosphate	Carbohydrates	0.0008618	0.00338477	1.17504	0.00920099	0.00302493	0.254611	-1.97363
pma0634	Positive	495.3	478.4	2.43	494.3	[M+H]+	-	N', N''-di-p-coumaroylspermine	Phenolamides	8.40167e-05	0.000331695	1.17882	0.000110401	0.000130414	0.253295	-1.98111
pmb1574	Positive	277.2	137.5	8.21	276.2	[M+H]+	-	Octadecadien-6-ynoic acid	Lipids_Fatty acids	0.000229767	0.000924761	1.18052	2.28158e-05	5.35438e-05	0.248461	-2.00891
pma1116	Positive	301.1	259.1	4.13	300.1	[M+H]+	C10098	Kaempferide	Flavonol	0.000153029	0.000625202	1.16678	2.33729e-05	5.42697e-05	0.244767	-2.03052
pmb0818	Positive	206.1	147.5	2.39	205.1	[M+H]+	C05660	Methoxyindoleacetic acid	Indole derivatives	8.35927e-05	0.000343799	1.15594	0.00110464	0.000597395	0.243145	-2.04011
pmc0274	Positive	167.1	121	1.92	166.1	[M+H]+	C16614	6-Methylmercaptopurine	Nucleotide and its derivates	0.00172898	0.00716733	1.1801	8.64769e-06	2.9618e-05	0.241231	-2.05151
pmb1096	Positive	118	58.2	2.39	117	[M+H]+	C00463	Indole	Indole derivatives	7.73203e-05	0.000322357	1.16976	0.000809582	0.000471819	0.239859	-2.05974
pmb0889	Positive	279.3	201.5	8.96	278.3	[M+H]+	C08364	Punicic acid	Lipids_Fatty acids	0.00146334	0.00634976	1.18264	3.31688e-06	1.93729e-05	0.230455	-2.11744
pme0256	Negative	151	108	1.19	152.033	[M-H]-	C00385	Xanthine	Nucleotide and its derivates	9.02068e-05	0.000393917	1.17129	0.000737665	0.000445478	0.229	-2.12658
pme1383	Positive	170.1	134.1	1.16	169.074	[M+H]+	C00314	Pyridoxine	Vitamins	0.000200314	0.000875774	1.17076	0.000422133	0.000307435	0.228728	-2.12829
pme0036	Negative	154.1	92.9	0.72	155.07	[M-H]-	C00135	L-Histidine	Amino acids	1.7923e-05	7.87325e-05	1.16956	3.0945e-05	6.3913e-05	0.227644	-2.13515
pmc0066	Positive	333.1	137	0.7	332.1	[M+H]+	C06196	2'-Deoxyinosine-5'-monophosphate	Nucleotide and its derivates	0.000181188	0.000798963	1.17118	0.000104114	0.000125553	0.226779	-2.14064
pme0398	Negative	353.1	191.1	2.72	354.095	[M-H]-	C00852	Chlorogenic acid (3-O-Caffeoylquinic acid)	Quinate and its derivatives	0.000211275	0.000936354	1.16851	7.5999e-05	0.000102456	0.225636	-2.14793
pme0057	Positive	136	89.9	0.87	135.035	[M+H]+	C00155	DL-homocysteine	Amino acids	1.14306e-05	5.17341e-05	1.15861	6.05852e-05	9.07618e-05	0.220948	-2.17822
pme0021	Positive	166	120.1	1.93	165.079	[M+H]+	C00079	L-Phenylalanine	Amino acids	0.000938616	0.00426501	1.18052	8.82833e-06	2.9937e-05	0.220073	-2.18394
pme0075	Negative	188.1	102	1.18	189.064	[M-H]-	C00624	N-Acetyl-L-glutamic acid	Amino acid derivatives	0.000266957	0.00121597	1.17798	0.00653354	0.00229068	0.219542	-2.18743
pme3484	Negative	479.1	317.3	3.53	480.09	[M-H]-	-	Myricetin 3-O-galactoside	Flavonol	8.37855e-05	0.000385494	1.18218	7.62343e-06	2.76809e-05	0.217346	-2.20194
pme0305	Negative	193.1	134.1	4.07	194.058	[M-H]-	C01494	Ferulic acid	Hydroxycinnamoyl derivatives	2.42967e-05	0.000111813	1.16341	0.000218545	0.000191015	0.217297	-2.20226
pmb2799	Negative	295	277.5	9.74	296	[M-H]-	-	12,13-EODE	Lipids_Fatty acids	5.07367e-06	2.36433e-05	1.17643	2.3835e-05	5.48603e-05	0.214593	-2.22033
pme0234	Positive	190	144	2.66	189.043	[M+H]+	C01717	Kynurenic acid	Organic acids	0.000727718	0.0033914	1.1805	2.36089e-05	5.45727e-05	0.214577	-2.22043
pme0022	Negative	118	100.9	0.76	119.058	[M-H]-	C00188	L-Threonine	Amino acids	4.39233e-05	0.000208041	1.16024	0.0334591	0.00825946	0.211128	-2.24381
pme3151	Negative	213	78.9	1.2	214.016	[M-H]-	-	Deoxyribose 5-phosphate	Nucleotide and its derivates	0.000284338	0.00135115	1.16531	0.0223791	0.00603747	0.210442	-2.24851
pme0422	Negative	193.1	134.1	4.08	194.058	[M-H]-	-	3-Hydroxy-4-methoxycinnamic acid	Hydroxycinnamoyl derivatives	2.52447e-05	0.000120204	1.17528	0.013028	0.00396521	0.210014	-2.25144
pme2988	Positive	149.2	107	5.63	148.052	[M+H]+	C02274	3,4-Dihydrocoumarin	Coumarins	5.20395e-05	0.00024876	1.14389	0.000782334	0.000462058	0.209195	-2.25708
pmb2787	Negative	293.2	249.9	9.19	294.2	[M-H]-	-	9-KODE	Lipids_Fatty acids	3.43544e-06	1.6514e-05	1.14106	0.000884675	0.000497426	0.208032	-2.26512
pmb0160	Positive	353.3	261.8	7.6	352.3	[M+H]+	-	MAG (18:3) isomer5	Lipids_Glycerolipids	0.00821482	0.0413688	1.18312	5.23313e-07	6.17302e-06	0.198575	-2.33224
pmb2654	Negative	460.1	118.2	0.78	461.1	[M-H]-	-	Anthranilate O-hexosyl-O-hexoside	Benzoic acid derivatives	1.93014e-05	9.73647e-05	1.18168	5.59826e-06	2.38857e-05	0.198238	-2.3347
pmb0751	Positive	321.1	147.5	3.81	320.1	[M+H]+	-	5-O-p-Coumaroyl shikimic acid	Quinate and its derivatives	0.000199559	0.00103898	1.17115	0.00101133	0.000555796	0.192072	-2.38028
pmb2987	Negative	487.1	283.2	2.63	488.1	[M-H]-	-	Acacetin O-acetyl hexoside	Flavone	2.37109e-05	0.000124148	1.17517	0.00842913	0.00282205	0.190988	-2.38845
pmb2251	Positive	694.1	335.8	7.6	693.1	[M+H]+	-	DGMG (18:1)	Lipids_Glycerolipids	0.000752778	0.00410663	1.17594	0.0066488	0.00232442	0.183308	-2.44766
pma6561	Negative	341	179.2	2.86	342	[M-H]-	-	Caffeic acid O-glucoside	Hydroxycinnamoyl derivatives	9.70932e-05	0.00054903	1.17612	0.000341054	0.000263198	0.176845	-2.49944
pmb0159	Positive	696.4	696.2	7.6	695.4	[M+H]+	-	DGMG (18:2) isomer2	Lipids_Glycerolipids	0.000217922	0.00124628	1.17806	0.00584972	0.00210756	0.174858	-2.51574
pme0121	Negative	187.2	145.1	1.14	188.116	[M-H]-	C02727	N6-Acetyl-L-lysine	Amino acid derivatives	5.60003e-06	3.33606e-05	1.11263	0.0058987	0.00211962	0.167863	-2.57464
pme0050	Negative	203	116.1	2.39	204.09	[M-H]-	C00078	L-Tryptophan	Amino acids	8.80551e-05	0.000539236	1.17695	0.0119901	0.00371663	0.163296	-2.61444
pmb2648	Negative	263.1	147.2	0.74	264.1	[M-H]-	C00378	Thiamine	Vitamins	2.6873e-06	1.75647e-05	1.13536	0.00596003	0.00213464	0.152994	-2.70845
pme0008	Positive	176.1	98.9	0.79	175.096	[M+H]+	C00327	L-Citrulline	Amino acids	6.03707e-05	0.00039649	1.16505	0.0298455	0.00757725	0.152263	-2.71536
pme0265	Positive	203.1	93	5.06	202.12	[M+H]+	C08277	Sebacate	Organic acids	2.89509e-05	0.000191494	1.1749	0.0169746	0.0048742	0.151185	-2.72562
pmb2961	Negative	547.1	503.4	3	548.1	[M-H]-	-	Peonidin O-malonylhexoside	Anthocyanins	2.33554e-06	1.63994e-05	1.15284	0.000188426	0.000177552	0.142417	-2.81181
pmb2965	Negative	619.1	531.3	3.26	620.1	[M-H]-	-	Cyanidin O-diacetyl-hexoside-O-glyceric acid	Anthocyanins	1.69243e-05	0.000127184	1.18088	3.63505e-06	2.01785e-05	0.133069	-2.90975
pme0310	Negative	197.1	124.1	3.87	198.053	[M-H]-	-	Ethyl gallate	Benzoic acid derivatives	1.42228e-05	0.000109245	1.18163	5.0878e-07	6.17302e-06	0.130191	-2.9413
pma6599	Positive	207.1	147.4	3.31	206.1	[M+H]+	-	6-Hydroxymethylherniarin	Hydroxycinnamoyl derivatives	2.02169e-05	0.000176331	1.17974	1.39527e-07	6.17302e-06	0.114653	-3.12465
pme3416	Negative	177	133.1	3.24	178.027	[M-H]-	C09263	Esculetin (6,7-dihydroxycoumarin)	Coumarins	6.02199e-05	0.000633799	1.17984	1.50927e-06	1.25288e-05	0.0950141	-3.39571
pme3388	Positive	189	144.2	0.75	188.127	[M+H]+	C01924	H-HomoArg-OH	Amino acid derivatives	1.54032e-05	0.000184257	1.17796	3.87553e-05	7.19321e-05	0.0835959	-3.58042
pme3827	Positive	198.2	114.9	1.16	197.069	[M+H]+	C00355	3,4-Dihydroxy-DL-phenylalanine	Amino acid derivatives	0.000188148	0.00269731	1.18132	0.00594249	0.00213035	0.069754	-3.84158
pmb2786	Negative	293	275.4	8.42	294	[M-H]-	-	9-HOTrE	Lipids_Fatty acids	7.23382e-06	0.000121355	1.18196	0.00553561	0.00202867	0.0596089	-4.06833
pme1488	Positive	459	139.1	3.32	458.085	[M+H]+	C09731	Epigallate catechin gallate (EGCG)	Catechin derivatives	4.89794e-05	0.000824486	1.17805	0.0133434	0.00403899	0.059406	-4.07325
pma0461	Positive	277.2	157.4	8.52	276.2	[M+H]+	-	14,15-Dehydrocrepenynic acid	Lipids_Fatty acids	0.000494766	0.00899108	1.1827	4.38521e-07	6.17302e-06	0.0550286	-4.18368
pmb0108	Positive	375.2	137.6	3.47	374.2	[M+H]+	-	Feruloyl syringic acid	Hydroxycinnamoyl derivatives	4.45921e-05	0.000889799	1.18067	2.33229e-06	1.62449e-05	0.0501147	-4.31862
pme2246	Negative	301	58.8	3.89	302.006	[M-H]-	C10788	Ellagic acid	Others	0.000427681	0.00962047	1.183	0.00197564	0.000935911	0.0444553	-4.4915
pme0042	Negative	173.1	131.1	0.73	174.112	[M-H]-	C00062	L-(+)-Arginine	Amino acids	0.000477028	0.0127412	1.1797	2.37978e-06	1.64232e-05	0.0374397	-4.73929
pme3367	Positive	161	105.1	5.96	160.052	[M+H]+	-	6-MethylCoumarin	Coumarins	4.81295e-09	8.24568e-05	1.18353	0.000293784	0.000236931	5.83694e-05	-14.0644
pme3208	Negative	445	282.1	3.54	446.121	[M-H]-	C16195	Glycitin	Isoflavone	4.81295e-09	9.59649e-05	1.1835	0.00127703	0.00067086	5.01532e-05	-14.2833

## Sheet: HGFS3-TNS3
Index	Ion mode	Q1 (Da)	Q3 (Da)	Rt (min)	Molecular Weight (Da)	Ionization model	KEGG ID	MS2 name	Class	MEAN HGFS3	MEAN TNS3	VIP	P-VALUE	Q-VALUE	FOLD CHANGE	LOG_FOLDCHANGE
pmb0064	Positive	374.1	198.6	2.05	373.1	[M+H]+	C04831	DIMBOA glucoside	Others	0.000383612	6.68153e-09	1.19535	0.0034716	0.00180044	57413.9	15.8091
pma6576	Positive	347	288	4.41	346	[M+H]+	-	Spinacetin	Flavone	0.000250324	6.68153e-09	1.19515	0.0150133	0.00481534	37465.2	15.1933
pme3400	Positive	447.1	285.1	5.16	446.121	[M+H]+	C05376	Sissotrin	Isoflavone	0.000161995	6.68153e-09	1.19536	0.0044938	0.0021155	24245.2	14.5654
pma6647	Positive	625.2	463.6	3.37	624.2	[M+H]+	-	C-hexosyl-chrysoeriol O-hexoside	Flavone C-glycosides	0.000159922	6.68153e-09	1.19522	0.0116097	0.00395929	23935	14.5468
pme0063	Positive	517.3	481.3	5.88	516.309	[M+H]+	C08796	Cucurbitacin D	Terpenoids	9.46715e-05	6.68153e-09	1.19522	0.010391	0.0036258	14169.1	13.7905
pme1814	Negative	153	108.1	2.5	154.027	[M-H]-	C00628	2,5-dihydroxybenzoic acid (Gentisic acid)	Benzoic acid derivatives	9.22863e-05	6.68153e-09	1.19531	0.00561097	0.00241885	13812.2	13.7537
pme1472	Positive	169	111	3.35	168.042	[M+H]+	C06672	Vanillic acid	Hydroxycinnamoyl derivatives	9.06447e-05	6.68153e-09	1.19483	0.0169432	0.00526711	13566.5	13.7278
pma0104	Positive	369.1	207.5	3.82	368.1	[M+H]+	-	N-sinapoyl hydroxycoumarin	Coumarins	8.40328e-05	6.68153e-09	1.1945	0.0233335	0.00676002	12576.9	13.6185
pme3392	Positive	433.1	271	2.83	433.1	Protonated	-	Pelargonidin 3-O-beta-D-glucoside（Callistephin chloride)	Anthocyanins	0.035942	0.000145139	1.19278	0.00106062	0.000880123	247.638	7.95209
pme3391	Positive	479	317	2.56	479	Protonated	C12139	Petunidin 3-O-glucoside	Anthocyanins	0.00604536	7.91038e-05	1.18817	0.00274248	0.00154658	76.4231	6.25594
pmb2957	Negative	465.1	285.3	2.59	466.1	[M-H]-	-	Cyanidin O-syringic acid	Anthocyanins	0.00027124	4.97137e-06	1.19055	0.00216438	0.00134863	54.5603	5.76978
pma1751	Positive	286	124.3	1.95	285	[M+H]+	-	Nicotinic acid-hexoside	Nicotinic acid derivatives	0.00282028	6.11455e-05	1.18921	0.00104881	0.00087388	46.124	5.52745
pma6216	Positive	447.1	298	3.84	446.1	[M+H]+	-	Acacetin C-hexoside	Flavone C-glycosides	0.00232298	5.8125e-05	1.19445	0.00413459	0.00200617	39.9653	5.32068
pmb0550	Positive	449.1	287.3	2.59	449.1	Protonated	C08604	Cyanidin 3-O-glucoside (Kuromanin)	Anthocyanins	0.147435	0.00435439	1.1931	0.00223061	0.00136949	33.859	5.08147
pme1541	Negative	283.1	268	7.06	284.069	[M-H]-	C01470	Acacetin	Flavone	1.27312e-05	3.8491e-07	1.03037	0.000122052	0.000245857	33.0756	5.0477
pma6558	Negative	313.1	298.3	7.22	314.1	[M-H]-	-	Velutin	Flavone	4.81068e-05	1.48655e-06	1.19302	0.0025301	0.00147239	32.3614	5.0162
pmb0608	Positive	549.1	301.7	4.55	548.1	[M+H]+	-	Chrysoeriol O-malonylhexoside	Flavone	0.00419263	0.000184399	1.18831	0.00525899	0.00232798	22.7368	4.50696
pme0364	Positive	301.1	286.1	5.77	300.063	[M+H]+	C04293	Chrysoeriol	Flavone	0.0130716	0.000658551	1.18538	0.0179552	0.00549864	19.849	4.31099
pmb3041	Negative	521.1	329.3	3.81	522.1	[M-H]-	-	Tricin O-saccharic acid	Flavone	0.00171224	0.000109985	1.19003	0.012198	0.0041149	15.5679	3.9605
pmb2940	Negative	385.1	223.2	3.26	386.1	[M-H]-	-	1-O-beta-D-Glucopyranosyl sinapate	Hydroxycinnamoyl derivatives	4.32597e-05	3.63876e-06	1.18211	0.0152553	0.00487235	11.8886	3.57151
pme1568	Negative	285	257.1	5.08	286.048	[M-H]-	C10510	Orobol (5,7,3',4'-tetrahydroxyisoflavone)	Isoflavone	0.000212244	1.80231e-05	1.18014	0.0157161	0.00497957	11.7762	3.5578
pmb0652	Positive	565.1	397.8	3.6	564.1	[M+H]+	-	C-hexosyl-apigenin O-pentoside	Flavone C-glycosides	0.000392572	3.47694e-05	1.16613	0.000103391	0.000225974	11.2907	3.49707
pmb0607	Positive	463.2	287.7	4.3	462.2	[M+H]+	-	Chrysoeriol 7-O-hexoside	Flavone	0.00244977	0.000225549	1.17079	0.0253442	0.00722979	10.8614	3.44114
pme1646	Negative	357.1	136.1	5.41	358.142	[M-H]-	-	Pinoresinol	Hydroxycinnamoyl derivatives	5.55598e-05	5.51464e-06	1.17886	0.0301687	0.00830025	10.075	3.3327
pme3396	Positive	289	215.1	3.65	288.063	[M+H]+	C01378	Fustin	Flavonol	0.00242451	0.000245615	1.14587	0.000397267	0.000483008	9.87121	3.30323
pmb0675	Positive	711.2	693.1	4.1	710.2	[M+H]+	-	C-pentosyl-apigenin O-p-coumaroylhexoside	Flavone C-glycosides	0.00010305	1.06264e-05	1.18895	5.38031e-06	4.85025e-05	9.69748	3.27761
pma0825	Positive	503	255.6	5.24	502	[M+H]+	-	Chrysin O-malonylhexoside	Flavone	0.00731203	0.000759633	1.19263	1.66154e-07	1.23994e-05	9.62574	3.2669
pme3296	Negative	431	285.1	4.48	432.106	[M-H]-	C16911	Kaempferol 3-O-rhamnoside (Kaempferin)	Flavonol	0.000336538	3.60188e-05	1.19448	1.335e-06	2.05921e-05	9.3434	3.22395
pme1434	Negative	371.1	209.2	2.58	372.142	[M-H]-	C01533	Syringin	Hydroxycinnamoyl derivatives	0.00022595	2.55369e-05	1.18935	1.42117e-05	7.69661e-05	8.84797	3.14535
pme3288	Negative	329	314	6.63	330.074	[M-H]-	C01265	3,7-Di-O-methylquercetin	Flavonol	2.99522e-05	3.61802e-06	1.18939	0.0059773	0.00251041	8.27862	3.04939
pme0442	Positive	303	149.3	2.98	303.24	Protonated	C05908	Delphinidin	Anthocyanins	0.00254531	0.000307765	1.18819	0.00714516	0.00280457	8.27031	3.04794
pme3279	Positive	287	217.1	4.89	286.048	[M+H]+	C12134	2'-Hydroxygenistein	Isoflavone	0.00921171	0.00111456	1.17604	0.00101787	0.000857267	8.26486	3.04699
pme0089	Positive	287.1	287.1	5	286.1	[M+H]+	C01514	Luteolin	Flavone	0.0135539	0.00164158	1.17609	0.00143079	0.00106778	8.25662	3.04555
pmb1318	Positive	457.2	191.5	4.48	456.2	[M+H]+	-	8-Methyl-2-oxo-4-phenyl-2H-chromen-7-yl 4-(hexyloxy)benzoate	Benzoic acid derivatives	0.0018291	0.00022471	1.17897	3.06041e-06	3.56496e-05	8.13981	3.02499
pma0791	Positive	521	317.6	4.5	520	[M+H]+	-	Naringenin O-malonylhexoside	Flavanone	0.000891033	0.000109994	1.18034	7.07264e-05	0.000185439	8.10071	3.01805
pme0283	Positive	167	149.1	2.95	166.027	[M+H]+	C01606	Phthalic acid	Organic acids	0.000153517	1.94685e-05	1.17362	0.0424706	0.0111574	7.88539	2.97918
pmb3026	Negative	505.1	301.2	3.8	506.1	[M-H]-	-	Quercetin O-acetylhexoside	Flavonol	6.354e-05	8.56105e-06	1.18098	4.56305e-05	0.000148828	7.42199	2.89181
pmb2938	Negative	353.1	191.2	3	354.1	[M-H]-	-	4-O-Caffeoyl quinic acid (criptochlorogenic acid)	Quinate and its derivatives	3.15638e-05	4.33018e-06	1.16373	0.00386475	0.00192369	7.28926	2.86577
pme1506	Positive	433.1	287	4.94	432.106	[M+H]+	-	Kaempferol 7-O-rhamnoside	Flavonol	0.000489407	6.75851e-05	1.1842	0.0102071	0.00357413	7.24135	2.85626
pme0298	Positive	179.1	123	4.64	178.063	[M+H]+	C02666	Coniferylaldehyde	Hydroxycinnamoyl derivatives	0.000966	0.000136453	1.19171	1.41234e-06	2.0761e-05	7.07934	2.82361
pme0379	Positive	271.1	215.1	5.63	270.053	[M+H]+	C01477	Apigenin	Flavone	0.000224598	3.28306e-05	1.18268	0.0241203	0.00694558	6.84112	2.77423
pme3439	Negative	271.1	135.1	5.49	272.069	[M-H]-	C08578	Butein	Flavanone	0.000829615	0.000122494	1.03783	0.00727736	0.00283546	6.77268	2.75973
pmb0604	Positive	449.1	287.6	3.93	448.1	[M+H]+	C12249	Kaempferol 3-O-glucoside (Astragalin)	Flavonol	0.00844503	0.00133646	1.19342	1.27456e-05	7.26849e-05	6.31894	2.65968
pme0371	Negative	433.1	122.9	4.22	434.121	[M-H]-	C09099	Naringenin 7-O-glucoside (Prunin)	Flavanone	0.00168699	0.000267579	1.1938	0.00227529	0.00138322	6.30466	2.65642
pmb3072	Negative	481.1	319.3	3.23	482.1	[M-H]-	-	3-O-p-coumaroyl shikimic acid O-hexoside	Quinate and its derivatives	0.000139441	2.35551e-05	1.19321	0.00407578	0.00198762	5.91977	2.56554
pme3292	Negative	283	268.1	6.97	284.069	[M-H]-	C10521	Prunetin	Isoflavone	1.01794e-05	1.72377e-06	1.0608	0.00135885	0.00103414	5.90532	2.56201
pmb3000	Negative	503.1	341.3	3.94	504.1	[M-H]-	-	Chrysoeriol O-acetylhexoside	Flavone	1.76088e-05	3.29943e-06	1.14958	0.000334222	0.000429884	5.33692	2.41601
pmb0277	Positive	331.1	315.8	5.74	330.1	[M+H]+	-	Tricin	Flavone	0.00106079	0.000202799	1.14327	0.00162327	0.00115168	5.23074	2.38702
pma6687	Positive	557.2	331.9	4.44	556.2	[M+H]+	-	Tricin 4'-O-(syringyl glyceryl)ether	Flavonolignan	0.000359773	6.94375e-05	1.19416	0.00190638	0.00126108	5.18125	2.3733
pma0253	Positive	477.1	315.5	5.27	476.1	[M+H]+	-	O-methylChrysoeriol 5-O-hexoside	Flavone	0.000286018	5.85902e-05	1.18313	0.000285279	0.000395959	4.88167	2.28737
pmb0358	Positive	641.1	479.5	4.39	640.1	[M+H]+	-	Selgin O-hexosyl-O-hexoside	Flavone	0.000303222	6.54203e-05	1.1803	1.70152e-05	8.42788e-05	4.63498	2.21256
pma2088	Positive	627.1	465.2	4.83	626.1	[M+H]+	-	Quercetin-3,4'-O-di-beta-glucopyranoside	Flavonol	0.000225414	4.87497e-05	1.11203	0.00480563	0.00220526	4.62391	2.20911
pmb0706	Positive	713.1	713.1	2.96	712.1	[M+H]+	-	Quercetin 5-O-malonylhexosyl-hexoside	Flavonol	7.14695e-05	1.64036e-05	1.17908	0.000474315	0.000540531	4.35693	2.12331
pme2111	Negative	175	87	0.85	176.12	[M-H]-	C00072	L-ascorbate	Vitamins	0.00178132	0.000456496	1.19383	2.41005e-07	1.23994e-05	3.90215	1.96427
pmb1207	Positive	339.1	177.5	3.34	338.1	[M+H]+	-	O-Feruloyl 3-hydroxylcoumarin	Coumarins	0.000289135	7.48614e-05	1.1525	0.000157623	0.00027625	3.86228	1.94945
pmb3042	Negative	491.1	329.3	4	492.1	[M-H]-	-	Tricin 5-O-hexoside	Flavone	3.6551e-05	9.5482e-06	1.14018	0.00220166	0.00136045	3.82805	1.93661
pmb0663	Positive	611.1	299.8	3.75	610.1	[M+H]+	-	8-C-hexosyl-luteolin O-hexoside	Flavone C-glycosides	0.000297472	7.86293e-05	1.16406	0.00304234	0.00165349	3.78321	1.91961
pme1709	Positive	138.1	78	3.73	137.048	[M+H]+	-	Nicotinic Acid Methyl Ester (Methyl Nicotinate)	Vitamins	0.000196931	5.23848e-05	1.16476	0.00291905	0.00160865	3.75931	1.91047
pmb0580	Positive	417.1	255.7	5	416.1	[M+H]+	-	Chrysin 5-O-glucoside (Toringin)	Flavone	0.012644	0.00347646	1.19106	5.36504e-05	0.00016233	3.63704	1.86277
pmb0736	Positive	493.1	331.8	4.3	492.1	[M+H]+	-	Tricin 7-O-hexoside	Flavone	0.00523529	0.00147822	1.17133	0.00023697	0.000356765	3.54161	1.82441
pme2963	Negative	287.1	125.1	4.62	288.063	[M-H]-	C00974	Aromadedrin (Dihydrokaempferol)	Flavonol	5.70625e-05	1.61214e-05	1.15907	0.00176564	0.00120861	3.53955	1.82357
pmb0605	Positive	433.1	271.7	4.21	432.1	[M+H]+	C04608	Apigenin 7-O-glucoside (Cosmosiin)	Flavone	0.00659797	0.00186975	1.18519	9.84114e-05	0.000220083	3.52879	1.81918
pme3305	Negative	149	130.1	3.67	150.068	[M-H]-	C02646	p-Coumaryl alcohol	Hydroxycinnamoyl derivatives	3.11586e-05	8.99477e-06	1.1704	0.00069326	0.000670577	3.46408	1.79247
pma6199	Positive	417.2	255.8	4.99	416.2	[M+H]+	-	Chrysin O-hexoside	Flavone	0.0069821	0.00201698	1.19378	9.91659e-07	1.95851e-05	3.46166	1.79146
pme3514	Negative	301	151.1	5.11	302.043	[M-H]-	C10105	Morin	Flavonol	0.00336987	0.0010267	1.18215	0.0152582	0.00487303	3.28224	1.71468
pme0436	Negative	577.1	407.3	2.79	578.142	[M-H]-	-	Procyanidin B3	Proanthocyanidins	0.0191505	0.00593957	1.18588	2.6771e-05	0.00010743	3.22422	1.68895
pma6638	Positive	477.2	328	5.3	476.2	[M+H]+	-	O-methylChrysoeriol 7-O-hexoside	Flavone	0.00027599	8.76665e-05	1.18817	0.000137913	0.000260461	3.14818	1.65452
pme1521	Negative	303.1	125.1	4.15	304.058	[M-H]-	C01617	Dihydroquercetin (Taxifolin)	Flavonol	0.000160588	5.23194e-05	1.14195	0.0071714	0.00281073	3.06938	1.61795
pme3428	Negative	339.1	177.1	2.72	340.079	[M-H]-	C09264	Esculin (6,7-Dihydroxycoumarin-6-glucoside)	Coumarins	0.000317615	0.000103562	1.17676	0.0186578	0.00565537	3.06691	1.61678
pme2459	Positive	449.1	287.1	3.87	448.101	[M+H]+	C03951	Luteolin 7-O-glucoside (Cynaroside)	Flavone	0.0137076	0.0046482	1.17783	0.000630904	0.000637725	2.94902	1.56023
pme1514	Negative	305	125	2.76	306	[M-H]-	C12136	Epigallocatechin (EGC)	Catechin derivatives	7.81989e-05	2.69012e-05	1.18746	0.00027387	0.000387265	2.90689	1.53948
pmb0746	Positive	527.1	331.7	5.84	526.1	[M+H]+	-	Tricin 4'-O-β-guaiacylglycerol	Flavonolignan	3.36384e-05	1.18268e-05	1.14071	0.00646313	0.00263764	2.84426	1.50805
pma3443	Positive	535.3	487.2	5.78	534.3	[M+H]+	-	Tricin 7-O-acetylglucoside	Flavone	2.08619e-05	7.40359e-06	1.13933	0.00103829	0.000868269	2.81781	1.49457
pme3443	Negative	207.1	177.1	4.61	208	[M-H]-	-	Sinapinaldehyde	Hydroxycinnamoyl derivatives	1.71637e-05	6.1217e-06	1.17274	0.00178534	0.00121617	2.80375	1.48736
pmb3023	Negative	449.1	329.3	3.37	450.1	[M-H]-	-	Eriodictyol C-hexoside	Flavone C-glycosides	0.00335292	0.00121542	1.18755	0.000298071	0.000405334	2.75864	1.46396
pme3268	Positive	449	286.9	3.87	448.101	[M+H]+	C12626	Kaempferol 3-O-galactoside (Trifolin)	Flavonol	0.0100636	0.00367857	1.17271	0.000543119	0.000586126	2.73574	1.45193
pmb3894	Negative	329.1	314.3	5.91	330.1	[M-H]-	-	Di-O-methylquercetin	Flavonol	8.35685e-05	3.06343e-05	1.06811	0.0310095	0.0085041	2.72794	1.44781
pma6639	Positive	479.2	318	4.17	478.2	[M+H]+	-	Isorhamnetin O-hexoside	Flavonol	0.00893708	0.00334152	1.17898	0.000326089	0.000424595	2.67456	1.4193
pmb0618	Positive	627.1	430	2.78	626.1	[M+H]+	-	8-C-hexosyl-hesperetin O-hexoside	Flavone C-glycosides	0.0101628	0.00382038	1.1859	4.41063e-05	0.000146021	2.66016	1.41151
pme1397	Positive	271	215.1	3.85	271.24	Protonated	C05904	Pelargonidin	Anthocyanins	0.00021638	8.24338e-05	1.15183	0.000875769	0.000776134	2.62489	1.39226
pmb2620	Negative	207.1	192.1	5.52	208.1	[M-H]-	-	3,4-Dimethoxycinnamic acid	Hydroxycinnamoyl derivatives	4.50361e-05	1.73591e-05	1.18492	0.000158969	0.000277246	2.59439	1.37539
pmb0595	Positive	479.2	317.8	4.17	478.2	[M+H]+	-	Isorhamnetin 5-O-hexoside	Flavonol	0.00844366	0.00325853	1.18297	0.000155539	0.000274689	2.59125	1.37365
pme3475	Positive	273.1	153.1	5.59	272.069	[M+H]+	C09614	Butin	Flavone	0.00205703	0.000795679	1.17339	0.000685531	0.000666659	2.58525	1.3703
pme2960	Positive	273.1	153.1	5.57	272.069	[M+H]+	C06561	Naringenin chalcone	Flavanone	0.0020714	0.000810123	1.16978	0.00099117	0.000842645	2.55689	1.35439
pma6625	Negative	405.1	242.2	4.63	406.1	[M-H]-	-	E-3,4,5'-Trihydroxy-3'-glucopyranosylstilbene	Others	3.40077e-05	1.33154e-05	1.16453	0.00178986	0.0012179	2.55401	1.35277
pmb0745	Positive	497.1	331.8	5.75	496.1	[M+H]+	-	Tricin 4'-O-syringyl alcohol	Flavonolignan	1.98081e-05	7.81582e-06	1.035	0.0175587	0.00540876	2.53436	1.34162
pme3404	Positive	347	287.1	5.8	346.069	[M+H]+	C11620	Syringetin	Flavonol	0.000715522	0.000284158	1.18626	6.19274e-05	0.000174359	2.51804	1.3323
pme0377	Positive	273.1	153.1	5.59	272.068	[M+H]+	C00509	Naringenin	Flavanone	0.00204943	0.000822637	1.17148	0.000450549	0.000523572	2.49129	1.31689
pme3372	Positive	317	317	6.43	316.058	[M+H]+	C10176	Rhamnetin (7-O-methxyl quercetin)	Flavonol	0.000273474	0.000112132	1.16454	0.00405469	0.00198117	2.43885	1.2862
pme1588	Negative	315.1	300.1	5.85	316.058	[M-H]-	C10084	Isorhamnetin	Flavonol	8.44682e-06	3.47072e-06	1.09632	0.00261056	0.00150105	2.43374	1.28317
pme2478	Negative	137.1	137	3.06	138.032	[M-H]-	C16700	Protocatechuic aldehyde	Catechin derivatives	2.40397e-05	9.89437e-06	1.16718	0.00176075	0.00120672	2.42963	1.28074
pmb2871	Negative	315.1	152.1	1.84	316.1	[M-H]-	-	2,5-dihydroxy benzoic acid O-hexside	Benzoic acid derivatives	0.000702494	0.000290177	1.17884	0.00063924	0.000642287	2.42092	1.27555
pmb2804	Negative	311.1	293.4	7.87	312.1	[M-H]-	C04717	13-HPODE	Lipids_Fatty acids	3.07493e-05	1.27433e-05	1.12348	0.0122377	0.00412528	2.41298	1.27082
pma0249	Positive	479.1	302.8	3.52	478.1	[M+H]+	-	Selgin 5-O-hexoside	Flavone	0.00676564	0.00285204	1.16989	0.00218976	0.0013567	2.37221	1.24623
pme2253	Negative	177.1	74.8	0.79	178.048	[M-H]-	C01040	L-Gulonic-γ-lactone	Carbohydrates	0.00045181	0.000192282	1.05652	0.00800824	0.00299836	2.34973	1.23249
pme0430	Negative	575	285.3	3.68	576.127	[M-H]-	-	Procyanidin A1	Proanthocyanidins	0.000798294	0.000343348	1.17988	9.46056e-05	0.000215393	2.32503	1.21725
pmb0743	Positive	527.1	331.7	5.44	526.1	[M+H]+	-	Tricin 7-O-β-guaiacylglycerol	Flavonolignan	4.01812e-05	1.75503e-05	1.16942	0.00185007	0.00124052	2.28948	1.19502
pmb0752	Positive	369.1	177.5	3.01	368.1	[M+H]+	C02572	3-O-Feruloyl quinic acid	Quinate and its derivatives	0.000136599	5.98092e-05	1.13569	0.00162285	0.00115151	2.28392	1.19151
pmb2556	Negative	345.1	167.2	2.27	346.1	[M-H]-	-	Syringaldehyde O-glucoside	Others	2.53821e-05	1.12359e-05	1.1013	0.00755516	0.00289891	2.25902	1.1757
pme1583	Positive	289.1	153.1	5.05	288.063	[M+H]+	C05631	Eriodictyol	Flavanone	0.00518479	0.00230529	1.15537	0.00136334	0.00103628	2.24908	1.16934
pmb0569	Positive	509.2	347.6	4.17	508.2	[M+H]+	-	Syringetin 5-O-hexoside	Flavone	0.000306121	0.000137397	1.1435	0.00337763	0.00176943	2.22801	1.15576
pme2982	Positive	257.1	153	7.05	256.074	[M+H]+	C09827	Pinocembrin (Dihydrochrysin)	Flavanone	9.14802e-05	4.11978e-05	1.12871	0.00735331	0.002853	2.22051	1.15089
pme1824	Negative	153.1	109.1	2.48	154.027	[M-H]-	C00230	Protocatechuic acid	Catechin derivatives	0.00045244	0.000215353	1.11188	0.00195435	0.00127816	2.10092	1.07102
pmb0624	Positive	611.1	329	3.09	610.1	[M+H]+	-	6-C-hexosyl-luteolin O-hexoside	Flavone C-glycosides	4.82833e-05	2.30716e-05	1.01016	0.0187317	0.00567167	2.09276	1.0654
pme2706	Negative	153.2	109	2.42	154.027	[M-H]-	C00196	2,3-Dihydroxybenzoic acid	Organic acids	0.000545035	0.000262122	1.13312	0.00170494	0.00118484	2.07932	1.05611
pmb0602	Positive	509.3	283.6	4.17	508.3	[M+H]+	-	Syringetin 7-O-hexoside	Flavone	0.000275575	0.000133163	1.06286	0.0073772	0.00285849	2.06946	1.04926
pmb0716	Positive	655.2	331.7	4.16	654.2	[M+H]+	-	Tricin di-O-hexoside	Flavone	0.000212461	0.000102797	1.14726	0.00162474	0.0011523	2.06679	1.04739
pme2954	Positive	303	303	5.13	302.043	[M+H]+	C00389	Quercetin	Flavonol	0.000959215	0.000469373	1.08215	0.0199857	0.00595478	2.04361	1.03112
pme2898	Positive	321.1	153.1	3.52	320.053	[M+H]+	C02906	Dihydromyricetin	Flavonol	0.0002973	0.000145847	1.05836	0.0210175	0.00620043	2.03845	1.02747
pmc0960	Positive	544.4	544.4	8.91	543.4	[M+H]+	-	LysoPC 20:4	Lipids_Glycerophospholipids	0.015446	0.00772804	1.11578	0.0109864	0.00379062	1.99869	0.999055
pmb0837	Positive	577.1	425.4	2.92	576.1	[M+H]+	-	Procyanidin A3	Proanthocyanidins	0.00269718	0.00138118	1.17795	0.000629122	0.000636742	1.95281	0.965555
pme1296	Positive	285.1	153.1	1.75	284.076	[M+H]+	C01762	Xanthosine	Nucleotide and its derivates	0.0176464	0.00931128	1.13543	0.00788753	0.00297234	1.89516	0.922322
pma1116	Positive	301.1	259.1	4.13	300.1	[M+H]+	C10098	Kaempferide	Flavonol	0.000799289	0.000433143	1.06285	0.0195566	0.005858	1.84533	0.883876
pme1598	Negative	463.1	301.1	3.85	464.132	[M-H]-	-	Hesperetin 5-O-glucoside	Flavanone	0.000463747	0.0002536	1.13831	0.00394675	0.00194817	1.82866	0.870784
pme1201	Negative	273.1	167.1	5.56	274.084	[M-H]-	C00774	Phloretin	Flavanone	5.80183e-05	3.23031e-05	1.13747	0.00181201	0.0012263	1.79606	0.844832
pme3246	Negative	341	179.1	2.72	342.132	[M-H]-	C00761	Coniferin	Hydroxycinnamoyl derivatives	0.000540153	0.000303908	1.13082	0.00596135	0.00250652	1.77736	0.829734
pmb0770	Positive	353.1	177.5	4.79	352.1	[M+H]+	-	N-Feruloyl serotonin	Tryptamine derivatives	4.15879e-05	2.38497e-05	1.12956	0.00231577	0.00139543	1.74375	0.802191
pmb2999	Negative	461.1	285.2	3.87	462.1	[M-H]-	-	Chrysoeriol 5-O-hexoside	Flavone	0.000401214	0.000234458	1.12598	0.00497705	0.0022527	1.71124	0.775044
pmb0563	Positive	301.1	273.6	3.95	301.1	Protonated	C08726	Peonidin	Anthocyanins	0.000885847	0.000531051	1.06591	0.0189619	0.00572222	1.6681	0.738207
pmb2778	Negative	295	183.3	8.96	296	[M-H]-	-	9,10-EODE	Lipids_Fatty acids	0.000185135	0.000113943	1.17296	0.00109803	0.00090063	1.62481	0.700269
pmb0382	Positive	339.1	177.5	3.88	338.1	[M+H]+	-	O-Feruloyl 4-hydroxylcoumarin	Coumarins	0.000507508	0.000319966	1.08859	0.0153851	0.00490272	1.58613	0.66551
pmb2873	Negative	214.1	134.2	3.65	215.1	[M-H]-	-	3-(2-Naphthyl)-D-alanine	Amino acid derivatives	0.000135786	8.66782e-05	1.02472	0.0201649	0.0059949	1.56655	0.647591
pme0534	Negative	195.2	75.1	0.63	196.058	[M-H]-	C00257	Gluconic acid	Carbohydrates	0.00173733	0.00113475	1.12253	0.00721011	0.0028198	1.53102	0.614497
pme2901	Negative	353.1	191.1	2.38	354.095	[M-H]-	-	1-O-Caffeoyl quinic acid	Quinate and its derivatives	9.89707e-05	6.55898e-05	1.02581	0.0200034	0.00595876	1.50893	0.593529
pmb0164	Positive	355.1	263.8	8.46	354.1	[M+H]+	-	MAG (18:2) isomer1	Lipids_Glycerolipids	9.20372e-05	6.16797e-05	1.14657	0.00275349	0.0015503	1.49218	0.577421
pmb0503	Positive	439.1	147.4	2.11	438.1	[M+H]+	-	N-(4'-O-glycosyl)-p-coumaroyl agmatine	Phenolamides	5.68851e-05	3.82984e-05	1.01548	0.0275342	0.00772532	1.48531	0.570768
pmb2388	Positive	524.1	507.4	8.91	523.1	[M+H]+	-	LysoPC 18:0 (2n isomer)	Lipids_Glycerophospholipids	0.00154997	0.00104831	1.11024	0.00700349	0.00277095	1.47855	0.564178
pme0201	Positive	291.1	139.1	2.99	290.079	[M+H]+	C06562	Catechin	Catechin derivatives	0.00150676	0.00102201	1.12105	0.00334313	0.00175789	1.47431	0.560043
pmb0423	Positive	195.1	177.5	3.22	194.1	[M+H]+	-	Hydroxy-methoxycinnamate	Hydroxycinnamoyl derivatives	0.000996512	0.000679321	1.16637	0.00146781	0.00108459	1.46692	0.552793
pmb0859	Positive	522.4	184.5	8.91	521.4	[M+H]+	-	LysoPC 18:1 (2n isomer)	Lipids_Glycerophospholipids	0.00726946	0.00503408	1.09969	0.00552937	0.0023981	1.44405	0.53012
pmb0889	Positive	279.3	201.5	8.96	278.3	[M+H]+	C08364	Punicic acid	Lipids_Fatty acids	0.000805369	0.000578825	1.05096	0.0128998	0.0042962	1.39139	0.476523
pma2681	Positive	206.1	132.4	2.05	205.1	[M+H]+	C02470	Xanthurenic acid	Organic acids	0.000122079	8.82034e-05	1.10747	0.0071824	0.00281331	1.38406	0.468909
pmb2383	Positive	534.1	338	9.04	533.1	[M+H]+	-	MGMG (18:2) isomer2	Lipids_Glycerolipids	7.27854e-05	5.29079e-05	1.0706	0.0180301	0.00551551	1.3757	0.460164
pmb0856	Positive	480.5	339.9	8.86	479.5	[M+H]+	-	LysoPE 18:1 (2n isomer)	Lipids_Glycerophospholipids	0.0349793	0.0255088	1.0982	0.00828224	0.00305843	1.37127	0.455509
pmb0711	Positive	611.2	303.7	3.7	610.2	[M+H]+	-	Quercetin 7-O-rutinoside	Flavonol	0.000181472	0.00013293	1.12811	0.00266139	0.0015188	1.36516	0.449073
pmb2795	Negative	177	145.2	5.5	178	[M-H]-	-	4-Methoxycinnamic acid	Hydroxycinnamoyl derivatives	8.50314e-05	6.25467e-05	1.13003	0.00490168	0.002232	1.35949	0.44306
pme3130	Positive	465	302.9	3.86	464.096	[M+H]+	-	Quercetin 4'-O-glucoside (Spiraeoside)	Flavonol	0.00430746	0.00509507	1.02912	0.0292586	0.00810417	0.845416	-0.242266
pme1086	Negative	306	143	1.17	307.084	[M-H]-	C00051	Glutathione reduced form	Amino acid derivatives	0.0047197	0.00571841	1.11526	0.00815622	0.00302981	0.825352	-0.276918
pme3212	Positive	465	302.8	3.87	464.096	[M+H]+	C05623	Quercetin 3-O-glucoside (Isotrifoliin)	Flavonol	0.00420334	0.00517572	1.07502	0.0156572	0.00496596	0.812126	-0.300224
pmb0800	Positive	123.1	80.3	1.52	122.1	[M+H]+	C00153	Niacinamide	Vitamins	0.00531203	0.00657201	1.09448	0.012361	0.00415744	0.808281	-0.307071
pme0359	Positive	433.1	313.1	3.81	432.106	[M+H]+	-	Apigenin 5-O-glucoside	Flavone	0.0115984	0.0147425	1.12868	0.0070558	0.00278343	0.786732	-0.346056
pme0361	Positive	435.1	303	3.98	434.085	[M+H]+	-	Quercetin 3-alpha-L-arabinofuranoside (Avicularin)	Flavonol	0.00735535	0.00964908	1.06274	0.0154077	0.004908	0.762285	-0.391598
pmb3074	Negative	337.1	190.9	3.3	338.1	[M-H]-	-	3-O-p-Coumaroyl quinic acid	Quinate and its derivatives	0.00617494	0.00817072	1.15179	0.00262406	0.00150579	0.75574	-0.404039
pmb1650	Positive	279.2	149.4	9.71	278.2	[M+H]+	-	Octadeca-11E,13E,15Z-trienoic acid	Lipids_Fatty acids	0.00353358	0.00468911	1.1386	0.00381779	0.0019095	0.753572	-0.408182
pme2529	Negative	163.2	162.9	0.75	164.069	[M-H]-	C07326	1,5-Anhydro-D-glucitol	Alcohols and polyols	3.409e-05	4.62682e-05	1.07872	0.0166953	0.00520983	0.736792	-0.440671
pma0724	Positive	435.1	339.7	3.79	434.1	[M+H]+	-	Naringenin C-hexoside	Flavone C-glycosides	0.00569392	0.00778791	1.01022	0.0289456	0.00803612	0.731123	-0.451815
pmb2363	Positive	357.2	339.9	8.76	356.2	[M+H]+	-	MAG (18:1) isomer1	Lipids_Glycerolipids	0.00339086	0.00472241	1.12818	0.00421248	0.00203044	0.718035	-0.477873
pme0257	Negative	111	111	1.23	112.027	[M-H]-	C00106	Uracil	Nucleotide and its derivates	0.000107975	0.000153099	1.03482	0.0183982	0.00559785	0.705263	-0.503767
pmd0158	Negative	424.2	285.8	7.51	425.2	[M-H]-	-	LysoPE 14:0 (2n isomer)	Lipids_Glycerophospholipids	3.30846e-05	4.69296e-05	1.14592	0.00192768	0.00126871	0.704984	-0.504338
pmb2640	Negative	199	181.3	9.66	200	[M-H]-	C02679	Lauric acid (C12:0)	Lipids_Fatty acids	8.23002e-06	1.17666e-05	1.07513	0.00958301	0.00339606	0.699439	-0.515731
pme0137	Negative	187.2	127.1	1.11	188.08	[M-H]-	-	Nα-Acetyl-L-glutamine	Amino acid derivatives	0.000454496	0.000650383	1.11374	0.00497866	0.00225314	0.698813	-0.517022
pme1063	Negative	243.1	110	1.24	244.07	[M-H]-	C00299	Uridine	Nucleotide and its derivates	3.78001e-05	5.4424e-05	1.01709	0.0262365	0.00743368	0.694547	-0.525855
pme2830	Negative	140	78.5	0.75	141.019	[M-H]-	-	O-Phosphorylethanolamine	Others	0.000113422	0.0001635	1.14075	0.0300647	0.00827797	0.693715	-0.527585
pmb2922	Negative	565.1	323.3	1.11	566.1	[M-H]-	C00029	Uridine 5'-diphospho-D-glucose	Nucleotide and its derivates	0.00386845	0.00567967	1.14362	0.003169	0.0016983	0.681106	-0.554049
pmb2987	Negative	487.1	283.2	2.63	488.1	[M-H]-	-	Acacetin O-acetyl hexoside	Flavone	1.36695e-05	2.03407e-05	1.05558	0.0287041	0.00798341	0.672028	-0.573408
pma3606	Positive	295.2	179.5	9.22	294.2	[M+H]+	-	9-Hydroxy-(10E,12Z,15Z)-octadecatrienoic acid	Lipids_Fatty acids	0.000115074	0.000171296	1.04859	0.0273388	0.00768177	0.671782	-0.573935
pme1399	Positive	355.2	178.9	8.4	354.147	[M+H]+	C16417	Xanthohumol	Flavanone	1.59487e-05	2.37661e-05	1.07981	0.00726665	0.00283297	0.671072	-0.57546
pmb2325	Positive	353.1	261.8	8.42	352.1	[M+H]+	-	MAG (18:3) isomer2	Lipids_Glycerolipids	0.00166667	0.00250521	1.14458	0.00202028	0.00130103	0.665284	-0.587958
pme3069	Positive	556.3	371.2	10.27	555.284	[M+H]+	C05122	Taurocholic acid	Organic acids	0.00550818	0.00836325	1.17815	0.000331447	0.000428094	0.658617	-0.602489
pme0519	Negative	341	58.8	0.8	342.116	[M-H]-	-	D-(+)-Sucrose	Carbohydrates	0.0179631	0.0273743	1.11019	0.0120927	0.00408731	0.656202	-0.607788
pme1346	Positive	300.1	168.1	1.59	299.087	[M+H]+	-	8-Hydroxyguanosine	Nucleotide and its derivates	0.000379265	0.000585369	1.02331	0.0272168	0.00765452	0.647907	-0.626142
pmb2211	Positive	343.1	240.9	6.59	342.1	[M+H]+	-	Cocamidopropyl betaine	Others	0.000116232	0.000182734	1.04283	0.0296928	0.00819804	0.636075	-0.652731
pmb1754	Positive	184	83.2	0.78	183	[M+H]+	C00588	O-Phosphocholine	Cholines	0.00342925	0.00542584	1.07191	0.0265183	0.0074975	0.632022	-0.661954
pmb0864	Positive	426.3	285.8	7.69	425.3	[M+H]+	-	LysoPE 14:0	Lipids_Glycerophospholipids	0.000140091	0.000222457	1.13019	0.00480491	0.00220506	0.629746	-0.667157
pme1518	Positive	403.1	373.1	7.06	402.132	[M+H]+	C10112	Nobiletin	Flavone	7.52773e-05	0.000119615	1.15182	0.00293811	0.00161566	0.629329	-0.668113
pme2142	Negative	173.1	83.9	1.17	174.1	[M-H]-	C01047	L-Theanine	Amino acids	1.69137e-05	2.69824e-05	1.02173	0.0483976	0.0124546	0.626841	-0.673829
pme1846	Negative	179	70.9	0.77	180.063	[M-H]-	C00031	D(+)-Glucose	Carbohydrates	0.00262505	0.00420111	1.10724	0.0111545	0.00383649	0.624847	-0.678425
pme1550	Positive	373.1	373.1	7.54	372.121	[M+H]+	C10190	Tangeretin	Flavone	7.06576e-05	0.000113477	1.13175	0.00775587	0.00294357	0.622661	-0.68348
pme2761	Negative	161	160.9	0.95	162.016	[M-H]-	C01127	4-Hydroxy-2-oxoglutaric acid	Organic acids	0.000156679	0.000252805	1.09838	0.0157594	0.00498956	0.619763	-0.690211
pme0056	Negative	145.1	101	2.57	146.058	[M-H]-	-	2,3-dimethylsuccinic acid	Amino acid derivatives	7.48608e-05	0.000121306	1.12988	0.00504927	0.00227231	0.617126	-0.696364
pmb3005	Negative	621.1	299.4	4.07	622.1	[M-H]-	-	Chrysoeriol O-rhamnosyl-O-glucuronic acid	Flavone	1.5159e-05	2.47327e-05	1.12097	0.00846214	0.0030987	0.612912	-0.706247
pmc0281	Positive	400.2	136.1	1.94	399.2	[M+H]+	-	Adenosine O-ribose	Nucleotide and its derivates	0.000979878	0.00160153	1.17335	0.000301317	0.000407652	0.611838	-0.708778
pmb0874	Positive	478.6	337.9	8.38	477.6	[M+H]+	-	LysoPE 18:2 (2n isomer)	Lipids_Glycerophospholipids	0.00705478	0.0115323	1.17214	0.000374285	0.000464329	0.611739	-0.709013
pme1408	Negative	145.1	127.1	0.76	146.069	[M-H]-	C00064	L-Glutamine	Amino acids	0.000169322	0.000276919	1.05792	0.00872334	0.00315903	0.611448	-0.709699
pmb1605	Positive	353.3	335.8	8.45	352.3	[M+H]+	-	MAG (18:3) isomer3	Lipids_Glycerolipids	0.0175764	0.0287963	1.14607	0.00430042	0.00205746	0.610371	-0.712241
pme0164	Negative	263.1	189	3.9	264.111	[M-H]-	C05642	N-γ-Acetyl-N-2-Formyl-5-methoxykynurenamine	Amino acid derivatives	8.829e-05	0.000144732	1.05192	0.0292981	0.00811273	0.610023	-0.713065
pme1988	Positive	90	71.8	0.78	89.048	[M+H]+	C00041	L-Alanine	Amino acids	0.00214561	0.00351817	1.11674	0.00741006	0.00286601	0.609865	-0.713439
pme0030	Positive	182.1	136.1	1.16	181.074	[M+H]+	C00082	L-(-)-Tyrosine	Amino acids	0.00142923	0.00235945	1.04814	0.0383987	0.0102407	0.605748	-0.723209
pme1711	Negative	117.1	99.9	2.03	118.063	[M-H]-	-	3-Hydroxy-3-methyl butyric acid	Organic acids	1.25176e-05	2.08485e-05	1.17546	0.000747476	0.000696923	0.600408	-0.735985
pmb2653	Negative	649.1	503.3	0.76	650.1	[M-H]-	-	D(+)-Melezitose O-rhamnoside	Carbohydrates	2.01764e-05	3.41157e-05	1.09105	0.0225412	0.00657085	0.591412	-0.757765
pme0118	Negative	110.1	65.9	3	111.032	[M-H]-	C05942	Pyrrole-2-carboxylic acid	Amino acid derivatives	9.23946e-06	1.563e-05	1.08099	0.0163063	0.00511904	0.591137	-0.758436
pme1665	Negative	593.2	431.1	3.36	594.159	[M-H]-	C08064	Isovitexin 7-O-glucoside (Saponarin)	Others	3.34379e-05	5.7078e-05	1.15228	0.000742339	0.000694508	0.585828	-0.77145
pme3336	Negative	382	134.1	2.06	383.108	[M-H]-	-	N6-Succinyl Adenosine	Nucleotide and its derivates	0.000442628	0.000765174	1.14563	0.00190906	0.00126204	0.578467	-0.789693
pme3163	Negative	289	78.9	1.07	290.04	[M-H]-	-	D-Sedoheptuiose 7-phosphate	Carbohydrates	0.000808665	0.00139919	1.04872	0.0406299	0.0107464	0.57795	-0.790983
pme0397	Negative	173.1	92.9	0.81	174.053	[M-H]-	C00493	Shikimic acid	Organic acids	0.00120184	0.00209013	1.13946	0.00217841	0.0013531	0.575006	-0.79835
pmb2643	Negative	225	207.2	10.05	226	[M-H]-	C08322	Myristoleic acid (C14:1)	Lipids_Fatty acids	3.67451e-06	6.41598e-06	1.05697	0.0115657	0.00394749	0.572713	-0.804116
pmb3317	Negative	371.1	179.2	1.85	372.1	[M-H]-	-	Quinacyl syringic acid	Quinate and its derivatives	2.07558e-05	3.62918e-05	1.12604	0.00337015	0.00176694	0.571914	-0.80613
pme0010	Positive	106	59.9	0.79	105.043	[M+H]+	C00065	L-Serine	Amino acids	0.00157468	0.00275681	1.10473	0.00711599	0.00279769	0.571196	-0.807942
pme1806	Negative	367	179.1	3.64	368.111	[M-H]-	-	Chlorogenic acid methyl ester	Quinate and its derivatives	0.000341491	0.000599967	1.13099	0.00227806	0.00138407	0.569183	-0.813037
pmb2657	Negative	289.1	191.2	0.71	290.1	[M-H]-	C03406	Argininosuccinate	Organic acids	0.000242156	0.000426276	1.13034	0.00738435	0.00286013	0.568073	-0.815853
pma6561	Negative	341	179.2	2.86	342	[M-H]-	-	Caffeic acid O-glucoside	Hydroxycinnamoyl derivatives	0.000119568	0.0002108	1.11817	0.00335153	0.00176071	0.567211	-0.818042
pmb0163	Positive	696.4	696.3	8.11	695.4	[M+H]+	-	DGMG (18:2) isomer3	Lipids_Glycerolipids	0.00106386	0.00189525	1.13673	0.00189559	0.00125718	0.561328	-0.833085
pmb0866	Positive	468.1	450.5	7.74	467.1	[M+H]+	-	LysoPC 14:0	Lipids_Glycerophospholipids	6.33738e-05	0.000114343	1.12666	0.00771732	0.00293507	0.554244	-0.851408
pme3719	Negative	165.1	74.9	0.75	166.048	[M-H]-	-	D-Xylonic acid	Organic acids	0.0106121	0.0192181	1.16642	0.00675007	0.00270946	0.552194	-0.856753
pme0281	Negative	165	121.1	2.96	166.027	[M-H]-	C06337	Terephthalic acid	Organic acids	0.000694389	0.00126289	1.14412	0.00175446	0.00120429	0.54984	-0.862916
pme0226	Negative	131.1	71.8	0.78	132.054	[M-H]-	C00152	L-Asparagine	Amino acids	6.23692e-05	0.000113495	1.12665	0.00491877	0.00223672	0.549532	-0.863724
pma2987	Positive	142.1	82.9	0.62	141.1	[M+H]+	C00860	Histidinol	Others	0.00141329	0.00257521	1.05637	0.0394597	0.0104822	0.548806	-0.865632
pme2009	Negative	149	72.8	1.03	150.016	[M-H]-	-	L-(+)-Tartaric acid	Organic acids	4.77682e-05	8.74119e-05	1.15733	0.00124952	0.000980391	0.546472	-0.87178
pme1162	Negative	169	122.8	1.74	170.022	[M-H]-	C01424	Gallic acid	Benzoic acid derivatives	0.000368237	0.0006764	1.06959	0.00872417	0.00315922	0.544406	-0.877245
pmc0304	Positive	384.1	252.2	2.06	383.1	[M+H]+	-	Succinyladenosine	Nucleotide and its derivates	0.00913864	0.0169247	1.12303	0.00232677	0.00139871	0.539958	-0.88908
pmd0130	Positive	468.3	450.5	7.73	467.3	[M+H]+	-	LysoPC 14:0 (2n isomer)	Lipids_Glycerophospholipids	0.000202444	0.000376646	1.15445	0.00111524	0.000909905	0.537492	-0.895684
pmb3028	Negative	535	329.4	3.75	536	[M-H]-	-	Tricin O-sinapic acid	Flavone	9.19918e-06	1.71724e-05	1.06666	0.0180168	0.00551252	0.535695	-0.900515
pme2589	Negative	159.1	58.8	1.24	160.037	[M-H]-	C00322	Oxoadipic acid	Organic acids	1.7737e-05	3.31413e-05	1.09601	0.0229324	0.00666455	0.535194	-0.901867
pmb0749	Positive	369.1	177.5	2.12	368.1	[M+H]+	-	O-Feruloyl quinic acid	Quinate and its derivatives	3.19775e-05	5.97855e-05	1.17031	0.000220326	0.000341677	0.534871	-0.902738
pmb0160	Positive	353.3	261.8	7.6	352.3	[M+H]+	-	MAG (18:3) isomer5	Lipids_Glycerolipids	0.0113491	0.0212702	1.15564	0.00365368	0.00185878	0.533569	-0.906254
pme2758	Negative	162	144.1	0.73	163.129	[M-H]-	C03079	4-Hydroxy-L-glutamic acid	Amino acid derivatives	2.4683e-05	4.65014e-05	1.11615	0.00916274	0.0032737	0.5308	-0.91376
pmd0017	Positive	203	112	0.62	202	[M+H]+	C00750	Spermine	Phenolamides	0.013709	0.0258955	1.06002	0.0177311	0.00544796	0.529398	-0.917576
pme0120	Positive	118.2	101	0.84	117.079	[M+H]+	C00431	5-Aminovaleric acid	Amino acid derivatives	4.08471e-05	7.73936e-05	1.1346	0.00361355	0.00184612	0.527784	-0.92198
pmb3099	Negative	153	78.9	1.56	154	[M-H]-	C06608	Diethyl phosphate	Organic acids	0.000275259	0.000523134	1.09708	0.00533269	0.00234711	0.526172	-0.926393
pme2019	Negative	149	58.9	0.81	150.053	[M-H]-	-	DL-Arabinose	Carbohydrates	0.000690467	0.00131334	1.0953	0.0162794	0.00511273	0.525734	-0.927596
pme3011	Positive	104.1	87	0.77	103.063	[M+H]+	C00334	γ-aminobutyric acid	Organic acids	0.00429934	0.00822817	1.07872	0.0124098	0.0041701	0.522515	-0.936457
pmb3107	Negative	359.1	197.1	2.26	360.1	[M-H]-	-	Syringic acid O-glucoside	Benzoic acid derivatives	0.000380393	0.000732327	1.18216	0.00210823	0.00133046	0.51943	-0.944999
pmb0890	Positive	355.1	337.9	10.52	354.1	[M+H]+	-	MAG (18:2)	Lipids_Glycerolipids	0.000277134	0.000541288	1.18738	4.83975e-05	0.000153718	0.511991	-0.965811
pmb2251	Positive	694.1	335.8	7.6	693.1	[M+H]+	-	DGMG (18:1)	Lipids_Glycerolipids	0.000952572	0.00186419	1.13315	0.00726566	0.00283274	0.510985	-0.968647
pme1286	Positive	385	136.1	1.38	384.122	[M+H]+	C00021	S-(5'-Adenosy)-L-homocysteine	Amino acid derivatives	6.37378e-05	0.000124808	1.07747	0.0360129	0.00969052	0.510686	-0.969491
pme2617	Positive	166	149.1	0.76	165.046	[M+H]+	-	Methionine sulfoxide	Amino acid derivatives	0.000232151	0.000458082	1.06435	0.0166038	0.00518858	0.506789	-0.980543
pmb1452	Positive	275.1	258.1	6.23	274.1	[M+H]+	-	N-Lauryldiethanolamine	Others	4.08469e-05	8.07367e-05	1.16462	0.000891301	0.000785413	0.505928	-0.982997
pmb0161	Positive	696.4	337.8	8.12	695.4	[M+H]+	-	DGMG (18:2) isomer1	Lipids_Glycerolipids	0.000911167	0.00182622	1.06746	0.0078669	0.00296786	0.498937	-1.00307
pme2169	Negative	115	97.9	1.19	116.011	[M-H]-	C00122	Fumaric acid	Organic acids	0.000127939	0.000256858	1.0686	0.032935	0.00896602	0.498093	-1.00551
pmb2591	Negative	245	203.2	3.87	246	[M-H]-	C03137	Acetyl tryptophan	Amino acid derivatives	6.44332e-05	0.000129542	1.14316	0.00353571	0.00182124	0.497394	-1.00754
pme1137	Positive	140	122	1.47	139.027	[M+H]+	C01020	6-hydroxynicotinic acid	Vitamins	2.96719e-05	5.9677e-05	1.07155	0.0418458	0.0110185	0.497208	-1.00808
pme0018	Negative	130.1	130.1	1.27	131.095	[M-H]-	C00123	L-Leucine	Amino acids	6.3932e-05	0.000131395	1.09246	0.0038545	0.00192061	0.486565	-1.0393
pmb0852	Positive	520.3	502.3	8.43	519.3	[M+H]+	-	LysoPC 18:2	Lipids_Glycerophospholipids	0.00494604	0.0101787	1.17585	0.000548703	0.000589615	0.48592	-1.04121
pmb0764	Positive	144.1	142.9	2.6	143.1	[M+H]+	C04294	4-Methyl-5-thiazoleethanol	Others	1.97336e-05	4.06439e-05	1.12817	0.00211357	0.0013322	0.485524	-1.04238
pme1242	Positive	322.4	176.1	1.24	321.1	[M+H]+	C11347	S-(methyl)glutathione	Amino acid derivatives	0.000362396	0.000746925	1.15442	0.000756164	0.000700969	0.485184	-1.0434
pme2566	Negative	217	88	1.16	218.09	[M-H]-	C03740	(5-L-Glutamyl)-L-amino acid	Amino acid derivatives	6.60803e-05	0.000136614	1.15046	0.00529165	0.00233648	0.483699	-1.04782
pme3309	Negative	145.1	101.1	2.58	146.058	[M-H]-	-	2-Methylglutaric acid	Organic acids	5.94641e-05	0.000124123	1.18202	5.97113e-05	0.000171305	0.479073	-1.06168
pme0013	Negative	146.1	102.1	0.75	147.053	[M-H]-	C00025	L-Glutamic acid	Amino acids	0.00308496	0.00644285	1.15036	0.000997501	0.000846137	0.478818	-1.06245
pme3033	Positive	104	58	0.76	103.063	[M+H]+	C01026	N,N-Dimethylglycine	Amino acid derivatives	0.00235535	0.00493836	1.12776	0.0064303	0.00262927	0.47695	-1.06809
pme2755	Positive	222	138.1	0.62	221.09	[M+H]+	C00140	N-Acetyl-D-glucosamine	Carbohydrates	0.00352467	0.00744866	1.09265	0.00879472	0.00317529	0.473196	-1.07949
pma2400	Positive	167.1	121.2	2.8	166.1	[M+H]+	-	Dihydrojasmone	Others	8.04932e-05	0.000170199	1.09405	0.00436948	0.0020784	0.472935	-1.08029
pme3961	Positive	252	136.1	1.88	251.102	[M+H]+	C00559	Deoxyadenosine	Nucleotide and its derivates	0.000108397	0.000230557	1.12101	0.00251364	0.00146645	0.470154	-1.08879
pmb3101	Negative	175.1	131.3	2.75	176.1	[M-H]-	C02504	2-Isopropylmalate	Organic acids	1.39143e-05	2.96316e-05	1.13947	0.00280154	0.0015664	0.469577	-1.09057
pme2698	Positive	313.4	120	3.62	312.147	[M+H]+	-	Phe-Phe	Amino acid derivatives	3.52222e-05	7.54988e-05	1.0563	0.0299708	0.00825783	0.466527	-1.09997
pma3724	Positive	369.1	207.5	3.42	368.1	[M+H]+	-	1-O-Feruloyl quinic acid	Quinate and its derivatives	0.0012435	0.00266833	1.1908	6.12797e-05	0.000173478	0.466023	-1.10153
pme0247	Negative	130.1	128	0.76	131.058	[M-H]-	C01157	trans-4-Hydroxy-L-proline	Amino acid derivatives	1.01173e-05	2.1747e-05	1.16882	0.000215739	0.000337358	0.465229	-1.10399
pme0256	Negative	151	108	1.19	152.033	[M-H]-	C00385	Xanthine	Nucleotide and its derivates	7.37393e-05	0.000158601	1.17986	7.16462e-05	0.00018651	0.464935	-1.1049
pme0177	Positive	265.1	130.1	3.17	264.111	[M+H]+	C04148	Phenylacetyl-L-glutamine	Amino acid derivatives	2.14715e-05	4.62557e-05	1.16717	0.00135424	0.00103194	0.464192	-1.10721
pme3179	Positive	179	75.9	0.86	178.041	[M+H]+	C01419	CYS-GLY	Amino acid derivatives	0.000198648	0.000433346	1.14566	0.00532467	0.00234504	0.458404	-1.12531
pme0499	Negative	181	70.9	0.76	182.079	[M-H]-	C00794	D-Sorbitol	Alcohols and polyols	4.07556e-05	8.91564e-05	1.17847	0.000782496	0.000718105	0.457125	-1.12934
pmb0854	Positive	518.3	459.6	8.79	517.3	[M+H]+	-	LysoPC 18:3	Lipids_Glycerophospholipids	0.00306892	0.00671828	1.12915	0.00276474	0.00155409	0.456801	-1.13036
pmb3117	Negative	452	255.3	8.74	453	[M-H]-	-	LysoPE 16:0	Lipids_Glycerophospholipids	0.00348305	0.00765155	1.14091	0.00836735	0.00307757	0.455209	-1.1354
pme2033	Negative	133	70.8	0.85	134.022	[M-H]-	C00497	L(-)-Malic acid	Organic acids	0.00386344	0.00849308	1.1822	0.00023113	0.000351572	0.454893	-1.1364
pme3007	Negative	403	159	0.7	404.161	[M-H]-	C00015	Uridine 5’-diphosphate	Nucleotide and its derivates	1.19088e-05	2.62348e-05	1.12593	0.00515345	0.00230019	0.453934	-1.13945
pme0398	Negative	353.1	191.1	2.72	354.095	[M-H]-	C00852	Chlorogenic acid (3-O-Caffeoylquinic acid)	Quinate and its derivatives	0.000345673	0.000769863	1.16541	0.000432878	0.000510522	0.449005	-1.1552
pme1281	Negative	246	78.9	2.01	247.025	[M-H]-	C00018	Pyridoxal 5'-phosphate	Vitamins	1.0092e-05	2.2559e-05	1.12855	0.00562854	0.00242328	0.44736	-1.16049
pmd0160	Negative	452.3	255.3	8.73	453.3	[M-H]-	-	LysoPE 16:0 (2n isomer)	Lipids_Glycerophospholipids	0.0104224	0.0232984	1.13747	0.00799464	0.00299545	0.447344	-1.16054
pmb0404	Positive	353.1	153.4	4.21	352.1	[M+H]+	-	Arabidopyl shikimic acid	Organic acids	1.99531e-05	4.46892e-05	1.14746	0.00388747	0.00193052	0.446486	-1.16331
pme2786	Positive	219	160.1	3.32	218.106	[M+H]+	C00978	N-Acetyl-5-hydroxytryptamine	Tryptamine derivatives	1.99125e-05	4.52343e-05	1.04457	0.0468425	0.0121184	0.44021	-1.18374
pmb0865	Positive	518.2	500.3	7.71	517.2	[M+H]+	-	LysoPC 18:3 (2n isomer)	Lipids_Glycerophospholipids	0.00161644	0.00367311	1.18046	0.000184582	0.000305999	0.440072	-1.18419
pmb0302	Positive	126.1	97.3	3.69	125.1	[M+H]+	C03557	2-Aminoethylphosphonate	Others	4.02383e-05	9.36536e-05	1.1047	0.0210931	0.00621899	0.429651	-1.21876
pme2237	Negative	181.1	70.8	0.76	182.079	[M-H]-	C01697	Dulcitol	Alcohols and polyols	4.87328e-05	0.000113526	1.18555	0.000134605	0.000257568	0.429265	-1.22006
pma6218	Positive	419.1	383.9	3.84	418.1	[M+H]+	-	O-methylnaringenin C-pentoside	Flavone C-glycosides	0.000500339	0.00116658	1.18631	0.000283218	0.000394412	0.428895	-1.2213
pme1119	Positive	269.1	137	0.83	268.081	[M+H]+	C00294	Inosine	Nucleotide and its derivates	0.00012399	0.000296296	1.03379	0.0198666	0.00592802	0.418466	-1.25682
pme2776	Positive	253.1	137.1	1.67	252.086	[M+H]+	C05512	2'-Deoxyinosine	Nucleotide and its derivates	9.7967e-06	2.35276e-05	1.15364	0.00480879	0.00220615	0.416391	-1.26399
pmb2444	Positive	353.2	261.8	10.06	352.2	[M+H]+	-	MAG (18:3) isomer1	Lipids_Glycerolipids	0.0022099	0.00535284	1.17523	0.000560923	0.000597148	0.412846	-1.27633
pmb0774	Positive	177.2	160.5	1.63	176.2	[M+H]+	C17203	N-hydroxy tryptamine	Tryptamine derivatives	1.71656e-05	4.17443e-05	1.15295	0.000296158	0.000403956	0.411208	-1.28206
pme3502	Negative	429.1	267.1	4.59	430.126	[M-H]-	C10509	Formononetin 7-O-glucoside (Ononin)	Isoflavone	1.0873e-05	2.65923e-05	1.14214	0.00447719	0.00211059	0.408876	-1.29026
pmb0159	Positive	696.4	696.2	7.6	695.4	[M+H]+	-	DGMG (18:2) isomer2	Lipids_Glycerolipids	0.000265125	0.000649553	1.02867	0.00585809	0.00248111	0.408164	-1.29278
pme0109	Positive	212.2	166.1	1.45	211.084	[M+H]+	C07194	(-)-3-(3,4-Dihydroxyphenyl)-2-methylalanine	Amino acid derivatives	0.000417237	0.00103076	1.19012	6.43179e-05	0.000177528	0.404784	-1.30478
pmb0782	Positive	86.1	56	1.19	85.1	[M+H]+	C01746	Piperidine	Alkaloids	0.0014955	0.00370677	1.16816	0.00113798	0.000922011	0.403452	-1.30953
pme0274	Positive	132.1	76.9	1.2	131.095	[M+H]+	C02378	6-Aminocaproic acid	Organic acids	0.00803021	0.0199671	1.183	0.00844681	0.0030953	0.402171	-1.31412
pmb3056	Negative	355.1	181.2	1.89	356.1	[M-H]-	-	Homovanilloyl quinic acid	Quinate and its derivatives	3.79962e-06	9.48567e-06	1.09992	0.0037217	0.00188001	0.400565	-1.31989
pme2634	Positive	118	88	0.85	117.079	[M+H]+	C01826	Dl-Norvaline	Amino acids	0.00201715	0.00504558	1.17897	0.000932443	0.000809489	0.399786	-1.3227
pme1228	Positive	221.1	114.8	1.66	220.085	[M+H]+	C00643	5-Hydroxy-L-tryptophan	Amino acid derivatives	7.14441e-05	0.000178867	1.06933	0.00262034	0.00150449	0.399425	-1.324
pme0174	Positive	132.1	72.8	1.29	131.058	[M+H]+	-	N-Propionylglycine	Amino acid derivatives	0.000121553	0.000305069	1.16053	0.00103098	0.000864347	0.398445	-1.32755
pme2693	Positive	131	71.9	0.8	130.111	[M+H]+	C02714	N-Acetylputrescine	Phenolamides	1.10058e-05	2.77584e-05	1.08098	0.00299476	0.00163633	0.396486	-1.33466
pme3333	Positive	153.1	136.1	1.51	152.059	[M+H]+	-	1,4-dihydro-1-Methyl-4-oxo-3-pyridinecarboxamide	Pyridine derivatives	5.32097e-05	0.000134311	1.07961	0.00555026	0.00240343	0.396167	-1.33582
pmb0786	Positive	180	84.2	0.69	179	[M+H]+	C00329	Glucosamine	Carbohydrates	0.00161886	0.00408962	1.1725	0.000710732	0.00067928	0.395847	-1.33699
pme3827	Positive	198.2	114.9	1.16	197.069	[M+H]+	C00355	3,4-Dihydroxy-DL-phenylalanine	Amino acid derivatives	0.000204339	0.000521976	1.06151	0.00593607	0.00250033	0.391473	-1.35302
pme2268	Positive	138	137.9	0.79	137.048	[M+H]+	C01004	Trigonelline	Alkaloids	0.00842086	0.0216101	1.17766	0.000701944	0.000674928	0.389671	-1.35967
pme1851	Negative	130.1	88	0.81	131.07	[M-H]-	C00300	Creatine	Organic acids	3.30302e-05	8.48816e-05	1.15268	0.000734843	0.000690955	0.389133	-1.36166
pme0285	Positive	146.1	85.9	0.84	145.085	[M+H]+	C01035	4-Guanidinobutyric acid	Organic acids	0.000859564	0.0022119	1.17345	7.97088e-05	0.000195282	0.388609	-1.36361
pme3081	Positive	169.1	134.1	0.77	168.09	[M+H]+	C00534	4-(Aminomethyl)-5-(hydroxymethyl)-2-methylpyridin-3-ol	Others	3.67597e-05	9.51189e-05	1.1524	0.00447811	0.00211086	0.386461	-1.37161
pme0191	Positive	189.1	86	1.91	188.116	[M+H]+	C02155	N-Glycyl-L-leucine	Amino acid derivatives	5.27898e-05	0.000137056	1.18233	0.000454672	0.000526562	0.38517	-1.37643
pme2167	Positive	157	111	1.18	156.017	[M+H]+	C00295	Orotic acid	Vitamins	0.000699171	0.00184061	1.15468	0.00045635	0.000527773	0.379858	-1.39647
pme2746	Negative	784.2	437.2	2.79	785.157	[M-H]-	C00016	Flavin adenine dinucleotide (FAD)	Nucleotide and its derivates	2.2605e-05	5.96669e-05	1.17015	0.000876444	0.00077654	0.378853	-1.40029
pmb0464	Positive	458.1	116.4	0.81	457.1	[M+H]+	-	Aspartic acid di-O-glucoside	Amino acid derivatives	0.00103383	0.00272957	1.01299	0.0342937	0.0092879	0.378752	-1.40068
pme0039	Positive	118.1	71.8	0.85	117.079	[M+H]+	C00183	L-Valine	Amino acids	0.00365594	0.00966352	1.15425	0.00313661	0.00168696	0.378324	-1.40231
pmb0818	Positive	206.1	147.5	2.39	205.1	[M+H]+	C05660	Methoxyindoleacetic acid	Indole derivatives	0.00066567	0.0017675	1.19357	3.52002e-06	3.87599e-05	0.376616	-1.40883
pmb2648	Negative	263.1	147.2	0.74	264.1	[M-H]-	C00378	Thiamine	Vitamins	5.75534e-06	1.53189e-05	1.11051	0.00277954	0.00155906	0.375701	-1.41234
pme0038	Positive	112	95	0.82	111.043	[M+H]+	C00380	Cytosine	Nucleotide and its derivates	4.50384e-05	0.000120528	1.09365	0.0132288	0.00437963	0.373674	-1.42015
pmb1096	Positive	118	58.2	2.39	117	[M+H]+	C00463	Indole	Indole derivatives	0.000565324	0.00151315	1.1864	0.000138295	0.00026079	0.373607	-1.42041
pme2256	Negative	151.1	70.8	0.77	152.069	[M-H]-	C01904	D-Arabitol	Alcohols and polyols	1.39011e-05	3.73945e-05	1.14055	0.00903858	0.00324059	0.371741	-1.42763
pmb2260	Positive	480.1	184.5	7.76	479.1	[M+H]+	-	LysoPC 15:1	Lipids_Glycerophospholipids	1.98461e-05	5.34729e-05	1.18085	0.0112444	0.00386091	0.371144	-1.42995
pme0387	Negative	181.1	137.1	3.04	182.058	[M-H]-	C05582	Homovanillic acid	Hydroxycinnamoyl derivatives	1.35229e-05	3.65149e-05	1.18838	0.000142642	0.000264469	0.370338	-1.43308
pme0267	Negative	131	86.9	2.12	132.042	[M-H]-	-	2-Methylsuccinic acid	Organic acids	0.000507086	0.0013693	1.1864	0.000211197	0.00033301	0.370324	-1.43314
pmb0819	Positive	157	130.4	2.39	156	[M+H]+	C02938	3-Indoleacetonitrile	Indole derivatives	7.03079e-06	1.89968e-05	1.07492	0.0143216	0.00464972	0.370103	-1.434
pmb0855	Positive	496.3	478.3	8.8	495.3	[M+H]+	-	LysoPC 16:0	Lipids_Glycerophospholipids	0.00327635	0.00888059	1.16524	0.00234907	0.00140532	0.368934	-1.43857
pme0041	Positive	132	85.9	1.26	131.095	[M+H]+	C00407	L-Isoleucine	Amino acids	0.00436561	0.0119244	1.16722	0.000121025	0.000244845	0.366107	-1.44966
pmd0132	Positive	496.3	478.3	8.8	495.3	[M+H]+	-	LysoPC 16:0 (2n isomer)	Lipids_Glycerophospholipids	0.00306736	0.00839741	1.1788	0.000297306	0.000404784	0.365274	-1.45295
pmc0274	Positive	167.1	121	1.92	166.1	[M+H]+	C16614	6-Methylmercaptopurine	Nucleotide and its derivates	0.0111385	0.0305432	1.18967	5.54033e-06	4.91781e-05	0.364681	-1.45529
pme3732	Positive	244.1	111.4	0.83	243.086	[M+H]+	C00475	Cytidine	Nucleotide and its derivates	0.000160659	0.000441232	1.09788	0.00900468	0.00323157	0.364114	-1.45754
pme2036	Negative	191	85	0.92	192.063	[M-H]-	C00296	Quinic acid	Quinate and its derivatives	0.000974882	0.00268618	1.1726	0.00231712	0.00139583	0.362925	-1.46226
pme3416	Negative	177	133.1	3.24	178.027	[M-H]-	C09263	Esculetin (6,7-dihydroxycoumarin)	Coumarins	6.43696e-05	0.00017868	1.18693	2.75402e-05	0.000108993	0.36025	-1.47293
pme2050	Negative	191	131	0.86	192.027	[M-H]-	C00158	Citric acid	Organic acids	0.00124298	0.00345576	1.16478	0.00196555	0.0012821	0.359684	-1.4752
pmb2319	Positive	482.3	184.5	8.26	481.3	[M+H]+	-	LysoPC 15:0	Lipids_Glycerophospholipids	0.00012259	0.000341059	1.19037	0.000125125	0.000248837	0.359438	-1.47618
pmb0848	Positive	494.3	184.6	7.88	493.3	[M+H]+	-	LysoPC 16:1 (2n isomer)	Lipids_Glycerophospholipids	0.00263314	0.00736865	1.18942	1.00381e-05	6.46413e-05	0.357344	-1.48461
pme2024	Positive	177	160.2	1.63	176.095	[M+H]+	C00780	serotonin	Tryptamine derivatives	8.50536e-06	2.39332e-05	1.15303	0.00071081	0.000679318	0.355379	-1.49257
pme0309	Negative	183	124.1	3.14	184.037	[M-H]-	-	Methyl gallate	Benzoic acid derivatives	0.00148044	0.00424118	1.19121	6.74594e-06	5.367e-05	0.349063	-1.51844
pmb0802	Positive	220.2	202.7	2.15	219.2	[M+H]+	C00864	D-Pantothenic acid	Vitamins	0.000402172	0.00115418	1.17326	0.000269321	0.000383708	0.348449	-1.52098
pme3511	Negative	287.1	153.1	1.21	288.059	[M-H]-	-	Orotidine	Others	7.28605e-06	2.10035e-05	1.09848	0.02993	0.00824908	0.346897	-1.52742
pme1691	Positive	147.1	88	0.85	146.118	[M+H]+	C08201	Acetylcholine	Cholines	0.000286311	0.000830584	1.06076	0.0224712	0.00655402	0.34471	-1.53654
pma6518	Positive	771.2	177.5	4.25	770.2	[M+H]+	-	C-pentosyl-chrysoeriol 7-O-feruloylhexoside	Flavone C-glycosides	5.10879e-05	0.00015079	1.17746	0.00124033	0.00097572	0.338802	-1.56149
pmb3066	Negative	481.1	445.4	2.62	482.1	[M-H]-	-	5-O-p-coumaroyl shikimic acid O-hexoside	Quinate and its derivatives	2.19044e-05	6.48792e-05	1.15484	0.000563662	0.000598817	0.337619	-1.56653
pmb1656	Positive	353.1	173.7	9.9	352.1	[M+H]+	-	MAG (18:3) isomer4	Lipids_Glycerolipids	2.79055e-05	8.29986e-05	1.17931	0.0146991	0.0047406	0.336216	-1.57254
pme2129	Negative	131.1	68.9	3.58	132.079	[M-H]-	-	(S)-(-)-2-Hydroxyisocaproic acid	Organic acids	3.62529e-05	0.000108194	1.1541	0.00188235	0.00125237	0.335073	-1.57745
pme0006	Positive	116.1	70	0.81	115.063	[M+H]+	C00148	L-Proline	Amino acids	0.0006923	0.00207199	1.1305	0.00981409	0.00346249	0.334124	-1.58154
pme0021	Positive	166	120.1	1.93	165.079	[M+H]+	C00079	L-Phenylalanine	Amino acids	0.00558421	0.0168341	1.16459	0.000173042	0.000293404	0.33172	-1.59196
pmb2406	Positive	510.1	510.4	9.34	509.1	[M+H]+	-	LysoPC 17:0	Lipids_Glycerophospholipids	2.96215e-05	8.97172e-05	1.11625	0.00226267	0.00137937	0.330165	-1.59874
pme0036	Negative	154.1	92.9	0.72	155.07	[M-H]-	C00135	L-Histidine	Amino acids	3.58895e-05	0.000109655	1.17636	0.000154066	0.000273572	0.327293	-1.61134
pme1474	Positive	298	135.1	2.9	297.09	[M+H]+	C00170	5'-Deoxy-5'-(methylthio)adenosine	Nucleotide and its derivates	0.000226575	0.000694842	1.17936	5.4242e-05	0.000163249	0.326081	-1.6167
pme2367	Positive	109	80.9	3.22	108.021	[M+H]+	C00472	Quinone	Others	0.000670549	0.00206048	1.15569	0.00173437	0.00119645	0.325434	-1.61956
pmb2826	Negative	147	85	1.03	148	[M-H]-	C00815	Citramalate	Organic acids	0.000614059	0.00189587	1.18672	0.000377668	0.000467127	0.323894	-1.62641
pmb0142	Positive	165.1	95.5	6.04	164.1	[M+H]+	C10945	Caffeic aldehyde	Hydroxycinnamoyl derivatives	5.3927e-05	0.000168374	1.06667	0.0168247	0.00523978	0.32028	-1.64259
pme0516	Negative	179.2	87	0.74	180.063	[M-H]-	C00137	Inositol	Others	0.00404212	0.0126289	1.15589	0.00497151	0.00225119	0.32007	-1.64354
pma3101	Positive	256.2	124	0.84	255.2	[M+H]+	C05841	Nicotinate ribonucleoside	Nicotinic acid derivatives	0.000620752	0.00194615	1.11696	0.00283783	0.00157841	0.318964	-1.64854
pmd0136	Positive	524.4	507.4	9.91	523.4	[M+H]+	-	LysoPC 18:0	Lipids_Glycerophospholipids	0.000313511	0.000985371	1.10598	0.00226171	0.00137908	0.318165	-1.65215
pme0486	Negative	117	100	1.33	118.027	[M-H]-	C02170	Methylmalonic acid	Organic acids	0.00341529	0.0109166	1.18201	7.56722e-05	0.000191024	0.312852	-1.67645
pme0132	Negative	279.3	147.1	2.37	280.106	[M-H]-	-	Asp-phe	Amino acid derivatives	2.01681e-05	6.47152e-05	1.18491	0.000125796	0.000249477	0.311644	-1.68203
pme1830	Negative	117	99.9	1.35	118.027	[M-H]-	C00042	Succinic acid	Organic acids	0.00337612	0.0108752	1.1763	0.000396389	0.000482308	0.310441	-1.68761
pmb0767	Positive	302.4	284.9	7.25	301.4	[M+H]+	-	D-erythro-Dihydrosphingosine	Others	0.000139062	0.000448609	1.02498	0.0157253	0.00498169	0.309984	-1.68973
pmb0678	Positive	771.2	753	4.26	770.2	[M+H]+	-	8-C-hexosyl-apigenin O-feruloylhexoside	Flavone C-glycosides	4.98043e-05	0.000164675	1.18908	0.00703916	0.00277946	0.30244	-1.72528
pme3186	Negative	169	122.8	1.11	169.998	[M-H]-	-	Dl-Glyceraldehyde3-phosphate	Others	5.0424e-05	0.000167036	1.05418	0.010502	0.0036568	0.301875	-1.72798
pme3154	Negative	147.1	58.8	1.22	148.074	[M-H]-	-	(Rs)-Mevalonic acid	Organic acids	7.82774e-05	0.00026275	1.07772	0.0104122	0.00363175	0.297915	-1.74703
pme3096	Negative	118	73.9	1.34	119.022	[M-H]-	C00872	Aminomalonic acid	Organic acids	0.000116781	0.000392991	1.16999	0.000309302	0.000413256	0.297158	-1.7507
pme0310	Negative	197.1	124.1	3.87	198.053	[M-H]-	-	Ethyl gallate	Benzoic acid derivatives	2.51493e-05	8.52875e-05	1.15375	0.000302338	0.000408376	0.294877	-1.76182
pme2427	Negative	222.1	163	2.61	223.085	[M-H]-	-	N-Acetyl-L-tyrosine	Amino acid derivatives	7.77593e-06	2.65948e-05	1.12223	0.00165347	0.00116411	0.292386	-1.77405
pme0022	Negative	118	100.9	0.76	119.058	[M-H]-	C00188	L-Threonine	Amino acids	0.000152533	0.000533709	1.17192	0.00089978	0.000790434	0.285798	-1.80693
pmb2507	Negative	213.1	78.9	0.92	214.1	[M-H]-	C00672	2-Deoxyribose 1-phosphate	Carbohydrates	0.000675702	0.00236624	1.18135	3.49442e-05	0.000127187	0.28556	-1.80814
pme0050	Negative	203	116.1	2.39	204.09	[M-H]-	C00078	L-Tryptophan	Amino acids	0.000994792	0.00349076	1.18655	2.18982e-05	9.64085e-05	0.284978	-1.81108
pme1210	Positive	150	72.8	1.15	149.051	[M+H]+	C00073	L-Methionine	Amino acids	0.000229111	0.000804948	1.15606	0.00251413	0.00146663	0.284628	-1.81285
pme3285	Positive	275	139.1	3.4	274.084	[M+H]+	C09320	Afzelechin (3,5,7,4'-Tetrahydroxyflavan)	Flavanone	0.000212278	0.000746395	1.13869	0.00802361	0.00300165	0.284404	-1.81399
pme1952	Positive	377	243.2	3.26	376.138	[M+H]+	C00255	Riboflavin	Vitamins	0.000147365	0.000519406	1.15744	0.0341093	0.00924442	0.283719	-1.81747
pmb0829	Positive	98.9	81.1	0.88	97.9	[M+H]+	C00009	Phosphoric acid	Organic acids	0.00342535	0.0123867	1.1762	0.0216586	0.00635735	0.276534	-1.85447
pme0231	Positive	247.1	130.1	4.07	246.1	[M+H]+	-	N-(3-Indolylacetyl)-L-alanine	Amino acid derivatives	3.10166e-05	0.000116067	1.16143	0.0351342	0.00948538	0.26723	-1.90384
pme2155	Positive	181	67	2.23	180	[M+H]+	C07480	Theobromine	Alkaloids	7.93135e-06	2.99176e-05	1.09932	0.000674713	0.000661104	0.265106	-1.91536
pmb5304	Negative	277.1	233.7	10.62	278.1	[M-H]-	C06427	α-Linolenic acid	Lipids_Fatty acids	1.50881e-06	5.78369e-06	1.19151	6.80569e-06	5.38685e-05	0.260873	-1.93858
pmb2654	Negative	460.1	118.2	0.78	461.1	[M-H]-	-	Anthranilate O-hexosyl-O-hexoside	Benzoic acid derivatives	0.000139937	0.000549388	1.18043	0.0139159	0.00455066	0.254715	-1.97304
pma0461	Positive	277.2	157.4	8.52	276.2	[M+H]+	-	14,15-Dehydrocrepenynic acid	Lipids_Fatty acids	0.000292597	0.00114888	1.15418	0.0416888	0.0109835	0.25468	-1.97325
pme1383	Positive	170.1	134.1	1.16	169.074	[M+H]+	C00314	Pyridoxine	Vitamins	0.000619715	0.00246726	1.18702	0.008133	0.00302491	0.251176	-1.99323
pme2801	Positive	167	124.1	1.85	166.049	[M+H]+	C16353	7-Methylxanthine	Nucleotide and its derivates	5.38447e-06	2.18963e-05	1.1094	0.000736788	0.00069188	0.245907	-2.02381
pmb0863	Positive	492.3	184.5	7.34	491.3	[M+H]+	-	LysoPC 16:2 (2n isomer)	Lipids_Glycerophospholipids	6.08061e-05	0.000252654	1.19077	1.89521e-05	8.86422e-05	0.240669	-2.05488
pme2914	Negative	161	56.8	1.59	162.053	[M-H]-	C03761	3-Hydroxy-3-methylpentane-1,5-dioic acid	Amino acid derivatives	1.5608e-05	6.50924e-05	1.16007	0.00534448	0.00235015	0.239782	-2.06021
pme1184	Positive	268.1	151.7	1.67	267.097	[M+H]+	C00330	Deoxyguanosine	Nucleotide and its derivates	1.2919e-05	5.40011e-05	1.181	2.33017e-05	9.97964e-05	0.239236	-2.06349
pme0243	Negative	131	86.9	1.86	132.042	[M-H]-	C00489	Glutaric acid	Organic acids	5.95194e-05	0.000259936	1.18879	1.10917e-05	6.73343e-05	0.228977	-2.12672
pmb3075	Negative	319	145.3	3.93	320	[M-H]-	-	3-O-p-Coumaroyl shikimic acid	Quinate and its derivatives	1.04763e-06	4.62005e-06	1.10848	0.00349019	0.0018065	0.226757	-2.14078
pme3151	Negative	213	78.9	1.2	214.016	[M-H]-	-	Deoxyribose 5-phosphate	Nucleotide and its derivates	0.000190078	0.000860721	1.18957	9.571e-07	1.94516e-05	0.220836	-2.17895
pme1683	Positive	477.2	258.1	2.15	476.168	[M+H]+	C12276	D-Pantothenic dcid	Organic acids	6.36163e-06	2.92649e-05	1.16333	0.00585399	0.0024801	0.217381	-2.20171
pme0075	Negative	188.1	102	1.18	189.064	[M-H]-	C00624	N-Acetyl-L-glutamic acid	Amino acid derivatives	5.36928e-05	0.000247827	1.19184	0.00374856	0.00188831	0.216654	-2.20653
pme2380	Negative	145	80.8	1.14	146.022	[M-H]-	-	A-Ketoglutaric acid	Organic acids	8.71916e-05	0.000425037	1.18768	0.00761189	0.00291163	0.205139	-2.28533
pmb0108	Positive	375.2	137.6	3.47	374.2	[M+H]+	-	Feruloyl syringic acid	Hydroxycinnamoyl derivatives	3.30314e-05	0.000161653	1.19105	0.00559626	0.00241513	0.204335	-2.29099
pme2241	Negative	129	84.9	1.62	130.027	[M-H]-	C02226	Citraconic acid	Organic acids	5.66477e-05	0.000280643	1.18648	0.0133983	0.00442222	0.20185	-2.30864
pme1266	Positive	167.1	124	1.85	166.049	[M+H]+	C16357	3-Methylxanthine	Nucleotide and its derivates	3.56584e-06	1.80844e-05	1.18117	0.0203723	0.0060411	0.197177	-2.34244
pme3967	Positive	312	180.1	2.18	311.123	[M+H]+	-	2-(dimethylamino)guanosine	Nucleotide and its derivates	7.48846e-05	0.000380467	1.18538	0.000122395	0.000246194	0.196823	-2.34503
pme3208	Negative	445	282.1	3.54	446.121	[M-H]-	C16195	Glycitin	Isoflavone	1.08753e-05	5.54623e-05	1.15758	0.000617048	0.00063002	0.196084	-2.35046
pmb0801	Positive	346	184.5	1.58	345	[M+H]+	-	4-Pyridoxic acid O-hexoside	Vitamins	3.27253e-05	0.000170206	1.17318	1.84691e-05	8.76002e-05	0.192269	-2.37881
pmb0812	Positive	127.1	81.2	2.85	126.1	[M+H]+	C02835	Imidazole-4-acetate	Indole derivatives	0.000287549	0.00157269	1.17433	7.74304e-05	0.00019291	0.182839	-2.45135
pmb0449	Positive	162.1	98.3	0.8	161.1	[M+H]+	C00956	2-Aminoadipic acid (L-Homoglutamic acid)	Amino acids	0.000127335	0.00071147	1.17926	3.57831e-05	0.000129066	0.178975	-2.48217
pmb0165	Positive	494.3	476.6	8.55	493.3	[M+H]+	-	LysoPC 16:1	Lipids_Glycerophospholipids	2.85001e-05	0.000160703	1.18198	0.000720017	0.000683821	0.177347	-2.49535
pmb1283	Positive	448.1	215.7	4.16	447.1	[M+H]+	-	L-Glutaminyl-L-valyl-L-valyl-L-cysteine	Amino acid derivatives	1.23027e-05	7.65598e-05	1.13357	0.0109712	0.00378648	0.160694	-2.63761
pma0110	Positive	399	207.5	3.17	398	[M+H]+	-	O-Sinapoyl quinic acid	Quinate and its derivatives	1.91991e-05	0.000120259	1.17752	0.00129341	0.00100236	0.159647	-2.64704
pmb2786	Negative	293	275.4	8.42	294	[M-H]-	-	9-HOTrE	Lipids_Fatty acids	2.17903e-06	1.73352e-05	1.11296	0.0138634	0.00453775	0.1257	-2.99195
pme3388	Positive	189	144.2	0.75	188.127	[M+H]+	C01924	H-HomoArg-OH	Amino acid derivatives	3.88195e-05	0.000310516	1.1937	4.72245e-07	1.61977e-05	0.125016	-2.99982
pme0234	Positive	190	144	2.66	189.043	[M+H]+	C01717	Kynurenic acid	Organic acids	0.000851683	0.00686718	1.18262	0.000551243	0.000591193	0.124022	-3.01133
pme1178	Positive	284.1	135.2	1.52	283.092	[M+H]+	C00387	Guanosine	Nucleotide and its derivates	0.000831583	0.00709935	1.17742	0.0189669	0.0057233	0.117135	-3.09376
pme0265	Positive	203.1	93	5.06	202.12	[M+H]+	C08277	Sebacate	Organic acids	2.09048e-05	0.000179167	1.18256	0.0150103	0.00481462	0.116678	-3.0994
pmb0751	Positive	321.1	147.5	3.81	320.1	[M+H]+	-	5-O-p-Coumaroyl shikimic acid	Quinate and its derivatives	3.7988e-05	0.000330894	1.19021	0.00681444	0.00272525	0.114804	-3.12275
pme1488	Positive	459	139.1	3.32	458.085	[M+H]+	C09731	Epigallate catechin gallate (EGCG)	Catechin derivatives	4.29534e-05	0.000413272	1.18989	0.013036	0.00433086	0.103935	-3.26625
pme2988	Positive	149.2	107	5.63	148.052	[M+H]+	C02274	3,4-Dihydrocoumarin	Coumarins	2.16838e-05	0.000226337	1.18093	0.0266847	0.00753505	0.0958032	-3.38378
pme0008	Positive	176.1	98.9	0.79	175.096	[M+H]+	C00327	L-Citrulline	Amino acids	2.621e-05	0.000274785	1.18658	0.0154962	0.00492861	0.0953835	-3.39012
pmb2961	Negative	547.1	503.4	3	548.1	[M-H]-	-	Peonidin O-malonylhexoside	Anthocyanins	1.64205e-06	1.86563e-05	1.1839	9.94868e-05	0.000221378	0.088016	-3.50609
pma6599	Positive	207.1	147.4	3.31	206.1	[M+H]+	-	6-Hydroxymethylherniarin	Hydroxycinnamoyl derivatives	2.1127e-05	0.000285072	1.1831	0.0247313	0.00708812	0.074111	-3.75417
pme0042	Negative	173.1	131.1	0.73	174.112	[M-H]-	C00062	L-(+)-Arginine	Amino acids	0.000368925	0.00504298	1.19244	1.1146e-05	6.74648e-05	0.0731562	-3.77288
pmb2965	Negative	619.1	531.3	3.26	620.1	[M-H]-	-	Cyanidin O-diacetyl-hexoside-O-glyceric acid	Anthocyanins	1.76679e-05	0.000276056	1.18972	1.04454e-05	6.57202e-05	0.0640013	-3.96576

## Sheet: DE metabolites
	Tissue	Comparisons	Total DEMs	Up Regulated	Down Regulated	% Up-regulated	%Down-regulated	Annotated in KEGG	% Non-annotated
	Pulp	HGF1-TN1	231	87	144	37.6623	62.3377	127	54.9784
		HGF2-TN2	252	47	205	18.6508	81.3492	147	58.3333
		HGF3-TN3	261	76	185	29.1188	70.8812	141	54.023
	Peel	HGFS1-TNS1	357	165	192	46.2185	53.7815	192	53.7815
		HGFS2-TNS2	379	138	241	36.4116	63.5884	194	51.1873
		HGFS3-TNS3	375	136	239	36.2667	63.7333	198	52.8

## Sheet: Combine DEs
	HGF-TN			HGFS-TNS
	Stage 1-1	Stage 2-2	Stage 3-3	Stage 1-1	Stage 2-2	Stage 3-3
	pmb0545	pma1751	pme1137	pmb0064	pme2253	pmb0064
	pma6216	pme2478	pmb0545	pmb0675	pmb0064	pma6576
	pme1137	pmb2940	pme0408	pma6576	pma6576	pme3400
	pmb2940	pme2963	pme2478	pmb0706	pma6647	pma6647
	pme2963	pmb3023	pma6199	pme1568	pme3154	pme0063
	pmb0837	pme1137	pmb0580	pma6558	pme3123	pme1814
	pma0825	pme3404	pmb2940	pma6216	pme2563	pme1472
	pme0436	pma0791	pmb0749	pma1751	pme1086	pma0104
	pme0434	pmb2947	pmb3023	pme1502	pme3179	pme3392
	pmb2947	pme0434	pme2963	pme3400	pme2111	pme3391
	pma0724	pme0436	pmb2819	pme3391	pme3391	pmb2957
	pme3296	pme1521	pma1751	pme1541	pme1541	pma1751
	pma1108	pma0825	pma0825	pme3392	pma6216	pma6216
	pme0442	pme0205	pme0372	pmb0652	pme3400	pmb0550
	pme0372	pme0450	pma0791	pmb0608	pmb0168	pme1541
	pmb3055	pmb3041	pme2459	pme0196	pme1709	pma6558
	pme1562	pme0372	pmb2947	pme1506	pme3392	pmb0608
	pme2459	pme1281	pme0434	pme3296	pmb1318	pme0364
	pme0374	pmb2556	pme0436	pme3396	pme1646	pmb3041
	pme3130	pme3296	pme1363	pmb0628	pme1472	pmb2940
	pme3212	pmb2999	pmb0837	pme1599	pme3292	pme1568
	pme0205	pmb2957	pme0205	pma6687	pme3456	pmb0652
	pme0450	pmb0749	pme0450	pme1709	pmb0652	pmb0607
	pmb2556	pme0177	pmb3041	pmb0653	pma0825	pme1646
	pma6199	pme1598	pmb0645	pmb1318	pmb3041	pme3396
	pme0361	pmb0837	pme3296	pma0825	pme1662	pmb0675
	pmb2999	pme1550	pme0490	pme0364	pme3296	pma0825
	pme1598	pma3606	pmb2979	pme1472	pmb2940	pme3296
	pma6639	pme1646	pme1598	pme3292	pma0791	pme1434
	pmb3041	pmb0981	pma0724	pmb2957	pmb0550	pme3288
	pme0177	pmb2406	pme3130	pmb0604	pme1599	pme0442
	pme3268	pme1562	pme1521	pmb0607	pmb0653	pme3279
	pme3466	pme1814	pme3212	pme3456	pme3305	pme0089
	pme1806	pmb0514	pmb2957	pme1646	pmb0608	pmb1318
	pmb0645	pmd0145	pme0374	pme1662	pme1506	pma0791
	pme1611	pmb0545	pmb2999	pme1119	pma6558	pme0283
	pma1751	pmb0883	pme1806	pme2963	pmb0628	pmb3026
	pmb2979	pme0264	pme3443	pma0791	pme1373	pmb2938
	pma3724	pme2111	pma1108	pmb0667	pme1502	pme1506
	pmb0750	pme0122	pme0442	pme3279	pmb0604	pme0298
	pme0310	pmb0287	pme0361	pma6638	pmb3072	pme0379
	pme1521	pmb2804	pme1562	pme0442	pme2898	pme3439
	pmb2778	pme0374	pme1611	pme0430	pme3396	pmb0604
	pmb0604	pme1296	pme0398	pmb0277	pme0196	pme0371
	pmb0595	pme1178	pme0177	pmb3026	pma6687	pmb3072
	pmb0889	pme1119	pme0413	pme1397	pme3263	pme3292
	pma6270	pme2033	pmb2561	pme0283	pma0104	pmb3000
	pme2720	pme0258	pma3724	pmb3023	pme3288	pmb0277
	pme1346	pme1712	pmb3055	pme2982	pme3404	pma6687
	pmb0749	pme2735	pma6270	pmb1207	pmb0607	pma0253
	pmb2957	pme0028	pmb2831	pme3288	pme2963	pmb0358
	pme2427	pme0486	pmb2556	pmb3041	pmb0706	pma2088
	pme0253	pme0397	pmb0423	pmb2940	pme0371	pmb0706
	pme3514	pmb2792	pme2111	pme3263	pmb0503	pme2111
	pmb3066	pmb1452	pme1086	pmb0550	pme1814	pmb1207
	pme0490	pmb0865	pmb3107	pmb0837	pmb0873	pmb3042
	pme2266	pma0149	pmb3042	pme1588	pmb0663	pmb0663
	pma3606	pme1419	pme1424	pme0371	pmc0960	pme1709
	pme0264	pmb2871	pme3466	pma6199	pmb3026	pmb0580
	pmb2804	pme1830	pmb0142	pme0310	pme1568	pmb0736
	pme0500	pme1872	pmb0885	pme3372	pmb2933	pme2963
	pmb0885	pme2019	pme2435	pmb0580	pme0364	pmb0605
	pme2380	pmb2791	pma1303	pma2681	pma6638	pme3305
	pmb0142	pma3649	pmb2383	pme2898	pme1521	pma6199
	pme3030	pmb0864	pme2266	pme1521	pme3279	pme3514
	pme3384	pmb2819	pmb1626	pmb3072	pme0089	pme0436
	pme2560	pme0253	pme0040	pmb0358	pme1397	pma6638
	pmb0890	pme0291	pmb2778	pmb0736	pmb3023	pme1521
	pme0133	pme0041	pme1828	pmb2933	pme0430	pme3428
	pme3009	pmb2826	pmb2804	pmc0682	pma6199	pme2459
	pme1162	pme0019	pmb0287	pmb0605	pmb0580	pme1514
	pma0149	pme0274	pme2292	pme3514	pme0436	pmb0746
	pme1712	pmb2211	pmb0890	pmb0752	pmb0856	pma3443
	pme2289	pme3069	pmb0789	pmb0595	pme1119	pme3443
	pme1119	pmb2986	pme1646	pma2088	pmb2388	pmb3023
	pme2111	pme1184	pme0264	pma6639	pme1637	pme3268
	pme1820	pmb1650	pmc0304	pme2366	pmb0859	pmb3894
	pme0016	pme0534	pmb0877	pmb0770	pme3478	pma6639
	pme2735	pme3096	pmb2986	pma6270	pme0379	pmb0618
	pmb0423	pme0500	pmb3132	pmb0069	pmb0865	pme1397
	pmb1452	pme2529	pmb1652	pme3410	pmb0770	pmb2620
	pmb2657	pme2617	pmb1650	pme2478	pme1296	pmb0595
	pme3186	pme2237	pma6599	pme0299	pme3372	pme3475
	pme2435	pme1846	pme0174	pmb0618	pma6270	pme2960
	pme3069	pme1376	pme3255	pme1296	pme2982	pma6625
	pmb1650	pmb0782	pma3649	pmb0681	pmb0854	pmb0745
	pmb1652	pme3705	pmc0066	pmb0494	pma0101	pme3404
	pme0122	pme2036	pme0519	pma0104	pmb3042	pme0377
	pmd0160	pme0133	pme0274	pme2111	pmb2228	pme3372
	pmb3117	pme3184	pma2987	pmb0503	pmb0874	pme1588
	pmb0484	pme0056	pme0291	pme3475	pmb2406	pme2478
	pme0039	pmd0017	pme3367	pme2954	pmb2556	pmb2871
	pmb2871	pmb0484	pme3439	pme2960	pmb0358	pmb2804
	pme0274	pme3309	pme3569	pme0063	pmb0837	pma0249
	pme3705	pme0245	pmb0202	pme0377	pmb2938	pme2253
	pme1376	pmb1652	pme0019	pmb3894	pmb0605	pme0430
	pme0387	pmb0829	pmb2657	pmb0673	pmd0158	pmb0743
	pme2634	pme0499	pme0513	pme3198	pmb3121	pmb0752
	pme0030	pme0279	pme2786	pme1510	pme0246	pmb2556
	pmd0132	pma3101	pmb3117	pme3305	pme3093	pme1583
	pme0041	pme1691	pme0041	pmb2556	pma2681	pmb0569
	pme0019	pme3466	pme0516	pme1480	pmb3117	pme2982
	pmb5304	pme0226	pmd0160	pmb2938	pmb0494	pme1824
	pmc0281	pmb3264	pme3104	pmb2999	pme0201	pmb0624
	pmb0159	pmb0882	pmb0859	pme0177	pmd0160	pme2706
	pme2550	pmb0767	pme2289	pme0324	pmd0145	pmb0602
	pme3719	pmb0161	pme3207	pmb1652	pmb0864	pmb0716
	pme0279	pme3017	pme2693	pma3443	pmd0144	pme2954
	pmb2507	pmb2221	pme0039	pme0246	pmb0852	pme2898
	pme1852	pme0016	pmb0782	pma0249	pmb0618	pmc0960
	pme0108	pme0137	pme0282	pmb0981	pme0040	pmb0837
	pmb0855	pmb3894	pmb0855	pma2400	pmb0752	pme1296
	pmb3042	pmb2222	pme0231	pme0534	pme1514	pma1116
	pme0282	pme2890	pmb3894	pme0424	pmb0745	pme1598
	pme2268	pme1730	pmc0281	pme0433	pma6639	pme1201
	pme1424	pme3719	pme0108	pmd0158	pmb0866	pme3246
	pme2914	pmb2388	pme2634	pme1830	pma3443	pmb0770
	pmb0163	pme2828	pme3160	pme2670	pmb0595	pmb2999
	pmb0854	pme3083	pme1184	pme1292	pmb2795	pmb0563
	pme0026	pme2786	pme3186	pme0374	pma2400	pmb2778
	pme1824	pme2706	pmb0854	pme0264	pme0279	pmb0382
	pme3011	pmb3088	pmb2211	pma0948	pme0033	pmb2873
	pme2706	pmb2831	pmb0981	pme2362	pme2278	pme0534
	pmb0160	pme1313	pme1376	pmb2657	pme0238	pme2901
	pme0116	pmb2657	pmd0132	pme0201	pme1598	pmb0164
	pme0193	pmb2444	pmb0160	pme3093	pmb0736	pmb0503
	pme2433	pme2289	pme0133	pme2253	pme2478	pmb2388
	pme0231	pme3179	pmb2319	pme2380	pme0324	pme0201
	pme0021	pme0039	pmb0197	pme2427	pmb0855	pmb0423
	pmc0274	pme0516	pmb0818	pmb0645	pme1480	pmb0859
	pme0137	pme1292	pme2256	pme1598	pmb2620	pmb0889
	pme3096	pmb0859	pmb0514	pme0016	pmd0132	pma2681
	pme0152	pme2122	pme1292	pme3210	pme3188	pmb2383
	pme2698	pme2550	pme1419	pmb1650	pmb0882	pmb0856
	pme0191	pmb0736	pmb0069	pme0279	pmb0514	pmb0711
	pme0398	pmb0492	pma6455	pmb0382	pmd0130	pmb2795
	pme2890	pmb0163	pmb0802	pmb0864	pme0245	pme3130
	pme0486	pme2670	pmb2251	pmb0532	pmb2319	pme1086
	pme1830	pme1852	pmb2826	pme1583	pme0359	pme3212
	pmc0960	pmb3132	pme3313	pmb2795	pme3069	pmb0800
	pmb1912	pme3038	pmb2444	pme2706	pmb0848	pme0359
	pmb2406	pmb1605	pmb1912	pmb0874	pme0442	pme0361
	pme1419	pme1162	pmd0017	pme1715	pme1562	pmb3074
	pme2292	pme2634	pme2598	pme1021	pme3130	pmb1650
	pme1184	pmb3099	pme3007	pma0724	pme0361	pme2529
	pme0408	pmb1912	pme0281	pme0359	pme3212	pma0724
	pmb0751	pmc0066	pma0634	pmb2640	pma0724	pmb2363
	pme1683	pme0161	pme1008	pmb0514	pme2594	pme0257
	pme0183	pme2598	pma0702	pma1108	pmd0017	pmd0158
	pmb0069	pmb0789	pme2036	pme0436	pme3083	pmb2640
	pme1313	pmb0877	pme1473	pme1988	pme0397	pme0137
	pmb0287	pmb2654	pme2282	pme0040	pmb0890	pme1063
	pme1980	pmb0802	pmb0541	pme3227	pme1436	pme2830
	pme3083	pmb0464	pma3101	pmb3121	pme0164	pmb2922
	pme0161	pme0282	pme3017	pme2828	pme3038	pmb2987
	pme0022	pme3337	pmb0484	pmb0644	pmb1207	pma3606
	pme2232	pmb1754	pmb0501	pme0474	pme2954	pme1399
	pme3104	pme0267	pme0056	pme2266	pme0519	pmb2325
	pme1210	pme2256	pme3387	pmb0302	pme0243	pme3069
	pme3732	pme1239	pmc0274	pme3212	pme2651	pme0519
	pme2256	pme3104	pmb2871	pme2459	pme0424	pme1346
	pmb0819	pmb0302	pme0021	pme0013	pme2169	pmb2211
	pme0025	pma0134	pmb0767	pme0361	pmb1912	pmb1754
	pme3038	pme1738	pme0050	pme3069	pme2122	pmb0864
	pmb0848	pmb0449	pme2380	pmb2221	pme2698	pme1518
	pme0124	pme1109	pmb0159	pme3705	pme0109	pme2142
	pme3123	pme2830	pme2366	pme0519	pme3017	pme1846
	pmb0866	pmc0304	pme2268	pmb0873	pme0137	pme1550
	pmb2654	pme1473	pme0247	pma0149	pme3313	pme2761
	pmd0158	pme0422	pmb1605	pme0137	pmb0789	pme0056
	pme1436	pme0022	pme0245	pma3724	pmb0374	pmb3005
	pma6561	pmb1626	pmb0296	pmb0423	pme3309	pmc0281
	pme1434	pmb0964	pmb0882	pme0109	pmb3055	pmb0874
	pmb0801	pme0270	pme3309	pme3967	pme1210	pme1408
	pmb0426	pme3509	pmb0865	pme0033	pmb0197	pmb1605
	pme2213	pme2366	pme0113	pme3478	pme2024	pme0164
	pmb3064	pme3502	pme0387	pmb2855	pmb1754	pme1988
	pme3246	pmb0069	pme0310	pme1373	pma0149	pme0030
	pmb0882	pme1008	pmd0130	pme2019	pme3184	pme1711
	pma0702	pme0036	pme0267	pme3011	pmb0709	pmb2653
	pme1711	pme0108	pme0161	pmb2922	pme0252	pme0118
	pme2786	pme3827	pme0183	pmb0789	pme1611	pme1665
	pmb0864	pmb3107	pme3096	pme0030	pmd0023	pme3336
	pme0113	pme0281	pmd0145	pmb0859	pme0174	pme3163
	pme1646	pme1824	pme0009	pmb2388	pme2380	pme0397
	pmb3107	pmb2383	pma6460	pme2890	pme2589	pmb2643
	pmb0818	pme0057	pme0486	pmc0281	pme0474	pmb3317
	pmb2260	pme0247	pmb2363	pmb3074	pme0013	pme0010
	pme0009	pme0170	pme0013	pme3033	pme2033	pme1806
	pmb2363	pmc0281	pme1830	pmd0132	pmc0304	pmb2657
	pmb1096	pme3207	pme0022	pmb0464	pme1434	pma6561
	pme3431	pma6218	pma0461	pme0285	pme3428	pmb0163
	pma6281	pma6455	pme1162	pme1398	pma3724	pmb0866
	pme1109	pmb0159	pme1239	pme3179	pme0281	pme3719
	pme2569	pme2268	pme0226	pme3184	pme2142	pme0281
	pme0028	pmb3074	pme3416	pme3017	pmb0426	pme0226
	pmd0023	pmb2786	pme0170	pme1806	pme2914	pma2987
	pmb2653	pmb2325	pmb3074	pmb1754	pme0038	pme2009
	pme3387	pmb2363	pmb2260	pme0164	pme2527	pme1162
	pmb0296	pme0113	pme2698	pmb0855	pme0011	pmc0304
	pme0050	pme0050	pme0076	pma6460	pme2550	pmd0130
	pmb2211	pme3416	pmd0158	pme3719	pmb3088	pmb3028
	pme3034	pme3564	pme0026	pme2786	pme2009	pme2589
	pme0258	pme2232	pme2890	pme3382	pmc0281	pmb0749
	pmb2388	pmb0160	pmb0801	pmb2857	pmb3074	pmb0160
	pmb0859	pme2527	pme2167	pme0152	pme0026	pme2758
	pma0675	pma0675	pmb2684	pme3732	pme0267	pmd0017
	pmb0877	pme2433	pme1949	pme3313	pme3081	pme0120
	pme0036	pmb0296	pme3333	pme3246	pme0274	pmb3099
	pmb0865	pme2569	pme0193	pme0038	pmb3099	pme2019
	pmb3132	pmb2251	pme1683	pmb0197	pme2830	pme3011
	pme1296	pme1458	pmd0023	pme0444	pmb0749	pmb3107
	pma6599	pme1711	pme0191	pme2931	pme1474	pmb0890
	pmb2319	pme3081	pme1691	pmb0865	pme1816	pmb2251
	pme0226	pme2903	pme1296	pmb0374	pme3382	pme1286
	pme1178	pmb0426	pme1458	pmb0165	pme2019	pme2617
	pme1637	pme3387	pme0124	pmb0890	pme1162	pmb1452
	pme0042	pmb0750	pmb5304	pmb2260	pmb0545	pmb0161
	pme2527	pme1683	pmb0864	pme2566	pme1242	pme2169
	pme0007	pme0309	pme1109	pmb3058	pmb0782	pmb2591
	pme3333	pme0030	pme1178	pmb2987	pmb0802	pme1137
	pme3564	pme0076	pme3732	pme2129	pme1846	pme0018
	pme1516	pme0387	pmb2507	pma6218	pme0387	pmb0852
	pmb1283	pmb2507	pmb0426	pme1846	pme0231	pmb0764
	pma0134	pme0233	pmb0464	pmb2871	pmb0489	pme1242
	pme3208	pma0461	pme3038	pme2651	pme1665	pme2566
	pmb2984	pmb0801	pme2903	pma6625	pmb2826	pme3309
	pmb2228	pma6599	pmb0449	pmb3317	pmb0701	pme0013
	pma0104	pmb2653	pmb0866	pme0252	pmb2325	pme3033
	pme0265	pma0702	pme1434	pme1399	pmb1605	pme2755
	pme3569	pme0009	pme0152	pma0702	pme2761	pma2400
		pma0634	pme1210	pmb2444	pme0152	pme3961
		pmc0274	pme0270	pme0274	pme2776	pmb3101
		pme0021	pme0120	pme2122	pmb0501	pme2698
		pmb0202	pmc0960	pme2634	pma6460	pma3724
		pme1434	pme3034	pme0174	pme3163	pme0247
		pmb2873	pmb2653	pme0499	pmb0645	pme0256
		pme0120	pmb0952	pmb0782	pme1399	pme0177
		pme1210	pma0104	pme0256	pme2801	pme3179
		pmb0848	pme3011	pmb0530	pme1806	pme0499
		pme3011	pmb2654	pmb2325	pmb0302	pmb0854
		pma6460	pme0258	pmb2319	pme3961	pmb3117
		pme0310	pme0036	pme0191	pmb2804	pme2033
		pme1516	pme3081	pme0041	pme2746	pme3007
		pmb1283	pme0028	pme2761	pme2433	pme0398
		pme3484	pma0675	pmb1656	pmb0492	pme1281
		pme3208	pmb0848	pme1018	pme0118	pmd0160
		pmb2984	pme0007	pme0039	pme2241	pmb0404
		pme1820	pme0042	pme3511	pme3443	pme2786
		pme3569	pme2527	pmd0023	pme1711	pmb0865
		pme3367	pme0233	pme2746	pme1398	pmb0302
		pme0265	pme2569	pme0118	pme2758	pme2237
			pmb3005	pmb0501	pmb3059	pma6218
			pmb1283	pme0303	pme2050	pme1119
			pme3484	pme0018	pmb3028	pme2776
			pme3208	pmb2507	pme2237	pmb2444
			pmb2984	pmb0545	pme2931	pmb0774
			pme1516	pmb0563	pmb1178	pme3502
			pmb1096	pmb5304	pmb0530	pmb0159
			pme1820	pmb0163	pme0006	pme0109
			pme0265	pme2367	pme0010	pmb0782
				pmb2363	pmb3081	pme0274
				pme0120	pme2129	pmb3056
				pme1952	pmb1626	pme2634
				pme2292	pme0499	pme1228
				pme2237	pma6218	pme0174
				pmb0848	pmb2383	pme2693
				pmb0819	pme0163	pme3333
				pme1637	pme1184	pmb0786
				pmb2383	pme3719	pme3827
				pme0010	pmb0801	pme2268
				pma1116	pmb3066	pme1851
				pmb1605	pma6518	pme0285
				pme0231	pme3967	pme3081
				pme0011	pme1851	pme0191
				pmb0678	pmb2928	pme2167
				pme1828	pme1063	pme2746
				pme0516	pme1952	pmb0464
				pme0006	pme2155	pme0039
				pme1178	pme0516	pmb0818
				pmb0449	pme0003	pmb2648
				pme3416	pme3033	pme0038
				pme1210	pme2634	pmb1096
				pmb0489	pmb0296	pme2256
				pme1537	pmb3107	pmb2260
				pmb1283	pme1218	pme0387
				pme0247	pmb0164	pme0267
				pme0161	pma3649	pmb0819
				pme0413	pme3511	pmb0855
				pmb0863	pmb0812	pme0041
				pmb0161	pme2268	pmd0132
				pme0309	pme0041	pmc0274
				pme3194	pme0303	pme3732
				pme1063	pme3011	pme2036
				pme0394	pme0496	pme3416
				pmb2965	pme0039	pme2050
				pme2758	pmb3075	pmb2319
				pmc0274	pme0309	pmb0848
				pme3207	pme3207	pme2024
				pme1434	pmb0678	pme0309
				pmb0159	pmb3317	pmb0802
				pme0021	pmb5304	pme3511
				pmb2251	pme0120	pme1691
				pme2433	pmb1283	pma6518
				pmb0426	pmb2831	pmb3066
				pmb0164	pmb2653	pmb1656
				pmb0801	pme0413	pme2129
				pme2155	pmb2363	pme0006
				pmb2873	pme3502	pme0021
				pmb0160	pmb0161	pmb2406
				pmb2211	pme0226	pme0036
				pme1711	pmb0163	pme1474
				pme2246	pme0394	pme2367
				pme0243	pmb3894	pmb2826
				pme1383	pme0132	pmb0142
				pmb3075	pma0110	pme0516
				pme0265	pma3606	pma3101
				pma0634	pmb0829	pmd0136
				pmb2928	pme0018	pme0486
				pma3101	pme0247	pme0132
				pme0075	pmb2778	pme1830
				pmb3066	pme0030	pmb0767
				pme2988	pme1018	pmb0678
				pme0132	pmb0563	pme3186
				pmb3107	pme2367	pme3154
				pma6518	pme1408	pme3096
				pme3151	pmb2507	pme0310
				pmb1178	pma0634	pme2427
				pma0134	pmb1574	pme0022
				pme1550	pma1116	pmb2507
				pma0110	pmb0818	pme0050
				pme1518	pmc0274	pme1210
				pmb2654	pmb1096	pme3285
				pme0022	pmb0889	pme1952
				pmb0818	pme0256	pmb0829
				pmb1096	pme1383	pme0231
				pme2527	pme0036	pme2155
				pmb0701	pmc0066	pmb5304
				pme0026	pme0398	pmb2654
				pma6561	pme0057	pma0461
				pmb0962	pme0021	pme1383
				pmb2653	pme0075	pme2801
				pme0050	pme3484	pmb0863
				pme1488	pme0305	pme2914
				pmb0751	pmb2799	pme1184
				pme2268	pme0234	pme0243
				pme0226	pme0022	pmb3075
				pme3388	pme3151	pme3151
				pme1408	pme0422	pme1683
				pme0398	pme2988	pme0075
				pme0036	pmb2787	pme2380
				pma6599	pmb0160	pmb0108
				pmb0108	pmb2654	pme2241
				pme0008	pmb0751	pme1266
				pme3235	pmb2987	pme3967
				pme0042	pmb2251	pme3208
				pme3208	pma6561	pmb0801
					pmb0159	pmb0812
					pme0121	pmb0449
					pme0050	pmb0165
					pmb2648	pmb1283
					pme0008	pma0110
					pme0265	pmb2786
					pmb2961	pme3388
					pmb2965	pme0234
					pme0310	pme1178
					pma6599	pme0265
					pme3416	pmb0751
					pme3388	pme1488
					pme3827	pme2988
					pmb2786	pme0008
					pme1488	pmb2961
					pma0461	pma6599
					pmb0108	pme0042
					pme2246	pmb2965
					pme0042
					pme3367
					pme3208
