# Supplementary material for: Comprehensive ESI-Q TRAP-MS/MS based characterization of metabolome of two mango (Mangifera indica L) cultivars from China
Source: Sci Rep. 2020 Nov 18;10:20017. doi: 10.1038/s41598-020-75636-y (PMC7676270; doi:10.1038/s41598-020-75636-y)
Supplement: Supplementary file 6 — Supplementary Table 3. [file 41598_2020_75636_MOESM6_ESM.xlsx]

## Sheet: Sheet1
Model	Type	R2X(cum)	R2Y(cum)	Q2(cum)	Title
Model 1	PCA	0.92			TN2-TN1		HGF1, HGF2, HGF3, TN1, TN2, TN3 represent pulp samples of respective cultivars (HGF or TN) in growth stages of fruit.
Model 2	PCA	0.871			TN3-TN1		HGFS1, HGFS2, HGFS3, TNS1, TNS2, TNS3 represent peel samples of respective cultivars (HGF or TN) in growth stages of fruit.
Model 3	PCA	0.906			TN3-TN2
Model 4	PCA	0.887			HGF2-HGF1
Model 5	PCA	0.883			HGF3-HGF1
Model 6	PCA	0.9			HGF3-HGF2
Model 7	PCA	0.86			HGF1-TN1
Model 8	PCA	0.938			HGF2-TN2
Model 9	PCA	0.919			HGF3-TN3
Model 10	PCA	0.923			TNS2-TNS1
Model 11	PCA	0.933			TNS3-TNS1
Model 12	PCA	0.945			TNS3-TNS2
Model 13	PCA	0.91			HGFS2-HGFS1
Model 14	PCA	0.928			HGFS3-HGFS1
Model 15	PCA	0.852			HGFS3-HGFS2
Model 16	PCA	0.871			HGFS1-TNS1
Model 17	PCA	0.89			HGFS2-TNS2
Model 18	PCA	0.872			HGFS3-TNS3
Model 19	PCA	0.959			TNS1-TN1
Model 20	PCA	0.964			TNS2-TN2
Model 21	PCA	0.975			TNS3-TN3
Model 22	PCA	0.959			HGFS1-HGF1
Model 23	PCA	0.952			HGFS2-HGF2
Model 24	PCA	0.974			HGFS3-HGF3
Model 39	OPLS-DA	0.804	1	0.992	TN2-TN1
Model 40	OPLS-DA	0.793	1	0.991	TN3-TN1
Model 31	OPLS-DA	0.761	1	0.99	TN3-TN2
Model 41	OPLS-DA	0.8	1	0.989	HGF2-HGF1
Model 42	OPLS-DA	0.8	1	0.991	HGF3-HGF1
Model 32	OPLS-DA	0.795	1	0.987	HGF3-HGF2
Model 43	OPLS-DA	0.752	1	0.984	HGF1-TN1
Model 44	OPLS-DA	0.792	0.999	0.978	HGF2-TN2
Model 45	OPLS-DA	0.803	0.999	0.985	HGF3-TN3
Model 25	OPLS-DA	0.799	1	0.994	TNS2-TNS1
Model 27	OPLS-DA	0.762	1	0.993	TNS3-TNS1
Model 26	OPLS-DA	0.776	1	0.996	TNS3-TNS2
Model 28	OPLS-DA	0.739	1	0.985	HGFS2-HGFS1
Model 30	OPLS-DA	0.755	1	0.988	HGFS3-HGFS1
Model 29	OPLS-DA	0.731	1	0.986	HGFS3-HGFS2
Model 46	OPLS-DA	0.749	1	0.992	HGFS1-TNS1
Model 47	OPLS-DA	0.809	1	0.995	HGFS2-TNS2
Model 48	OPLS-DA	0.791	1	0.992	HGFS3-TNS3
Model 33	OPLS-DA	0.893	1	0.999	TNS1-TN1
Model 34	OPLS-DA	0.93	1	0.999	TNS2-TN2
Model 35	OPLS-DA	0.897	1	0.999	TNS3-TN3
Model 36	OPLS-DA	0.902	1	0.999	HGFS1-HGF1
Model 37	OPLS-DA	0.911	1	0.998	HGFS2-HGF2
Model 38	OPLS-DA	0.898	1	0.998	HGFS3-HGF3
