# Supplementary material for: Comprehensive ESI-Q TRAP-MS/MS based characterization of metabolome of two mango (Mangifera indica L) cultivars from China
Source: Sci Rep. 2020 Nov 18;10:20017. doi: 10.1038/s41598-020-75636-y (PMC7676270; doi:10.1038/s41598-020-75636-y)
Supplement: Supplementary file 7 — Supplementary Table 4. [file 41598_2020_75636_MOESM7_ESM.xlsx]

## Sheet: file explanation
Header name	Description
Pathway	Metabolic pathway Name
Total	The number of metabolites in pathway
Hits	Number of differential metabolites hitting the pathway
Raw p	P value of metabolic pathway enrichment analysis
-ln(p)	P value takes the negative logarithm of e as the base (negative natural logarithm)
Holm adjust	P value after multiple hypothesis test correction by Holm-Bonferroni method
FDR	P value after multiple hypothesis test correction by error discovery rate (false discovery rate, FDR) method
Impact	Impact value of metabolic pathway topology analysis
Hits Cpd	The difference metabolite name and KEGG ID of the hit path
Total Cpd	All metabolite names and KEGG IDS contained in the pathway

## Sheet: HGF1-TN1
Pathway	Total	Hits	Raw p	-ln(p)	Holm adjust	FDR	Impact	Hits Cpd	Total Cpd
Aminoacyl-tRNA biosynthesis	67	15	0.00016674	8.6991	0.014506	0.014506	0.10465	L-Asparagine cpd:C00152; L-Histidine cpd:C00135; L-Phenylalanine cpd:C00079; L-Arginine cpd:C00062; L-Glutamine cpd:C00064; L-Serine cpd:C00065; L-Methionine cpd:C00073; L-Valine cpd:C00183; L-Lysine cpd:C00047; L-Isoleucine cpd:C00407; L-Leucine cpd:C00123; L-Threonine cpd:C00188; L-Tryptophan cpd:C00078; N10-Formyl-THF cpd:C00234; L-Tyrosine cpd:C00082	L-Asparagine cpd:C00152; tRNA(Asn) cpd:C01637; L-Histidine cpd:C00135; tRNA(His) cpd:C01643; L-Phenylalanine cpd:C00079; tRNA(Phe) cpd:C01648; L-Arginine cpd:C00062; tRNA(Arg) cpd:C01636; L-Glutamine cpd:C00064; tRNA(Gln) cpd:C01640; L-Cysteine cpd:C00097; tRNA(Cys) cpd:C01639; Glycine cpd:C00037; tRNA(Gly) cpd:C01642; tRNA(Asp) cpd:C01638; L-Aspartic acid cpd:C00049; L-Serine cpd:C00065; tRNA(Se…
Phenylpropanoid biosynthesis	45	11	0.00060196	7.4153	0.051768	0.026185	0.19332	4-Hydroxycinnamic acid cpd:C00811; Coniferyl aldehyde cpd:C02666; Coniferyl alcohol cpd:C00590; L-Phenylalanine cpd:C00079; 3,4-Dihydroxy-trans-cinnamate cpd:C01197; Sinapyl alcohol cpd:C02325; Caffeic aldehyde cpd:C10945; Chlorogenic acid cpd:C00852; Syringin cpd:C01533; Coniferin cpd:C00761; Sinapoyl malate cpd:C02887	4-Hydroxycinnamyl aldehyde cpd:C05608; p-Coumaroyl-CoA cpd:C00223; 4-Hydroxycinnamic acid cpd:C00811; Sinapoyl aldehyde cpd:C05610; Coniferyl aldehyde cpd:C02666; Coniferyl alcohol cpd:C00590; Ferulate cpd:C01494; p-Coumaroyl quinic acid cpd:C12208; 4-Coumaroylshikimate cpd:C02947; cis-beta-D-Glucosyl-2-hydroxycinnamate cpd:C05839; L-Phenylalanine cpd:C00079; 5-Hydroxyferuloyl-CoA cpd:C12203; Sin…
Lysine biosynthesis	10	4	0.0059683	5.1213	0.50731	0.17308	0.24074	Diaminopimelic acid cpd:C00666; L-Homoserine cpd:C00263; Saccharopine cpd:C00449; L-Lysine cpd:C00047	Diaminopimelic acid cpd:C00666; L-Aspartic acid cpd:C00049; L-Aspartyl-4-phosphate cpd:C03082; L-Homoserine cpd:C00263; L-Aspartate-semialdehyde cpd:C00441; Tetrahydrodipicolinate cpd:C03972; meso-2,6-Diaminoheptanedioate cpd:C00680; Saccharopine cpd:C00449; L-2,3-Dihydrodipicolinate cpd:C03340; L-Lysine cpd:C00047
Pyrimidine metabolism	38	7	0.029842	3.5119	1	0.51924	0.0748	L-Glutamine cpd:C00064; Cytidine cpd:C00475; dCMP cpd:C00239; Thymidine cpd:C00214; Dihydrothymine cpd:C00906; Uracil cpd:C00106; Uridine cpd:C00299	Thioredoxin cpd:C00342; Uridine 5'-diphosphate cpd:C00015; Uridine 5'-monophosphate cpd:C00105; L-Glutamine cpd:C00064; Carbamoylphosphate cpd:C00169; 4,5-Dihydroorotic acid cpd:C00337; Orotidylic acid cpd:C01103; RNA cpd:C00046; Uridine triphosphate cpd:C00075; Dihydrouracil cpd:C00429; Ureidopropionic acid cpd:C02642; Cytidine triphosphate cpd:C00063; CDP cpd:C00112; Cytidine monophosphate cpd:…
Arginine and proline metabolism	38	7	0.029842	3.5119	1	0.51924	0.30251	Ornithine cpd:C00077; Citrulline cpd:C00327; Argininosuccinic acid cpd:C03406; L-Arginine cpd:C00062; Putrescine cpd:C00134; S-Adenosylmethionine cpd:C00019; L-Glutamine cpd:C00064	Ammonia cpd:C00014; Carbamoylphosphate cpd:C00169; Ornithine cpd:C00077; Citrulline cpd:C00327; L-Aspartic acid cpd:C00049; Argininosuccinic acid cpd:C03406; L-Arginine cpd:C00062; L-Glutamic acid cpd:C00025; N-Acetyl-L-alanine cpd:C00624; N-Acetyl-L-glutamyl 5-phosphate cpd:C04133; N-Acetyl-L-glutamate 5-semialdehyde cpd:C01250; N-Acetylornithine cpd:C00437; L-Proline cpd:C00148; Peptide cpd:C00…
Phenylalanine, tyrosine and tryptophan biosynthesis	21	4	0.084873	2.4666	1	1	0	Indole cpd:C00463; L-Tyrosine cpd:C00082; L-Tryptophan cpd:C00078; L-Phenylalanine cpd:C00079	5-O-(1-Carboxyvinyl)-3-phosphoshikimate cpd:C01269; Indoleglycerol phosphate cpd:C03506; Indole cpd:C00463; 1-(2-Carboxyphenylamino)-1-deoxy-D-ribulose 5-phosphate cpd:C01302; N-(5-Phospho-D-ribosyl)anthranilate cpd:C04302; Chorismate cpd:C00251; Phenylpyruvic acid cpd:C00166; L-Tyrosine cpd:C00082; Shikimate 3-phosphate cpd:C03175; Shikimic acid cpd:C00493; 3-Dehydroquinate cpd:C00944; 2-Dehydro…
Glycine, serine and threonine metabolism	30	5	0.09056	2.4017	1	1	0.39293	L-Serine cpd:C00065; Choline cpd:C00114; L-Threonine cpd:C00188; L-Homoserine cpd:C00263; L-Tryptophan cpd:C00078	L-Serine cpd:C00065; Choline cpd:C00114; Betaine aldehyde cpd:C00576; 3-Phospho-D-glycerate cpd:C00197; Glycine cpd:C00037; L-Aspartic acid cpd:C00049; Phosphoserine cpd:C01005; 5,10-Methylene-THF cpd:C00143; L-Threonine cpd:C00188; O-Phosphohomoserine cpd:C01102; L-Aspartyl-4-phosphate cpd:C03082; L-Homoserine cpd:C00263; Lipoylprotein cpd:C02051; Aminoacetone cpd:C01888; Tetrahydrofolic acid cp…
Alanine, aspartate and glutamate metabolism	22	4	0.09749	2.328	1	1	0.27012	Argininosuccinic acid cpd:C03406; L-Glutamine cpd:C00064; L-Asparagine cpd:C00152; Succinic acid cpd:C00042	2-Oxosuccinamate cpd:C02362; L-Aspartic acid cpd:C00049; Argininosuccinic acid cpd:C03406; Adenylsuccinic acid cpd:C03794; L-Alanine cpd:C00041; Succinic acid semialdehyde cpd:C00232; Oxoglutaric acid cpd:C00026; L-Glutamine cpd:C00064; L-Glutamic acid cpd:C00025; 2-Keto-glutaramic acid cpd:C00940; (S)-1-Pyrroline-5-carboxylate cpd:C03912; Oxalacetic acid cpd:C00036; L-Asparagine cpd:C00152; Fuma…
Phenylalanine metabolism	8	2	0.13345	2.014	1	1	0.5	L-Phenylalanine cpd:C00079; 4-Hydroxycinnamic acid cpd:C00811	L-Phenylalanine cpd:C00079; Phenylethylamine cpd:C05332; Phenylpyruvic acid cpd:C00166; trans-Cinnamic acid cpd:C00423; Phenylacetaldehyde cpd:C00601; Ortho-Hydroxyphenylacetic acid cpd:C05852; 2-Phenylacetamide cpd:C02505; 4-Hydroxycinnamic acid cpd:C00811
Cysteine and methionine metabolism	34	5	0.13697	1.988	1	1	0.375	S-Adenosylmethionine cpd:C00019; L-Methionine cpd:C00073; L-Serine cpd:C00065; L-Cystine cpd:C00491; L-Homoserine cpd:C00263	1-Aminocyclopropane-1-carboxylate cpd:C01234; S-Adenosylmethionine cpd:C00019; 2-Oxo-4-methylthiobutanoic acid cpd:C01180; 1,2-Dihydroxy-3-keto-5-methylthiopentene cpd:C15606; 5'-Methylthioadenosine cpd:C00170; S-Adenosylmethioninamine cpd:C01137; L-Cystathionine cpd:C02291; L-Homocysteine cpd:C00155; L-Methionine cpd:C00073; S-Adenosylhomocysteine cpd:C00021; O-Succinyl-L-homoserine cpd:C01118; …
Glyoxylate and dicarboxylate metabolism	17	3	0.15537	1.8619	1	1	0.09524	cis-Aconitic acid cpd:C00417; N10-Formyl-THF cpd:C00234; Succinic acid cpd:C00042	cis-Aconitic acid cpd:C00417; Isocitric acid cpd:C00311; Formamide cpd:C00488; N10-Formyl-THF cpd:C00234; Glycolic acid cpd:C00160; Formic acid cpd:C00058; Citric acid cpd:C00158; L-Malic acid cpd:C00149; D-Ribulose 1,5-bisphosphate cpd:C01182; Glyoxylic acid cpd:C00048; Succinic acid cpd:C00042; Carbon dioxide cpd:C00011; H+ cpd:C00080; Acetyl-CoA cpd:C00024; Oxalacetic acid cpd:C00036; 3-Phosph…
Valine, leucine and isoleucine biosynthesis	26	4	0.15576	1.8594	1	1	0.03645	L-Threonine cpd:C00188; L-Leucine cpd:C00123; L-Valine cpd:C00183; L-Isoleucine cpd:C00407	(R)-2-Methylmalate cpd:C02612; Citraconic acid cpd:C02226; D-erythro-3-Methylmalate cpd:C06032; L-Threonine cpd:C00188; 3-Methyl-2-oxovaleric acid cpd:C00671; L-Leucine cpd:C00123; (R) 2,3-Dihydroxy-3-methylvalerate cpd:C06007; 2-Isopropylmalic acid cpd:C02504; 3-Isopropylmalate cpd:C04411; Alpha-ketoisovaleric acid cpd:C00141; L-Valine cpd:C00183; (R)-2,3-Dihydroxy-isovalerate cpd:C04272; (S)-2-…
Purine metabolism	61	7	0.22321	1.4996	1	1	0.00435	L-Glutamine cpd:C00064; Adenosine cpd:C00212; Guanine cpd:C00242; Inosine cpd:C00294; Guanosine cpd:C00387; Xanthosine cpd:C01762; Deoxyguanosine cpd:C00330	Guanosine diphosphate cpd:C00035; Xanthine cpd:C00385; D-Ribulose 5-phosphate cpd:C00117; Phosphoribosyl pyrophosphate cpd:C00119; L-Glutamine cpd:C00064; 5-Phosphoribosylamine cpd:C03090; Glycineamideribotide cpd:C03838; AICAR cpd:C04677; SAICAR cpd:C04823; 5-amino-1-(5-phospho-D-ribosyl)imidazole-4-carboxylate cpd:C04751; RNA cpd:C00046; Adenosine triphosphate cpd:C00002; dATP cpd:C00131; ADP c…
Glucosinolate biosynthesis	54	6	0.27337	1.2969	1	1	0	L-Methionine cpd:C00073; L-Phenylalanine cpd:C00079; L-Tryptophan cpd:C00078; L-Valine cpd:C00183; L-Leucine cpd:C00123; L-Isoleucine cpd:C00407	L-Methionine cpd:C00073; Homomethionine cpd:C17213; S-(4-Methylthiobutylthiohydroximoyl)-L-cysteine cpd:C17242; 3-Methylthiopropyl-desulfoglucosinolate cpd:C17244; 2-Oxo-5-methylthiopentanoic acid cpd:C17211; 4-Methylthiobutanaldoxime cpd:C17241; 4-Methylthiobutylthiohydroximate cpd:C17243; 2-Oxo-4-methylthiobutanoic acid cpd:C01180; 2-Oxo-6-methylthiohexanoic acid cpd:C17216; 2-Oxo-7-methylthioh…
Valine, leucine and isoleucine degradation	34	4	0.29846	1.2091	1	1	0	L-Valine cpd:C00183; L-Isoleucine cpd:C00407; L-Leucine cpd:C00123; Methylmalonic acid cpd:C02170	Enzyme N6-(lipoyl)lysine cpd:C15972; 2-Methyl-1-hydroxybutyl-ThPP cpd:C15978; Enzyme N6-(dihydrolipoyl)lysine cpd:C15973; 2-Methyl-1-hydroxypropyl-ThPP cpd:C15976; 3-Methyl-1-hydroxybutyl-ThPP cpd:C15974; Acetyl-CoA cpd:C00024; Acetoacetyl-CoA cpd:C00332; 3-Hydroxy-3-methylglutaryl-CoA cpd:C00356; 3-Methylcrotonyl-CoA cpd:C03069; 3-Hydroxyisovaleryl-CoA cpd:C05998; Isovaleryl-CoA cpd:C02939; 3-Me…
Nitrogen metabolism	15	2	0.34922	1.0521	1	1	0	L-Phenylalanine cpd:C00079; L-Glutamine cpd:C00064	L-Phenylalanine cpd:C00079; Formamide cpd:C00488; Cyanate cpd:C01417; Carbon dioxide cpd:C00011; Ammonia cpd:C00014; Nitrate cpd:C00244; Nitrite cpd:C00088; L-Glutamic acid cpd:C00025; L-Glutamine cpd:C00064; Allocystathionine cpd:C00542; Nitrile cpd:C00726; Formic acid cpd:C00058; Carbamic acid cpd:C01563; Carbonic acid cpd:C01353; Glycine cpd:C00037
Ascorbate and aldarate metabolism	15	2	0.34922	1.0521	1	1	0.1831	Ascorbic acid cpd:C00072; D-Glucuronic acid cpd:C00191	L-Galactose cpd:C01825; L-Galactose 1-phosphate cpd:C15926; GDP-L-galactose cpd:C02280; GDP-L-gulose cpd:C15925; Guanosine diphosphate mannose cpd:C00096; Myoinositol cpd:C00137; Uridine diphosphate glucose cpd:C00029; Ascorbic acid cpd:C00072; D-Glucurono-6,3-lactone cpd:C02670; L-Galactono-1,4-lactone cpd:C01115; D-Glucuronic acid cpd:C00191; Uridine diphosphate glucuronic acid cpd:C00167; Dehy…
Glutathione metabolism	26	3	0.357	1.03	1	1	0	Pyroglutamic acid cpd:C01879; Putrescine cpd:C00134; Ascorbic acid cpd:C00072	R-S-Glutathione cpd:C02320; Glutathione cpd:C00051; NADP cpd:C00006; NADPH cpd:C00005; Oxidized glutathione cpd:C00127; Gamma-Glutamylcysteine cpd:C00669; Glycine cpd:C00037; Pyroglutamic acid cpd:C01879; L-Amino acid cpd:C00151; RX cpd:C01322; Putrescine cpd:C00134; Cadaverine cpd:C01672; Ascorbic acid cpd:C00072; Tryparedoxin cpd:C16663; Trypanothione cpd:C02090; Cysteinylglycine cpd:C01419; R-…
Isoquinoline alkaloid biosynthesis	6	1	0.40026	0.91564	1	1	0.5	L-Tyrosine cpd:C00082	L-Tyrosine cpd:C00082; L-Dopa cpd:C00355; Dopamine cpd:C03758; 4-Hydroxyphenylpyruvic acid cpd:C01179; Tyramine cpd:C00483; 3,4-Dihydroxyphenylacetaldehyde cpd:C04043
Lysine degradation	17	2	0.40965	0.89245	1	1	0.08333	L-Lysine cpd:C00047; Saccharopine cpd:C00449	L-Lysine cpd:C00047; Protein N6,N6,N6-trimethyl-L-lysine cpd:C05546; Protein lysine cpd:C02188; Protein N6-methyl-L-lysine cpd:C05544; Protein N6,N6-dimethyl-L-lysine cpd:C05545; Crotonoyl-CoA cpd:C00877; Saccharopine cpd:C00449; Oxoadipic acid cpd:C00322; Acetoacetyl-CoA cpd:C00332; 4-Trimethylammoniobutanal cpd:C01149; S-Glutaryldihydrolipoamide cpd:C06157; N6,N6,N6-Trimethyl-L-lysine cpd:C0379…
Tyrosine metabolism	18	2	0.43886	0.82358	1	1	0.27273	L-Tyrosine cpd:C00082; Succinic acid cpd:C00042	3,4-Dihydroxyphenylglycol cpd:C05576; L-Dopa cpd:C00355; Homogentisic acid cpd:C00544; 4-Fumarylacetoacetic acid cpd:C01061; L-Tyrosine cpd:C00082; 4-Hydroxyphenylpyruvic acid cpd:C01179; Succinic acid semialdehyde cpd:C00232; Tyramine cpd:C00483; Dopamine cpd:C03758; N-Methyltyramine cpd:C02442; 3,4-Dihydroxymandelaldehyde cpd:C05577; Gentisate aldehyde cpd:C05585; Fumaric acid cpd:C00122; Aceto…
Indole alkaloid biosynthesis	7	1	0.44938	0.79988	1	1	0	L-Tryptophan cpd:C00078	L-Tryptophan cpd:C00078; Tryptamine cpd:C00398; Secologanin cpd:C01852; Polyneuridine aldehyde cpd:C11632; 3-alpha(S)-Strictosidine cpd:C03470; Methanol cpd:C00132; 16-Epivellosimine cpd:C11633
Flavonoid biosynthesis	43	4	0.47077	0.75338	1	1	0.05352	Delphinidin cpd:C05908; Taxifolin cpd:C01617; Chlorogenic acid cpd:C00852; Epicatechin cpd:C09727	Pinobanksin cpd:C09826; p-Coumaroyl quinic acid cpd:C12208; 4-Coumaroylshikimate cpd:C02947; Kaempferol cpd:C05903; Delphinidin cpd:C05908; Cyanidin cpd:C05905; Pelargonidin cpd:C05904; Leucodelphinidin cpd:C05909; Leucocyanidin cpd:C05906; cis-3,4-Leucopelargonidin cpd:C03648; Garbanzol cpd:C09751; Dihydrokaempferol cpd:C00974; Naringenin cpd:C00509; Liquiritigenin cpd:C09762; Pentahydroxyflavan…
One carbon pool by folate	8	1	0.49451	0.70418	1	1	0	N10-Formyl-THF cpd:C00234	5,10-Methylene-THF cpd:C00143; 5,10-Methenyltetrahydrofolic acid cpd:C00445; N5-Formyl-H4F cpd:C03479; N10-Formyl-THF cpd:C00234; Dihydrofolic acid cpd:C00415; Folic acid cpd:C00504; Tetrahydrofolic acid cpd:C00101; 5-Methyltetrahydrofolic acid cpd:C00440
Tropane, piperidine and pyridine alkaloid biosynthesis	8	1	0.49451	0.70418	1	1	0	L-Phenylalanine cpd:C00079	L-Phenylalanine cpd:C00079; Cadaverine cpd:C01672; N-Methylputrescine cpd:C02723; Tropinone cpd:C00783; trans-Cinnamic acid cpd:C00423; 5-Aminopentanal cpd:C12455; 1-Methylpyrrolinium cpd:C06178; Tropine cpd:C00729
Citrate cycle (TCA cycle)	20	2	0.49484	0.70352	1	1	0.09354	Succinic acid cpd:C00042; cis-Aconitic acid cpd:C00417	Enzyme N6-(dihydrolipoyl)lysine cpd:C15973; Oxoglutaric acid cpd:C00026; Thiamine pyrophosphate cpd:C00068; Enzyme N6-(lipoyl)lysine cpd:C15972; 3-carboxy-1-hydroxypropylthiamine diphosphate cpd:C05381; Succinyl-CoA cpd:C00091; Succinic acid cpd:C00042; Oxalosuccinic acid cpd:C05379; Isocitric acid cpd:C00311; Oxalacetic acid cpd:C00036; Acetyl-CoA cpd:C00024; L-Malic acid cpd:C00149; cis-Aconiti…
Ubiquinone and other terpenoid-quinone biosynthesis	23	2	0.57196	0.55869	1	1	0	L-Tyrosine cpd:C00082; 4-Hydroxycinnamic acid cpd:C00811	2-Succinylbenzoyl-CoA cpd:C03160; Chorismate cpd:C00251; 4-Hydroxyphenylpyruvic acid cpd:C01179; 2-Methyl-6-phytylquinol cpd:C15882; 2-Methyl-6-solanyl-1,4-benzoquinol cpd:C17570; L-Tyrosine cpd:C00082; 4-Hydroxycinnamic acid cpd:C00811; Octaprenyl diphosphate cpd:C04146; 1,4-Dihydroxy-2-naphthoate cpd:C03657; Phytyl diphosphate cpd:C05427; Delta-Tocopherol cpd:C14151; 2,3-Dimethyl-5-phytylquinol…
Stilbenoid, diarylheptanoid and gingerol biosynthesis	10	1	0.57407	0.555	1	1	0	Chlorogenic acid cpd:C00852	Resveratrol cpd:C03582; Cinnamoyl-CoA cpd:C00540; 4-Coumaroylshikimate cpd:C02947; p-Coumaroyl quinic acid cpd:C12208; Caffeoyl-CoA cpd:C00323; p-Coumaroyl-CoA cpd:C00223; 3,3',4'5-Tetrahydroxystilbene cpd:C05901; 5-O-Caffeoylshikimic acid cpd:C10434; Chlorogenic acid cpd:C00852; Feruloyl-CoA cpd:C00406
Cyanoamino acid metabolism	11	1	0.60907	0.49583	1	1	0	L-Serine cpd:C00065	alpha-Aminopropiononitrile cpd:C05714; gamma-Amino-gamma-cyanobutanoate cpd:C05715; 3-Cyano-L-alanine cpd:C02512; Beta-Aminopropionitrile cpd:C05670; Glycine cpd:C00037; Alanine cpd:C01401; DL-Glutamate cpd:C00302; gamma-Glutamyl-beta-cyanoalanine cpd:C05711; L-Aspartic acid cpd:C00049; gamma-Glutamyl-beta-aminopropiononitrile cpd:C06114; L-Serine cpd:C00065
Methane metabolism	11	1	0.60907	0.49583	1	1	0.16667	L-Serine cpd:C00065	S-Formylglutathione cpd:C01031; Glycine cpd:C00037; 5,10-Methylene-THF cpd:C00143; Formic acid cpd:C00058; S-(Hydroxymethyl)glutathione cpd:C14180; Methanol cpd:C00132; L-Serine cpd:C00065; Carbon dioxide cpd:C00011; H+ cpd:C00080; Formaldehyde cpd:C00067; 5-Methyltetrahydrofolic acid cpd:C00440
Glycerophospholipid metabolism	25	2	0.6185	0.48045	1	1	0.02342	Glycerophosphocholine cpd:C00670; Choline cpd:C00114	Phosphatidylethanolamine cpd:C00350; LysoPC(18:1(9Z)) cpd:C04230; Phosphorylcholine cpd:C00588; O-Phosphoethanolamine cpd:C00346; Phosphatidylcholine cpd:C00157; Phosphatidylglycerol cpd:C00344; 1,2-Diacyl-sn-glycerol cpd:C00641; Glycerylphosphorylethanolamine cpd:C01233; Acyl-CoA cpd:C00040; 1-Acyl-sn-glycerol 3-phosphate cpd:C00681; CDP-diacylglycerol cpd:C00269; Glycerol 3-phosphate cpd:C00093…
Nicotinate and nicotinamide metabolism	12	1	0.64121	0.4444	1	1	0	Nicotinic acid cpd:C00253	L-Aspartic acid cpd:C00049; Iminoaspartic acid cpd:C05840; Dihydroxyacetone phosphate cpd:C00111; Quinolinic acid cpd:C03722; Nicotinic acid mononucleotide cpd:C01185; Nicotinic acid adenine dinucleotide cpd:C00857; Nicotinamide ribotide cpd:C00455; NAD cpd:C00003; Nicotinate D-ribonucleoside cpd:C05841; Nicotinic acid cpd:C00253; Nicotinamide riboside cpd:C03150; NADP cpd:C00006
Sulfur metabolism	12	1	0.64121	0.4444	1	1	0	L-Serine cpd:C00065	Sulfite cpd:C00094; O-Succinyl-L-homoserine cpd:C01118; Adenosine phosphosulfate cpd:C00224; Phosphoadenosine phosphosulfate cpd:C00053; Sulfate cpd:C00059; O-Acetylserine cpd:C00979; Hydrogen sulfide cpd:C00283; L-Serine cpd:C00065; Allocystathionine cpd:C00542; Acetic acid cpd:C00033; L-Cysteine cpd:C00097; L-Homocysteine cpd:C00155
Tryptophan metabolism	27	2	0.66111	0.41384	1	1	0.37647	L-Tryptophan cpd:C00078; 3-Indoleacetonitrile cpd:C02938	Indoleacrylic acid cpd:C00331; 5-Hydroxykynurenine cpd:C05651; 5-Hydroxy-L-tryptophan cpd:C00643; Acetoacetyl-CoA cpd:C00332; Crotonoyl-CoA cpd:C00877; Oxoadipic acid cpd:C00322; L-Tryptophan cpd:C00078; 3-Hydroxyanthranilic acid cpd:C00632; Indoleacetaldehyde cpd:C00637; 5-Hydroxyindoleacetaldehyde cpd:C05634; 3-Indoleacetonitrile cpd:C02938; Glucobrassicin cpd:C05837; Tryptamine cpd:C00398; Ind…
Sphingolipid metabolism	13	1	0.67074	0.39938	1	1	0	L-Serine cpd:C00065	Sphinganine cpd:C00836; Dihydroceramide cpd:C12126; Palmityl-CoA cpd:C00154; L-Serine cpd:C00065; Galabiosylceramide cpd:C06126; Lactosylceramide cpd:C01290; Sphingosine 1-phosphate cpd:C06124; Sphinganine 1-phosphate cpd:C01120; Ceramide cpd:C00195; 3-Dehydrosphinganine cpd:C02934; Galactosylceramide cpd:C02686; Glucosylceramide cpd:C01190; O-Phosphoethanolamine cpd:C00346
Pantothenate and CoA biosynthesis	14	1	0.69785	0.35975	1	1	0	L-Valine cpd:C00183	Dephospho-CoA cpd:C00882; 4-Phosphopantothenoylcysteine cpd:C04352; Ureidopropionic acid cpd:C02642; Dihydrouracil cpd:C00429; (R)-Pantoate cpd:C00522; Beta-Alanine cpd:C00099; 2,3-Dihydroxy-3-methylbutanoate cpd:C04039; 2-Acetolactate cpd:C00900; Pyruvic acid cpd:C00022; L-Valine cpd:C00183; Coenzyme A cpd:C00010; Pantetheine 4'-phosphate cpd:C01134; Pantothenic acid cpd:C00864; Alpha-ketoisoval…
Propanoate metabolism	15	1	0.72275	0.32469	1	1	0	Succinic acid cpd:C00042	(S)-Methylmalonic acid semialdehyde cpd:C06002; Propionyl-CoA cpd:C00100; Propinol adenylate cpd:C05983; Succinic acid cpd:C00042; 2-Propyn-1-al cpd:C05985; Acetyl-CoA cpd:C00024; 2-Hydroxybutyric acid cpd:C05984; Acrylyl-CoA cpd:C00894; Propionic acid cpd:C00163; Succinyl-CoA cpd:C00091; Propynoic acid cpd:C00804; Acetoacetyl-CoA cpd:C00332; Malonyl-CoA cpd:C00083; 2-Ketobutyric acid cpd:C00109;…
Histidine metabolism	16	1	0.74562	0.29354	1	1	0.0625	L-Histidine cpd:C00135	L-Histidine cpd:C00135; Imidazole-4-acetaldehyde cpd:C05130; Phosphoribosyl-ATP cpd:C02739; L-Histidinal cpd:C01929; L-Histidinol cpd:C00860; L-Histidinol phosphate cpd:C01100; D-Erythro-imidazole-glycerol-phosphate cpd:C04666; PhosphoribosylformiminoAICAR-phosphate cpd:C04896; Phosphoribosyl-AMP cpd:C02741; Phosphoribulosylformimino-AICAR-P cpd:C04916; Histamine cpd:C00388; Imidazoleacetic acid …
Butanoate metabolism	18	1	0.7859	0.24093	1	1	0	Succinic acid cpd:C00042	3-Butyn-1-al cpd:C06145; 3-Hydroxy-3-methylglutaryl-CoA cpd:C00356; Acetyl-CoA cpd:C00024; Acetoacetyl-CoA cpd:C00332; (S)-3-Hydroxybutanoyl-CoA cpd:C01144; Crotonoyl-CoA cpd:C00877; L-Glutamic acid cpd:C00025; Succinic acid semialdehyde cpd:C00232; Thiamine pyrophosphate cpd:C00068; Pyruvic acid cpd:C00022; 2-(a-Hydroxyethyl)thiamine diphosphate cpd:C05125; (R)-Acetoin cpd:C00810; 3-Butynoate cp…
alpha-Linolenic acid metabolism	23	1	0.86103	0.14963	1	1	0.16	Alpha-Linolenic acid cpd:C06427	13(S)-HPOT cpd:C04785; OPC4-CoA cpd:C16335; OPC6-CoA cpd:C16331; 3-Oxo-OPC4-CoA cpd:C16338; 3-Oxo-OPC6-CoA cpd:C16334; Alpha-Linolenic acid cpd:C06427; 12-OPDA cpd:C01226; (-)-Jasmonic acid cpd:C08491; 3-Oxo-OPC8-CoA cpd:C16330; OPC8-CoA cpd:C16327; (9Z,15Z)-(13S)-12,13-Epoxyoctadeca-9,11,15-trienoic acid cpd:C04672; 9(S)-HPOT cpd:C16321; 8-[(1R,2R)-3-Oxo-2-{(Z)-pent-2-enyl}cyclopentyl]octanoate …
Inositol phosphate metabolism	24	1	0.87257	0.13632	1	1	0	D-Glucuronic acid cpd:C00191	Phosphatidylinositol-3,4,5-trisphosphate cpd:C05981; Inositol 1,3,4-trisphosphate cpd:C01243; D-Myo-inositol 3,4,5,6-tetrakisphosphate cpd:C04520; 1D-Myo-inositol 1,4-bisphosphate cpd:C01220; D-Glucose 6-phosphate cpd:C00092; D-Myo-inositol 4-phosphate cpd:C03546; 1D-myo-Inositol 3-phosphate cpd:C04006; Myoinositol cpd:C00137; 1-Phosphatidyl-D-myo-inositol cpd:C01194; 1-Phosphatidyl-1D-myo-inosit…
Biosynthesis of unsaturated fatty acids	42	1	0.97354	0.026813	1	1	0	Alpha-Linolenic acid cpd:C06427	(13Z,16Z)-Docosadi-13,16-enoyl-CoA cpd:C16645; Tetracosenoyl-CoA cpd:C16532; Docosenoyl-CoA cpd:C16531; Icosenoyl-CoA cpd:C16530; Tetracosanoyl-CoA cpd:C16529; Docosanoyl-CoA cpd:C16528; (7Z,10Z,13Z,16Z)-Docosatetraenoyl-CoA cpd:C16170; (11Z,14Z)-Icosadienoyl-CoA cpd:C16180; (7Z,10Z,13Z,16Z,19Z)-Docosapentaenoyl-CoA cpd:C16166; (11Z,14Z,17Z)-Icosatrienoyl-CoA cpd:C16179; Palmityl-CoA cpd:C00154; …

## Sheet: HGF2-TN2
Pathway	Total	Hits	Raw p	-ln(p)	Holm adjust	FDR	Impact	Hits Cpd	Total Cpd
Aminoacyl-tRNA biosynthesis	67	13	0.0057903	5.1516	0.50376	0.50376	0.10465	L-Asparagine cpd:C00152; L-Histidine cpd:C00135; L-Phenylalanine cpd:C00079; L-Serine cpd:C00065; L-Methionine cpd:C00073; L-Valine cpd:C00183; L-Isoleucine cpd:C00407; L-Leucine cpd:C00123; L-Threonine cpd:C00188; L-Tryptophan cpd:C00078; N10-Formyl-THF cpd:C00234; L-Tyrosine cpd:C00082; L-Proline cpd:C00148	L-Asparagine cpd:C00152; tRNA(Asn) cpd:C01637; L-Histidine cpd:C00135; tRNA(His) cpd:C01643; L-Phenylalanine cpd:C00079; tRNA(Phe) cpd:C01648; L-Arginine cpd:C00062; tRNA(Arg) cpd:C01636; L-Glutamine cpd:C00064; tRNA(Gln) cpd:C01640; L-Cysteine cpd:C00097; tRNA(Cys) cpd:C01639; Glycine cpd:C00037; tRNA(Gly) cpd:C01642; tRNA(Asp) cpd:C01638; L-Aspartic acid cpd:C00049; L-Serine cpd:C00065; tRNA(Se…
Cysteine and methionine metabolism	34	7	0.0301	3.5032	1	1	0.58013	S-Adenosylmethionine cpd:C00019; 5'-Methylthioadenosine cpd:C00170; L-Homocysteine cpd:C00155; L-Methionine cpd:C00073; L-Serine cpd:C00065; L-Cystine cpd:C00491; L-Homoserine cpd:C00263	1-Aminocyclopropane-1-carboxylate cpd:C01234; S-Adenosylmethionine cpd:C00019; 2-Oxo-4-methylthiobutanoic acid cpd:C01180; 1,2-Dihydroxy-3-keto-5-methylthiopentene cpd:C15606; 5'-Methylthioadenosine cpd:C00170; S-Adenosylmethioninamine cpd:C01137; L-Cystathionine cpd:C02291; L-Homocysteine cpd:C00155; L-Methionine cpd:C00073; S-Adenosylhomocysteine cpd:C00021; O-Succinyl-L-homoserine cpd:C01118; …
Purine metabolism	61	10	0.045458	3.091	1	1	0.16842	Xanthine cpd:C00385; D-Ribulose 5-phosphate cpd:C00117; Adenosine monophosphate cpd:C00020; Deoxyadenosine monophosphate cpd:C00360; Guanine cpd:C00242; Inosine cpd:C00294; Guanosine cpd:C00387; Xanthosine cpd:C01762; Deoxyguanosine cpd:C00330; dIMP cpd:C06196	Guanosine diphosphate cpd:C00035; Xanthine cpd:C00385; D-Ribulose 5-phosphate cpd:C00117; Phosphoribosyl pyrophosphate cpd:C00119; L-Glutamine cpd:C00064; 5-Phosphoribosylamine cpd:C03090; Glycineamideribotide cpd:C03838; AICAR cpd:C04677; SAICAR cpd:C04823; 5-amino-1-(5-phospho-D-ribosyl)imidazole-4-carboxylate cpd:C04751; RNA cpd:C00046; Adenosine triphosphate cpd:C00002; dATP cpd:C00131; ADP c…
Lysine biosynthesis	10	3	0.055795	2.8861	1	1	0.16667	Diaminopimelic acid cpd:C00666; L-Homoserine cpd:C00263; Saccharopine cpd:C00449	Diaminopimelic acid cpd:C00666; L-Aspartic acid cpd:C00049; L-Aspartyl-4-phosphate cpd:C03082; L-Homoserine cpd:C00263; L-Aspartate-semialdehyde cpd:C00441; Tetrahydrodipicolinate cpd:C03972; meso-2,6-Diaminoheptanedioate cpd:C00680; Saccharopine cpd:C00449; L-2,3-Dihydrodipicolinate cpd:C03340; L-Lysine cpd:C00047
Phenylalanine, tyrosine and tryptophan biosynthesis	21	4	0.11847	2.1331	1	1	0.09982	L-Tyrosine cpd:C00082; Shikimic acid cpd:C00493; L-Tryptophan cpd:C00078; L-Phenylalanine cpd:C00079	5-O-(1-Carboxyvinyl)-3-phosphoshikimate cpd:C01269; Indoleglycerol phosphate cpd:C03506; Indole cpd:C00463; 1-(2-Carboxyphenylamino)-1-deoxy-D-ribulose 5-phosphate cpd:C01302; N-(5-Phospho-D-ribosyl)anthranilate cpd:C04302; Chorismate cpd:C00251; Phenylpyruvic acid cpd:C00166; L-Tyrosine cpd:C00082; Shikimate 3-phosphate cpd:C03175; Shikimic acid cpd:C00493; 3-Dehydroquinate cpd:C00944; 2-Dehydro…
Arginine and proline metabolism	38	6	0.12697	2.0638	1	1	0.3319	Ornithine cpd:C00077; Argininosuccinic acid cpd:C03406; N-Acetyl-L-alanine cpd:C00624; L-Proline cpd:C00148; S-Adenosylmethionine cpd:C00019; Hydroxyproline cpd:C01157	Ammonia cpd:C00014; Carbamoylphosphate cpd:C00169; Ornithine cpd:C00077; Citrulline cpd:C00327; L-Aspartic acid cpd:C00049; Argininosuccinic acid cpd:C03406; L-Arginine cpd:C00062; L-Glutamic acid cpd:C00025; N-Acetyl-L-alanine cpd:C00624; N-Acetyl-L-glutamyl 5-phosphate cpd:C04133; N-Acetyl-L-glutamate 5-semialdehyde cpd:C01250; N-Acetylornithine cpd:C00437; L-Proline cpd:C00148; Peptide cpd:C00…
Glycine, serine and threonine metabolism	30	5	0.13252	2.021	1	1	0.39293	L-Serine cpd:C00065; Choline cpd:C00114; L-Threonine cpd:C00188; L-Homoserine cpd:C00263; L-Tryptophan cpd:C00078	L-Serine cpd:C00065; Choline cpd:C00114; Betaine aldehyde cpd:C00576; 3-Phospho-D-glycerate cpd:C00197; Glycine cpd:C00037; L-Aspartic acid cpd:C00049; Phosphoserine cpd:C01005; 5,10-Methylene-THF cpd:C00143; L-Threonine cpd:C00188; O-Phosphohomoserine cpd:C01102; L-Aspartyl-4-phosphate cpd:C03082; L-Homoserine cpd:C00263; Lipoylprotein cpd:C02051; Aminoacetone cpd:C01888; Tetrahydrofolic acid cp…
Phenylalanine metabolism	8	2	0.16191	1.8207	1	1	0.66667	L-Phenylalanine cpd:C00079; Phenylethylamine cpd:C05332	L-Phenylalanine cpd:C00079; Phenylethylamine cpd:C05332; Phenylpyruvic acid cpd:C00166; trans-Cinnamic acid cpd:C00423; Phenylacetaldehyde cpd:C00601; Ortho-Hydroxyphenylacetic acid cpd:C05852; 2-Phenylacetamide cpd:C02505; 4-Hydroxycinnamic acid cpd:C00811
Glyoxylate and dicarboxylate metabolism	17	3	0.19895	1.6147	1	1	0.09524	cis-Aconitic acid cpd:C00417; N10-Formyl-THF cpd:C00234; Succinic acid cpd:C00042	cis-Aconitic acid cpd:C00417; Isocitric acid cpd:C00311; Formamide cpd:C00488; N10-Formyl-THF cpd:C00234; Glycolic acid cpd:C00160; Formic acid cpd:C00058; Citric acid cpd:C00158; L-Malic acid cpd:C00149; D-Ribulose 1,5-bisphosphate cpd:C01182; Glyoxylic acid cpd:C00048; Succinic acid cpd:C00042; Carbon dioxide cpd:C00011; H+ cpd:C00080; Acetyl-CoA cpd:C00024; Oxalacetic acid cpd:C00036; 3-Phosph…
Valine, leucine and isoleucine biosynthesis	26	4	0.20944	1.5633	1	1	0.03645	L-Threonine cpd:C00188; L-Leucine cpd:C00123; L-Valine cpd:C00183; L-Isoleucine cpd:C00407	(R)-2-Methylmalate cpd:C02612; Citraconic acid cpd:C02226; D-erythro-3-Methylmalate cpd:C06032; L-Threonine cpd:C00188; 3-Methyl-2-oxovaleric acid cpd:C00671; L-Leucine cpd:C00123; (R) 2,3-Dihydroxy-3-methylvalerate cpd:C06007; 2-Isopropylmalic acid cpd:C02504; 3-Isopropylmalate cpd:C04411; Alpha-ketoisovaleric acid cpd:C00141; L-Valine cpd:C00183; (R)-2,3-Dihydroxy-isovalerate cpd:C04272; (S)-2-…
Glutathione metabolism	26	4	0.20944	1.5633	1	1	0.12834	Oxidized glutathione cpd:C00127; Pyroglutamic acid cpd:C01879; Ascorbic acid cpd:C00072; Cysteinylglycine cpd:C01419	R-S-Glutathione cpd:C02320; Glutathione cpd:C00051; NADP cpd:C00006; NADPH cpd:C00005; Oxidized glutathione cpd:C00127; Gamma-Glutamylcysteine cpd:C00669; Glycine cpd:C00037; Pyroglutamic acid cpd:C01879; L-Amino acid cpd:C00151; RX cpd:C01322; Putrescine cpd:C00134; Cadaverine cpd:C01672; Ascorbic acid cpd:C00072; Tryparedoxin cpd:C16663; Trypanothione cpd:C02090; Cysteinylglycine cpd:C01419; R-…
Tyrosine metabolism	18	3	0.22379	1.4971	1	1	0.45455	Homogentisic acid cpd:C00544; L-Tyrosine cpd:C00082; Succinic acid cpd:C00042	3,4-Dihydroxyphenylglycol cpd:C05576; L-Dopa cpd:C00355; Homogentisic acid cpd:C00544; 4-Fumarylacetoacetic acid cpd:C01061; L-Tyrosine cpd:C00082; 4-Hydroxyphenylpyruvic acid cpd:C01179; Succinic acid semialdehyde cpd:C00232; Tyramine cpd:C00483; Dopamine cpd:C03758; N-Methyltyramine cpd:C02442; 3,4-Dihydroxymandelaldehyde cpd:C05577; Gentisate aldehyde cpd:C05585; Fumaric acid cpd:C00122; Aceto…
Vitamin B6 metabolism	11	2	0.26682	1.3212	1	1	0.75	Pyridoxamine cpd:C00534; Pyridoxal 5'-phosphate cpd:C00018	D-Glyceraldehyde 3-phosphate cpd:C00118; D-Ribulose 5-phosphate cpd:C00199; O-Phospho-4-hydroxy-L-threonine cpd:C06055; Pyridoxine cpd:C00314; Pyridoxal cpd:C00250; Pyridoxamine cpd:C00534; Pyridoxal 5'-phosphate cpd:C00018; 4-Hydroxy-L-threonine cpd:C06056; 2-Oxo-3-hydroxy-4-phosphobutanoic acid cpd:C06054; Pyridoxine 5'-phosphate cpd:C00627; Pyridoxamine 5'-phosphate cpd:C00647
beta-Alanine metabolism	12	2	0.30229	1.1964	1	1	0	Spermine cpd:C00750; Pantothenic acid cpd:C00864	Acrylyl-CoA cpd:C00894; 3-Hydroxypropionyl-CoA cpd:C05668; Beta-Alanine cpd:C00099; L-Aspartic acid cpd:C00049; Spermine cpd:C00750; 1,3-Diaminopropane cpd:C00986; 3-Aminopropionaldehyde cpd:C05665; Ureidopropionic acid cpd:C02642; Dihydrouracil cpd:C00429; Propionyl-CoA cpd:C00100; Pantothenic acid cpd:C00864; Spermidine cpd:C00315
Sulfur metabolism	12	2	0.30229	1.1964	1	1	0	L-Serine cpd:C00065; L-Homocysteine cpd:C00155	Sulfite cpd:C00094; O-Succinyl-L-homoserine cpd:C01118; Adenosine phosphosulfate cpd:C00224; Phosphoadenosine phosphosulfate cpd:C00053; Sulfate cpd:C00059; O-Acetylserine cpd:C00979; Hydrogen sulfide cpd:C00283; L-Serine cpd:C00065; Allocystathionine cpd:C00542; Acetic acid cpd:C00033; L-Cysteine cpd:C00097; L-Homocysteine cpd:C00155
Alanine, aspartate and glutamate metabolism	22	3	0.32733	1.1168	1	1	0.02874	Argininosuccinic acid cpd:C03406; L-Asparagine cpd:C00152; Succinic acid cpd:C00042	2-Oxosuccinamate cpd:C02362; L-Aspartic acid cpd:C00049; Argininosuccinic acid cpd:C03406; Adenylsuccinic acid cpd:C03794; L-Alanine cpd:C00041; Succinic acid semialdehyde cpd:C00232; Oxoglutaric acid cpd:C00026; L-Glutamine cpd:C00064; L-Glutamic acid cpd:C00025; 2-Keto-glutaramic acid cpd:C00940; (S)-1-Pyrroline-5-carboxylate cpd:C03912; Oxalacetic acid cpd:C00036; L-Asparagine cpd:C00152; Fuma…
Pantothenate and CoA biosynthesis	14	2	0.37211	0.98856	1	1	0.15	L-Valine cpd:C00183; Pantothenic acid cpd:C00864	Dephospho-CoA cpd:C00882; 4-Phosphopantothenoylcysteine cpd:C04352; Ureidopropionic acid cpd:C02642; Dihydrouracil cpd:C00429; (R)-Pantoate cpd:C00522; Beta-Alanine cpd:C00099; 2,3-Dihydroxy-3-methylbutanoate cpd:C04039; 2-Acetolactate cpd:C00900; Pyruvic acid cpd:C00022; L-Valine cpd:C00183; Coenzyme A cpd:C00010; Pantetheine 4'-phosphate cpd:C01134; Pantothenic acid cpd:C00864; Alpha-ketoisoval…
Glucosinolate biosynthesis	54	6	0.37359	0.98461	1	1	0	L-Methionine cpd:C00073; L-Phenylalanine cpd:C00079; L-Tryptophan cpd:C00078; L-Valine cpd:C00183; L-Leucine cpd:C00123; L-Isoleucine cpd:C00407	L-Methionine cpd:C00073; Homomethionine cpd:C17213; S-(4-Methylthiobutylthiohydroximoyl)-L-cysteine cpd:C17242; 3-Methylthiopropyl-desulfoglucosinolate cpd:C17244; 2-Oxo-5-methylthiopentanoic acid cpd:C17211; 4-Methylthiobutanaldoxime cpd:C17241; 4-Methylthiobutylthiohydroximate cpd:C17243; 2-Oxo-4-methylthiobutanoic acid cpd:C01180; 2-Oxo-6-methylthiohexanoic acid cpd:C17216; 2-Oxo-7-methylthioh…
Valine, leucine and isoleucine degradation	34	4	0.37965	0.96849	1	1	0	L-Valine cpd:C00183; L-Isoleucine cpd:C00407; L-Leucine cpd:C00123; Methylmalonic acid cpd:C02170	Enzyme N6-(lipoyl)lysine cpd:C15972; 2-Methyl-1-hydroxybutyl-ThPP cpd:C15978; Enzyme N6-(dihydrolipoyl)lysine cpd:C15973; 2-Methyl-1-hydroxypropyl-ThPP cpd:C15976; 3-Methyl-1-hydroxybutyl-ThPP cpd:C15974; Acetyl-CoA cpd:C00024; Acetoacetyl-CoA cpd:C00332; 3-Hydroxy-3-methylglutaryl-CoA cpd:C00356; 3-Methylcrotonyl-CoA cpd:C03069; 3-Hydroxyisovaleryl-CoA cpd:C05998; Isovaleryl-CoA cpd:C02939; 3-Me…
Ascorbate and aldarate metabolism	15	2	0.40603	0.90134	1	1	0.1831	Ascorbic acid cpd:C00072; D-Glucuronic acid cpd:C00191	L-Galactose cpd:C01825; L-Galactose 1-phosphate cpd:C15926; GDP-L-galactose cpd:C02280; GDP-L-gulose cpd:C15925; Guanosine diphosphate mannose cpd:C00096; Myoinositol cpd:C00137; Uridine diphosphate glucose cpd:C00029; Ascorbic acid cpd:C00072; D-Glucurono-6,3-lactone cpd:C02670; L-Galactono-1,4-lactone cpd:C01115; D-Glucuronic acid cpd:C00191; Uridine diphosphate glucuronic acid cpd:C00167; Dehy…
Isoquinoline alkaloid biosynthesis	6	1	0.43881	0.82368	1	1	0.5	L-Tyrosine cpd:C00082	L-Tyrosine cpd:C00082; L-Dopa cpd:C00355; Dopamine cpd:C03758; 4-Hydroxyphenylpyruvic acid cpd:C01179; Tyramine cpd:C00483; 3,4-Dihydroxyphenylacetaldehyde cpd:C04043
Histidine metabolism	16	2	0.43905	0.82314	1	1	0.0625	L-Histidine cpd:C00135; Histamine cpd:C00388	L-Histidine cpd:C00135; Imidazole-4-acetaldehyde cpd:C05130; Phosphoribosyl-ATP cpd:C02739; L-Histidinal cpd:C01929; L-Histidinol cpd:C00860; L-Histidinol phosphate cpd:C01100; D-Erythro-imidazole-glycerol-phosphate cpd:C04666; PhosphoribosylformiminoAICAR-phosphate cpd:C04896; Phosphoribosyl-AMP cpd:C02741; Phosphoribulosylformimino-AICAR-P cpd:C04916; Histamine cpd:C00388; Imidazoleacetic acid …
Pyrimidine metabolism	38	4	0.46564	0.76435	1	1	0.06305	dCMP cpd:C00239; Thymidine cpd:C00214; Uracil cpd:C00106; Uridine cpd:C00299	Thioredoxin cpd:C00342; Uridine 5'-diphosphate cpd:C00015; Uridine 5'-monophosphate cpd:C00105; L-Glutamine cpd:C00064; Carbamoylphosphate cpd:C00169; 4,5-Dihydroorotic acid cpd:C00337; Orotidylic acid cpd:C01103; RNA cpd:C00046; Uridine triphosphate cpd:C00075; Dihydrouracil cpd:C00429; Ureidopropionic acid cpd:C02642; Cytidine triphosphate cpd:C00063; CDP cpd:C00112; Cytidine monophosphate cpd:…
Indole alkaloid biosynthesis	7	1	0.49047	0.7124	1	1	0	L-Tryptophan cpd:C00078	L-Tryptophan cpd:C00078; Tryptamine cpd:C00398; Secologanin cpd:C01852; Polyneuridine aldehyde cpd:C11632; 3-alpha(S)-Strictosidine cpd:C03470; Methanol cpd:C00132; 16-Epivellosimine cpd:C11633
Pentose phosphate pathway	18	2	0.50197	0.68921	1	1	0.24911	D-Ribulose 5-phosphate cpd:C00117; Gluconic acid cpd:C00257	Glucose 6-phosphate cpd:C00668; Deoxyribose cpd:C01801; D-Ribulose 5-phosphate cpd:C00117; D-Ribose cpd:C00121; Sedoheptulose 7-phosphate cpd:C05382; D-Glyceraldehyde 3-phosphate cpd:C00118; D-Ribulose 5-phosphate cpd:C00199; Beta-D-Fructose 6-phosphate cpd:C05345; beta-D-Fructose 1,6-bisphosphate cpd:C05378; 6-Phosphogluconic acid cpd:C00345; 6-Phosphonoglucono-D-lactone cpd:C01236; Beta-D-Gluco…
One carbon pool by folate	8	1	0.5374	0.62101	1	1	0	N10-Formyl-THF cpd:C00234	5,10-Methylene-THF cpd:C00143; 5,10-Methenyltetrahydrofolic acid cpd:C00445; N5-Formyl-H4F cpd:C03479; N10-Formyl-THF cpd:C00234; Dihydrofolic acid cpd:C00415; Folic acid cpd:C00504; Tetrahydrofolic acid cpd:C00101; 5-Methyltetrahydrofolic acid cpd:C00440
Tropane, piperidine and pyridine alkaloid biosynthesis	8	1	0.5374	0.62101	1	1	0	L-Phenylalanine cpd:C00079	L-Phenylalanine cpd:C00079; Cadaverine cpd:C01672; N-Methylputrescine cpd:C02723; Tropinone cpd:C00783; trans-Cinnamic acid cpd:C00423; 5-Aminopentanal cpd:C12455; 1-Methylpyrrolinium cpd:C06178; Tropine cpd:C00729
Citrate cycle (TCA cycle)	20	2	0.56023	0.57941	1	1	0.09354	Succinic acid cpd:C00042; cis-Aconitic acid cpd:C00417	Enzyme N6-(dihydrolipoyl)lysine cpd:C15973; Oxoglutaric acid cpd:C00026; Thiamine pyrophosphate cpd:C00068; Enzyme N6-(lipoyl)lysine cpd:C15972; 3-carboxy-1-hydroxypropylthiamine diphosphate cpd:C05381; Succinyl-CoA cpd:C00091; Succinic acid cpd:C00042; Oxalosuccinic acid cpd:C05379; Isocitric acid cpd:C00311; Oxalacetic acid cpd:C00036; Acetyl-CoA cpd:C00024; L-Malic acid cpd:C00149; cis-Aconiti…
Stilbenoid, diarylheptanoid and gingerol biosynthesis	10	1	0.61879	0.47999	1	1	0	Resveratrol cpd:C03582	Resveratrol cpd:C03582; Cinnamoyl-CoA cpd:C00540; 4-Coumaroylshikimate cpd:C02947; p-Coumaroyl quinic acid cpd:C12208; Caffeoyl-CoA cpd:C00323; p-Coumaroyl-CoA cpd:C00223; 3,3',4'5-Tetrahydroxystilbene cpd:C05901; 5-O-Caffeoylshikimic acid cpd:C10434; Chlorogenic acid cpd:C00852; Feruloyl-CoA cpd:C00406
Ubiquinone and other terpenoid-quinone biosynthesis	23	2	0.63828	0.44897	1	1	0.15885	L-Tyrosine cpd:C00082; Homogentisic acid cpd:C00544	2-Succinylbenzoyl-CoA cpd:C03160; Chorismate cpd:C00251; 4-Hydroxyphenylpyruvic acid cpd:C01179; 2-Methyl-6-phytylquinol cpd:C15882; 2-Methyl-6-solanyl-1,4-benzoquinol cpd:C17570; L-Tyrosine cpd:C00082; 4-Hydroxycinnamic acid cpd:C00811; Octaprenyl diphosphate cpd:C04146; 1,4-Dihydroxy-2-naphthoate cpd:C03657; Phytyl diphosphate cpd:C05427; Delta-Tocopherol cpd:C14151; 2,3-Dimethyl-5-phytylquinol…
Cyanoamino acid metabolism	11	1	0.65399	0.42466	1	1	0	L-Serine cpd:C00065	alpha-Aminopropiononitrile cpd:C05714; gamma-Amino-gamma-cyanobutanoate cpd:C05715; 3-Cyano-L-alanine cpd:C02512; Beta-Aminopropionitrile cpd:C05670; Glycine cpd:C00037; Alanine cpd:C01401; DL-Glutamate cpd:C00302; gamma-Glutamyl-beta-cyanoalanine cpd:C05711; L-Aspartic acid cpd:C00049; gamma-Glutamyl-beta-aminopropiononitrile cpd:C06114; L-Serine cpd:C00065
Methane metabolism	11	1	0.65399	0.42466	1	1	0.16667	L-Serine cpd:C00065	S-Formylglutathione cpd:C01031; Glycine cpd:C00037; 5,10-Methylene-THF cpd:C00143; Formic acid cpd:C00058; S-(Hydroxymethyl)glutathione cpd:C14180; Methanol cpd:C00132; L-Serine cpd:C00065; Carbon dioxide cpd:C00011; H+ cpd:C00080; Formaldehyde cpd:C00067; 5-Methyltetrahydrofolic acid cpd:C00440
Glycerophospholipid metabolism	25	2	0.68407	0.37969	1	1	0.02342	Phosphorylcholine cpd:C00588; Choline cpd:C00114	Phosphatidylethanolamine cpd:C00350; LysoPC(18:1(9Z)) cpd:C04230; Phosphorylcholine cpd:C00588; O-Phosphoethanolamine cpd:C00346; Phosphatidylcholine cpd:C00157; Phosphatidylglycerol cpd:C00344; 1,2-Diacyl-sn-glycerol cpd:C00641; Glycerylphosphorylethanolamine cpd:C01233; Acyl-CoA cpd:C00040; 1-Acyl-sn-glycerol 3-phosphate cpd:C00681; CDP-diacylglycerol cpd:C00269; Glycerol 3-phosphate cpd:C00093…
Nicotinate and nicotinamide metabolism	12	1	0.68596	0.37693	1	1	0	Nicotinate D-ribonucleoside cpd:C05841	L-Aspartic acid cpd:C00049; Iminoaspartic acid cpd:C05840; Dihydroxyacetone phosphate cpd:C00111; Quinolinic acid cpd:C03722; Nicotinic acid mononucleotide cpd:C01185; Nicotinic acid adenine dinucleotide cpd:C00857; Nicotinamide ribotide cpd:C00455; NAD cpd:C00003; Nicotinate D-ribonucleoside cpd:C05841; Nicotinic acid cpd:C00253; Nicotinamide riboside cpd:C03150; NADP cpd:C00006
Galactose metabolism	26	2	0.70515	0.34934	1	1	0.01631	D-Glucose cpd:C00031; Sorbitol cpd:C00794	Stachyose cpd:C01613; D-Tagatose 6-phosphate cpd:C01097; D-Gal alpha 1->6D-Gal alpha 1->6D-Glucose cpd:C05404; Raffinose cpd:C00492; Sucrose cpd:C00089; Melibiose cpd:C05402; Galactosylglycerol cpd:C05401; Epimelibiose cpd:C05400; Melibiitol cpd:C05399; Galactinol cpd:C01235; Alpha-D-Glucose cpd:C00267; Alpha-Lactose cpd:C00243; Glucose 1-phosphate cpd:C00103; Uridine diphosphate glucose cpd:C000…
Sphingolipid metabolism	13	1	0.715	0.33547	1	1	0	L-Serine cpd:C00065	Sphinganine cpd:C00836; Dihydroceramide cpd:C12126; Palmityl-CoA cpd:C00154; L-Serine cpd:C00065; Galabiosylceramide cpd:C06126; Lactosylceramide cpd:C01290; Sphingosine 1-phosphate cpd:C06124; Sphinganine 1-phosphate cpd:C01120; Ceramide cpd:C00195; 3-Dehydrosphinganine cpd:C02934; Galactosylceramide cpd:C02686; Glucosylceramide cpd:C01190; O-Phosphoethanolamine cpd:C00346
Propanoate metabolism	15	1	0.76533	0.26744	1	1	0	Succinic acid cpd:C00042	(S)-Methylmalonic acid semialdehyde cpd:C06002; Propionyl-CoA cpd:C00100; Propinol adenylate cpd:C05983; Succinic acid cpd:C00042; 2-Propyn-1-al cpd:C05985; Acetyl-CoA cpd:C00024; 2-Hydroxybutyric acid cpd:C05984; Acrylyl-CoA cpd:C00894; Propionic acid cpd:C00163; Succinyl-CoA cpd:C00091; Propynoic acid cpd:C00804; Acetoacetyl-CoA cpd:C00332; Malonyl-CoA cpd:C00083; 2-Ketobutyric acid cpd:C00109;…
Nitrogen metabolism	15	1	0.76533	0.26744	1	1	0	L-Phenylalanine cpd:C00079	L-Phenylalanine cpd:C00079; Formamide cpd:C00488; Cyanate cpd:C01417; Carbon dioxide cpd:C00011; Ammonia cpd:C00014; Nitrate cpd:C00244; Nitrite cpd:C00088; L-Glutamic acid cpd:C00025; L-Glutamine cpd:C00064; Allocystathionine cpd:C00542; Nitrile cpd:C00726; Formic acid cpd:C00058; Carbamic acid cpd:C01563; Carbonic acid cpd:C01353; Glycine cpd:C00037
Starch and sucrose metabolism	30	2	0.77812	0.25087	1	1	0.10315	Trehalose 6-phosphate cpd:C00689; D-Glucose cpd:C00031	1,4-beta-D-Glucan cpd:C00760; Cellobiose cpd:C00185; beta-D-Fructose cpd:C02336; Sucrose-6-phosphate cpd:C16688; Sucrose cpd:C00089; D-Glucoside cpd:C01798; 1,3-beta-D-Glucan cpd:C00965; UDP-D-Xylose cpd:C00190; Uridine diphosphate glucose cpd:C00029; Uridine diphosphate glucuronic acid cpd:C00167; Glucose 1-phosphate cpd:C00103; Pectin cpd:C00714; Alpha-D-Glucose cpd:C00267; Glucose 6-phosphate …
Fructose and mannose metabolism	16	1	0.78709	0.23942	1	1	0	Sorbitol cpd:C00794	Sorbitol cpd:C00794; Alpha-D-Glucose cpd:C00267; D-Mannose cpd:C00159; D-Fructose cpd:C00095; D-Fructose 2,6-bisphosphate cpd:C00665; Beta-D-Fructose 6-phosphate cpd:C05345; Mannose 6-phosphate cpd:C00275; GDP-4-Dehydro-6-deoxy-D-mannose cpd:C01222; Guanosine diphosphate mannose cpd:C00096; D-Mannose 1-phosphate cpd:C00636; D-Glyceraldehyde 3-phosphate cpd:C00118; Fructose 1-phosphate cpd:C01094;…
Phenylpropanoid biosynthesis	45	3	0.79827	0.22531	1	1	0	L-Phenylalanine cpd:C00079; Syringin cpd:C01533; Sinapoyl malate cpd:C02887	4-Hydroxycinnamyl aldehyde cpd:C05608; p-Coumaroyl-CoA cpd:C00223; 4-Hydroxycinnamic acid cpd:C00811; Sinapoyl aldehyde cpd:C05610; Coniferyl aldehyde cpd:C02666; Coniferyl alcohol cpd:C00590; Ferulate cpd:C01494; p-Coumaroyl quinic acid cpd:C12208; 4-Coumaroylshikimate cpd:C02947; cis-beta-D-Glucosyl-2-hydroxycinnamate cpd:C05839; L-Phenylalanine cpd:C00079; 5-Hydroxyferuloyl-CoA cpd:C12203; Sin…
Lysine degradation	17	1	0.80684	0.21463	1	1	0.08333	Saccharopine cpd:C00449	L-Lysine cpd:C00047; Protein N6,N6,N6-trimethyl-L-lysine cpd:C05546; Protein lysine cpd:C02188; Protein N6-methyl-L-lysine cpd:C05544; Protein N6,N6-dimethyl-L-lysine cpd:C05545; Crotonoyl-CoA cpd:C00877; Saccharopine cpd:C00449; Oxoadipic acid cpd:C00322; Acetoacetyl-CoA cpd:C00332; 4-Trimethylammoniobutanal cpd:C01149; S-Glutaryldihydrolipoamide cpd:C06157; N6,N6,N6-Trimethyl-L-lysine cpd:C0379…
Butanoate metabolism	18	1	0.82477	0.19265	1	1	0	Succinic acid cpd:C00042	3-Butyn-1-al cpd:C06145; 3-Hydroxy-3-methylglutaryl-CoA cpd:C00356; Acetyl-CoA cpd:C00024; Acetoacetyl-CoA cpd:C00332; (S)-3-Hydroxybutanoyl-CoA cpd:C01144; Crotonoyl-CoA cpd:C00877; L-Glutamic acid cpd:C00025; Succinic acid semialdehyde cpd:C00232; Thiamine pyrophosphate cpd:C00068; Pyruvic acid cpd:C00022; 2-(a-Hydroxyethyl)thiamine diphosphate cpd:C05125; (R)-Acetoin cpd:C00810; 3-Butynoate cp…
Zeatin biosynthesis	19	1	0.84105	0.1731	1	1	0	Adenosine monophosphate cpd:C00020	Adenosine monophosphate cpd:C00020; Dimethylallylpyrophosphate cpd:C00235; ADP cpd:C00008; Uridine diphosphate glucose cpd:C00029; Dihydrozeatin cpd:C02029; N6-(delta2-Isopentenyl)-adenine cpd:C04083; tRNA cpd:C00066; N6-(delta2-Isopentenyl)-adenosine 5'-monophosphate cpd:C04713; Isopentenyladenosine-5'-diphosphate cpd:C16426; Isopentenyladenosine-5'-triphosphate cpd:C16424; Adenosine triphosphat…
Carbon fixation in photosynthetic organisms	21	1	0.86925	0.14013	1	1	0.02729	D-Ribulose 5-phosphate cpd:C00117	Phosphoenolpyruvic acid cpd:C00074; Carbon dioxide cpd:C00011; L-Malic acid cpd:C00149; Pyruvic acid cpd:C00022; L-Aspartic acid cpd:C00049; Oxalacetic acid cpd:C00036; Dihydroxyacetone phosphate cpd:C00111; D-Erythrose 4-phosphate cpd:C00279; Sedoheptulose 1,7-bisphosphate cpd:C00447; D-Glyceraldehyde 3-phosphate cpd:C00118; Sedoheptulose 7-phosphate cpd:C05382; D-Ribulose 5-phosphate cpd:C00117…
Inositol phosphate metabolism	24	1	0.90251	0.10258	1	1	0	D-Glucuronic acid cpd:C00191	Phosphatidylinositol-3,4,5-trisphosphate cpd:C05981; Inositol 1,3,4-trisphosphate cpd:C01243; D-Myo-inositol 3,4,5,6-tetrakisphosphate cpd:C04520; 1D-Myo-inositol 1,4-bisphosphate cpd:C01220; D-Glucose 6-phosphate cpd:C00092; D-Myo-inositol 4-phosphate cpd:C03546; 1D-myo-Inositol 3-phosphate cpd:C04006; Myoinositol cpd:C00137; 1-Phosphatidyl-D-myo-inositol cpd:C01194; 1-Phosphatidyl-1D-myo-inosit…
Flavonoid biosynthesis	43	2	0.91789	0.085678	1	1	0.05301	Taxifolin cpd:C01617; Epicatechin cpd:C09727	Pinobanksin cpd:C09826; p-Coumaroyl quinic acid cpd:C12208; 4-Coumaroylshikimate cpd:C02947; Kaempferol cpd:C05903; Delphinidin cpd:C05908; Cyanidin cpd:C05905; Pelargonidin cpd:C05904; Leucodelphinidin cpd:C05909; Leucocyanidin cpd:C05906; cis-3,4-Leucopelargonidin cpd:C03648; Garbanzol cpd:C09751; Dihydrokaempferol cpd:C00974; Naringenin cpd:C00509; Liquiritigenin cpd:C09762; Pentahydroxyflavan…
Tryptophan metabolism	27	1	0.92736	0.075414	1	1	0.17059	L-Tryptophan cpd:C00078	Indoleacrylic acid cpd:C00331; 5-Hydroxykynurenine cpd:C05651; 5-Hydroxy-L-tryptophan cpd:C00643; Acetoacetyl-CoA cpd:C00332; Crotonoyl-CoA cpd:C00877; Oxoadipic acid cpd:C00322; L-Tryptophan cpd:C00078; 3-Hydroxyanthranilic acid cpd:C00632; Indoleacetaldehyde cpd:C00637; 5-Hydroxyindoleacetaldehyde cpd:C05634; 3-Indoleacetonitrile cpd:C02938; Glucobrassicin cpd:C05837; Tryptamine cpd:C00398; Ind…
Porphyrin and chlorophyll metabolism	29	1	0.94032	0.061532	1	1	0.02419	5-Aminolevulinic acid cpd:C00430	Heme O cpd:C15672; Heme cpd:C00032; Coproporphyrin III cpd:C03263; Phytyl diphosphate cpd:C05427; Chlorophyllide cpd:C02139; Divinylprotochlorophyllide cpd:C11831; 13(1)-Oxo-magnesium-protoporphyrin IX 13-monomethyl ester cpd:C11830; 13(1)-Hydroxy-magnesium-protoporphyrin IX 13-monomethyl ester cpd:C11829; Magnesium protoporphyrin monomethyl ester cpd:C04536; Protoporphyrin IX cpd:C02191; Magnesi…

## Sheet: HGF3-TN3
Pathway	Total	Hits	Raw p	-ln(p)	Holm adjust	FDR	Impact	Hits Cpd	Total Cpd
Aminoacyl-tRNA biosynthesis	67	15	0.00063458	7.3625	0.055209	0.055209	0.10465	L-Asparagine cpd:C00152; L-Histidine cpd:C00135; L-Phenylalanine cpd:C00079; L-Arginine cpd:C00062; L-Glutamine cpd:C00064; L-Serine cpd:C00065; L-Methionine cpd:C00073; L-Valine cpd:C00183; L-Lysine cpd:C00047; L-Isoleucine cpd:C00407; L-Leucine cpd:C00123; L-Threonine cpd:C00188; L-Tryptophan cpd:C00078; N10-Formyl-THF cpd:C00234; L-Glutamic acid cpd:C00025	L-Asparagine cpd:C00152; tRNA(Asn) cpd:C01637; L-Histidine cpd:C00135; tRNA(His) cpd:C01643; L-Phenylalanine cpd:C00079; tRNA(Phe) cpd:C01648; L-Arginine cpd:C00062; tRNA(Arg) cpd:C01636; L-Glutamine cpd:C00064; tRNA(Gln) cpd:C01640; L-Cysteine cpd:C00097; tRNA(Cys) cpd:C01639; Glycine cpd:C00037; tRNA(Gly) cpd:C01642; tRNA(Asp) cpd:C01638; L-Aspartic acid cpd:C00049; L-Serine cpd:C00065; tRNA(Se…
Arginine and proline metabolism	38	10	0.0014731	6.5204	0.12669	0.064082	0.54287	Ornithine cpd:C00077; Citrulline cpd:C00327; Argininosuccinic acid cpd:C03406; L-Arginine cpd:C00062; L-Glutamic acid cpd:C00025; N-Acetyl-L-alanine cpd:C00624; Agmatine cpd:C00179; Putrescine cpd:C00134; L-Glutamine cpd:C00064; Hydroxyproline cpd:C01157	Ammonia cpd:C00014; Carbamoylphosphate cpd:C00169; Ornithine cpd:C00077; Citrulline cpd:C00327; L-Aspartic acid cpd:C00049; Argininosuccinic acid cpd:C03406; L-Arginine cpd:C00062; L-Glutamic acid cpd:C00025; N-Acetyl-L-alanine cpd:C00624; N-Acetyl-L-glutamyl 5-phosphate cpd:C04133; N-Acetyl-L-glutamate 5-semialdehyde cpd:C01250; N-Acetylornithine cpd:C00437; L-Proline cpd:C00148; Peptide cpd:C00…
Pyrimidine metabolism	38	8	0.018277	4.0021	1	0.41267	0.1308	L-Glutamine cpd:C00064; Cytidine cpd:C00475; dCMP cpd:C00239; Thymidine cpd:C00214; Dihydrothymine cpd:C00906; Orotic acid cpd:C00295; Uracil cpd:C00106; Uridine cpd:C00299	Thioredoxin cpd:C00342; Uridine 5'-diphosphate cpd:C00015; Uridine 5'-monophosphate cpd:C00105; L-Glutamine cpd:C00064; Carbamoylphosphate cpd:C00169; 4,5-Dihydroorotic acid cpd:C00337; Orotidylic acid cpd:C01103; RNA cpd:C00046; Uridine triphosphate cpd:C00075; Dihydrouracil cpd:C00429; Ureidopropionic acid cpd:C02642; Cytidine triphosphate cpd:C00063; CDP cpd:C00112; Cytidine monophosphate cpd:…
Purine metabolism	61	11	0.018974	3.9647	1	0.41267	0.14825	Xanthine cpd:C00385; D-Ribulose 5-phosphate cpd:C00117; L-Glutamine cpd:C00064; Adenosine monophosphate cpd:C00020; Adenosine cpd:C00212; Guanine cpd:C00242; Adenine cpd:C00147; Guanosine cpd:C00387; Xanthosine cpd:C01762; Deoxyguanosine cpd:C00330; dIMP cpd:C06196	Guanosine diphosphate cpd:C00035; Xanthine cpd:C00385; D-Ribulose 5-phosphate cpd:C00117; Phosphoribosyl pyrophosphate cpd:C00119; L-Glutamine cpd:C00064; 5-Phosphoribosylamine cpd:C03090; Glycineamideribotide cpd:C03838; AICAR cpd:C04677; SAICAR cpd:C04823; 5-amino-1-(5-phospho-D-ribosyl)imidazole-4-carboxylate cpd:C04751; RNA cpd:C00046; Adenosine triphosphate cpd:C00002; dATP cpd:C00131; ADP c…
Alanine, aspartate and glutamate metabolism	22	5	0.043873	3.1265	1	0.71889	0.60345	Argininosuccinic acid cpd:C03406; L-Glutamine cpd:C00064; L-Glutamic acid cpd:C00025; L-Asparagine cpd:C00152; Succinic acid cpd:C00042	2-Oxosuccinamate cpd:C02362; L-Aspartic acid cpd:C00049; Argininosuccinic acid cpd:C03406; Adenylsuccinic acid cpd:C03794; L-Alanine cpd:C00041; Succinic acid semialdehyde cpd:C00232; Oxoglutaric acid cpd:C00026; L-Glutamine cpd:C00064; L-Glutamic acid cpd:C00025; 2-Keto-glutaramic acid cpd:C00940; (S)-1-Pyrroline-5-carboxylate cpd:C03912; Oxalacetic acid cpd:C00036; L-Asparagine cpd:C00152; Fuma…
Glycine, serine and threonine metabolism	30	6	0.049578	3.0042	1	0.71889	0.39293	L-Serine cpd:C00065; Choline cpd:C00114; L-Threonine cpd:C00188; L-Homoserine cpd:C00263; Betaine cpd:C00719; L-Tryptophan cpd:C00078	L-Serine cpd:C00065; Choline cpd:C00114; Betaine aldehyde cpd:C00576; 3-Phospho-D-glycerate cpd:C00197; Glycine cpd:C00037; L-Aspartic acid cpd:C00049; Phosphoserine cpd:C01005; 5,10-Methylene-THF cpd:C00143; L-Threonine cpd:C00188; O-Phosphohomoserine cpd:C01102; L-Aspartyl-4-phosphate cpd:C03082; L-Homoserine cpd:C00263; Lipoylprotein cpd:C02051; Aminoacetone cpd:C01888; Tetrahydrofolic acid cp…
Glutathione metabolism	26	5	0.081745	2.5042	1	0.97277	0.494	Glutathione cpd:C00051; Pyroglutamic acid cpd:C01879; Putrescine cpd:C00134; Ascorbic acid cpd:C00072; L-Glutamic acid cpd:C00025	R-S-Glutathione cpd:C02320; Glutathione cpd:C00051; NADP cpd:C00006; NADPH cpd:C00005; Oxidized glutathione cpd:C00127; Gamma-Glutamylcysteine cpd:C00669; Glycine cpd:C00037; Pyroglutamic acid cpd:C01879; L-Amino acid cpd:C00151; RX cpd:C01322; Putrescine cpd:C00134; Cadaverine cpd:C01672; Ascorbic acid cpd:C00072; Tryparedoxin cpd:C16663; Trypanothione cpd:C02090; Cysteinylglycine cpd:C01419; R-…
Nicotinate and nicotinamide metabolism	12	3	0.08945	2.4141	1	0.97277	0.18705	NAD cpd:C00003; Nicotinate D-ribonucleoside cpd:C05841; Nicotinic acid cpd:C00253	L-Aspartic acid cpd:C00049; Iminoaspartic acid cpd:C05840; Dihydroxyacetone phosphate cpd:C00111; Quinolinic acid cpd:C03722; Nicotinic acid mononucleotide cpd:C01185; Nicotinic acid adenine dinucleotide cpd:C00857; Nicotinamide ribotide cpd:C00455; NAD cpd:C00003; Nicotinate D-ribonucleoside cpd:C05841; Nicotinic acid cpd:C00253; Nicotinamide riboside cpd:C03150; NADP cpd:C00006
Nitrogen metabolism	15	3	0.15168	1.886	1	1	0	L-Phenylalanine cpd:C00079; L-Glutamic acid cpd:C00025; L-Glutamine cpd:C00064	L-Phenylalanine cpd:C00079; Formamide cpd:C00488; Cyanate cpd:C01417; Carbon dioxide cpd:C00011; Ammonia cpd:C00014; Nitrate cpd:C00244; Nitrite cpd:C00088; L-Glutamic acid cpd:C00025; L-Glutamine cpd:C00064; Allocystathionine cpd:C00542; Nitrile cpd:C00726; Formic acid cpd:C00058; Carbamic acid cpd:C01563; Carbonic acid cpd:C01353; Glycine cpd:C00037
Phenylalanine metabolism	8	2	0.16191	1.8207	1	1	0.66667	L-Phenylalanine cpd:C00079; Phenylethylamine cpd:C05332	L-Phenylalanine cpd:C00079; Phenylethylamine cpd:C05332; Phenylpyruvic acid cpd:C00166; trans-Cinnamic acid cpd:C00423; Phenylacetaldehyde cpd:C00601; Ortho-Hydroxyphenylacetic acid cpd:C05852; 2-Phenylacetamide cpd:C02505; 4-Hydroxycinnamic acid cpd:C00811
Valine, leucine and isoleucine biosynthesis	26	4	0.20944	1.5633	1	1	0.03645	L-Threonine cpd:C00188; L-Leucine cpd:C00123; L-Valine cpd:C00183; L-Isoleucine cpd:C00407	(R)-2-Methylmalate cpd:C02612; Citraconic acid cpd:C02226; D-erythro-3-Methylmalate cpd:C06032; L-Threonine cpd:C00188; 3-Methyl-2-oxovaleric acid cpd:C00671; L-Leucine cpd:C00123; (R) 2,3-Dihydroxy-3-methylvalerate cpd:C06007; 2-Isopropylmalic acid cpd:C02504; 3-Isopropylmalate cpd:C04411; Alpha-ketoisovaleric acid cpd:C00141; L-Valine cpd:C00183; (R)-2,3-Dihydroxy-isovalerate cpd:C04272; (S)-2-…
Stilbenoid, diarylheptanoid and gingerol biosynthesis	10	2	0.23135	1.4638	1	1	0	Resveratrol cpd:C03582; Chlorogenic acid cpd:C00852	Resveratrol cpd:C03582; Cinnamoyl-CoA cpd:C00540; 4-Coumaroylshikimate cpd:C02947; p-Coumaroyl quinic acid cpd:C12208; Caffeoyl-CoA cpd:C00323; p-Coumaroyl-CoA cpd:C00223; 3,3',4'5-Tetrahydroxystilbene cpd:C05901; 5-O-Caffeoylshikimic acid cpd:C10434; Chlorogenic acid cpd:C00852; Feruloyl-CoA cpd:C00406
Lysine biosynthesis	10	2	0.23135	1.4638	1	1	0.07407	L-Homoserine cpd:C00263; L-Lysine cpd:C00047	Diaminopimelic acid cpd:C00666; L-Aspartic acid cpd:C00049; L-Aspartyl-4-phosphate cpd:C03082; L-Homoserine cpd:C00263; L-Aspartate-semialdehyde cpd:C00441; Tetrahydrodipicolinate cpd:C03972; meso-2,6-Diaminoheptanedioate cpd:C00680; Saccharopine cpd:C00449; L-2,3-Dihydrodipicolinate cpd:C03340; L-Lysine cpd:C00047
Phenylalanine, tyrosine and tryptophan biosynthesis	21	3	0.30111	1.2003	1	1	0	Indole cpd:C00463; L-Tryptophan cpd:C00078; L-Phenylalanine cpd:C00079	5-O-(1-Carboxyvinyl)-3-phosphoshikimate cpd:C01269; Indoleglycerol phosphate cpd:C03506; Indole cpd:C00463; 1-(2-Carboxyphenylamino)-1-deoxy-D-ribulose 5-phosphate cpd:C01302; N-(5-Phospho-D-ribosyl)anthranilate cpd:C04302; Chorismate cpd:C00251; Phenylpyruvic acid cpd:C00166; L-Tyrosine cpd:C00082; Shikimate 3-phosphate cpd:C03175; Shikimic acid cpd:C00493; 3-Dehydroquinate cpd:C00944; 2-Dehydro…
beta-Alanine metabolism	12	2	0.30229	1.1964	1	1	0	Spermine cpd:C00750; Pantothenic acid cpd:C00864	Acrylyl-CoA cpd:C00894; 3-Hydroxypropionyl-CoA cpd:C05668; Beta-Alanine cpd:C00099; L-Aspartic acid cpd:C00049; Spermine cpd:C00750; 1,3-Diaminopropane cpd:C00986; 3-Aminopropionaldehyde cpd:C05665; Ureidopropionic acid cpd:C02642; Dihydrouracil cpd:C00429; Propionyl-CoA cpd:C00100; Pantothenic acid cpd:C00864; Spermidine cpd:C00315
Flavonoid biosynthesis	43	5	0.35805	1.0271	1	1	0.05352	Delphinidin cpd:C05908; Butein cpd:C08578; Taxifolin cpd:C01617; Chlorogenic acid cpd:C00852; Epicatechin cpd:C09727	Pinobanksin cpd:C09826; p-Coumaroyl quinic acid cpd:C12208; 4-Coumaroylshikimate cpd:C02947; Kaempferol cpd:C05903; Delphinidin cpd:C05908; Cyanidin cpd:C05905; Pelargonidin cpd:C05904; Leucodelphinidin cpd:C05909; Leucocyanidin cpd:C05906; cis-3,4-Leucopelargonidin cpd:C03648; Garbanzol cpd:C09751; Dihydrokaempferol cpd:C00974; Naringenin cpd:C00509; Liquiritigenin cpd:C09762; Pentahydroxyflavan…
Pantothenate and CoA biosynthesis	14	2	0.37211	0.98856	1	1	0.15	L-Valine cpd:C00183; Pantothenic acid cpd:C00864	Dephospho-CoA cpd:C00882; 4-Phosphopantothenoylcysteine cpd:C04352; Ureidopropionic acid cpd:C02642; Dihydrouracil cpd:C00429; (R)-Pantoate cpd:C00522; Beta-Alanine cpd:C00099; 2,3-Dihydroxy-3-methylbutanoate cpd:C04039; 2-Acetolactate cpd:C00900; Pyruvic acid cpd:C00022; L-Valine cpd:C00183; Coenzyme A cpd:C00010; Pantetheine 4'-phosphate cpd:C01134; Pantothenic acid cpd:C00864; Alpha-ketoisoval…
Glucosinolate biosynthesis	54	6	0.37359	0.98461	1	1	0	L-Methionine cpd:C00073; L-Phenylalanine cpd:C00079; L-Tryptophan cpd:C00078; L-Valine cpd:C00183; L-Leucine cpd:C00123; L-Isoleucine cpd:C00407	L-Methionine cpd:C00073; Homomethionine cpd:C17213; S-(4-Methylthiobutylthiohydroximoyl)-L-cysteine cpd:C17242; 3-Methylthiopropyl-desulfoglucosinolate cpd:C17244; 2-Oxo-5-methylthiopentanoic acid cpd:C17211; 4-Methylthiobutanaldoxime cpd:C17241; 4-Methylthiobutylthiohydroximate cpd:C17243; 2-Oxo-4-methylthiobutanoic acid cpd:C01180; 2-Oxo-6-methylthiohexanoic acid cpd:C17216; 2-Oxo-7-methylthioh…
Valine, leucine and isoleucine degradation	34	4	0.37965	0.96849	1	1	0	L-Valine cpd:C00183; L-Isoleucine cpd:C00407; L-Leucine cpd:C00123; Methylmalonic acid cpd:C02170	Enzyme N6-(lipoyl)lysine cpd:C15972; 2-Methyl-1-hydroxybutyl-ThPP cpd:C15978; Enzyme N6-(dihydrolipoyl)lysine cpd:C15973; 2-Methyl-1-hydroxypropyl-ThPP cpd:C15976; 3-Methyl-1-hydroxybutyl-ThPP cpd:C15974; Acetyl-CoA cpd:C00024; Acetoacetyl-CoA cpd:C00332; 3-Hydroxy-3-methylglutaryl-CoA cpd:C00356; 3-Methylcrotonyl-CoA cpd:C03069; 3-Hydroxyisovaleryl-CoA cpd:C05998; Isovaleryl-CoA cpd:C02939; 3-Me…
Cysteine and methionine metabolism	34	4	0.37965	0.96849	1	1	0.21154	5'-Methylthioadenosine cpd:C00170; L-Methionine cpd:C00073; L-Serine cpd:C00065; L-Homoserine cpd:C00263	1-Aminocyclopropane-1-carboxylate cpd:C01234; S-Adenosylmethionine cpd:C00019; 2-Oxo-4-methylthiobutanoic acid cpd:C01180; 1,2-Dihydroxy-3-keto-5-methylthiopentene cpd:C15606; 5'-Methylthioadenosine cpd:C00170; S-Adenosylmethioninamine cpd:C01137; L-Cystathionine cpd:C02291; L-Homocysteine cpd:C00155; L-Methionine cpd:C00073; S-Adenosylhomocysteine cpd:C00021; O-Succinyl-L-homoserine cpd:C01118; …
Phenylpropanoid biosynthesis	45	5	0.39624	0.92573	1	1	0.10811	Coniferyl aldehyde cpd:C02666; L-Phenylalanine cpd:C00079; Caffeic aldehyde cpd:C10945; Chlorogenic acid cpd:C00852; Syringin cpd:C01533	4-Hydroxycinnamyl aldehyde cpd:C05608; p-Coumaroyl-CoA cpd:C00223; 4-Hydroxycinnamic acid cpd:C00811; Sinapoyl aldehyde cpd:C05610; Coniferyl aldehyde cpd:C02666; Coniferyl alcohol cpd:C00590; Ferulate cpd:C01494; p-Coumaroyl quinic acid cpd:C12208; 4-Coumaroylshikimate cpd:C02947; cis-beta-D-Glucosyl-2-hydroxycinnamate cpd:C05839; L-Phenylalanine cpd:C00079; 5-Hydroxyferuloyl-CoA cpd:C12203; Sin…
Histidine metabolism	16	2	0.43905	0.82314	1	1	0.0625	L-Histidine cpd:C00135; L-Histidinol cpd:C00860	L-Histidine cpd:C00135; Imidazole-4-acetaldehyde cpd:C05130; Phosphoribosyl-ATP cpd:C02739; L-Histidinal cpd:C01929; L-Histidinol cpd:C00860; L-Histidinol phosphate cpd:C01100; D-Erythro-imidazole-glycerol-phosphate cpd:C04666; PhosphoribosylformiminoAICAR-phosphate cpd:C04896; Phosphoribosyl-AMP cpd:C02741; Phosphoribulosylformimino-AICAR-P cpd:C04916; Histamine cpd:C00388; Imidazoleacetic acid …
Glyoxylate and dicarboxylate metabolism	17	2	0.47106	0.75276	1	1	0	N10-Formyl-THF cpd:C00234; Succinic acid cpd:C00042	cis-Aconitic acid cpd:C00417; Isocitric acid cpd:C00311; Formamide cpd:C00488; N10-Formyl-THF cpd:C00234; Glycolic acid cpd:C00160; Formic acid cpd:C00058; Citric acid cpd:C00158; L-Malic acid cpd:C00149; D-Ribulose 1,5-bisphosphate cpd:C01182; Glyoxylic acid cpd:C00048; Succinic acid cpd:C00042; Carbon dioxide cpd:C00011; H+ cpd:C00080; Acetyl-CoA cpd:C00024; Oxalacetic acid cpd:C00036; 3-Phosph…
Indole alkaloid biosynthesis	7	1	0.49047	0.7124	1	1	0	L-Tryptophan cpd:C00078	L-Tryptophan cpd:C00078; Tryptamine cpd:C00398; Secologanin cpd:C01852; Polyneuridine aldehyde cpd:C11632; 3-alpha(S)-Strictosidine cpd:C03470; Methanol cpd:C00132; 16-Epivellosimine cpd:C11633
Butanoate metabolism	18	2	0.50197	0.68921	1	1	0	L-Glutamic acid cpd:C00025; Succinic acid cpd:C00042	3-Butyn-1-al cpd:C06145; 3-Hydroxy-3-methylglutaryl-CoA cpd:C00356; Acetyl-CoA cpd:C00024; Acetoacetyl-CoA cpd:C00332; (S)-3-Hydroxybutanoyl-CoA cpd:C01144; Crotonoyl-CoA cpd:C00877; L-Glutamic acid cpd:C00025; Succinic acid semialdehyde cpd:C00232; Thiamine pyrophosphate cpd:C00068; Pyruvic acid cpd:C00022; 2-(a-Hydroxyethyl)thiamine diphosphate cpd:C05125; (R)-Acetoin cpd:C00810; 3-Butynoate cp…
Tyrosine metabolism	18	2	0.50197	0.68921	1	1	0.18182	Homogentisic acid cpd:C00544; Succinic acid cpd:C00042	3,4-Dihydroxyphenylglycol cpd:C05576; L-Dopa cpd:C00355; Homogentisic acid cpd:C00544; 4-Fumarylacetoacetic acid cpd:C01061; L-Tyrosine cpd:C00082; 4-Hydroxyphenylpyruvic acid cpd:C01179; Succinic acid semialdehyde cpd:C00232; Tyramine cpd:C00483; Dopamine cpd:C03758; N-Methyltyramine cpd:C02442; 3,4-Dihydroxymandelaldehyde cpd:C05577; Gentisate aldehyde cpd:C05585; Fumaric acid cpd:C00122; Aceto…
Zeatin biosynthesis	19	2	0.53171	0.63166	1	1	0	Adenosine monophosphate cpd:C00020; Adenine cpd:C00147	Adenosine monophosphate cpd:C00020; Dimethylallylpyrophosphate cpd:C00235; ADP cpd:C00008; Uridine diphosphate glucose cpd:C00029; Dihydrozeatin cpd:C02029; N6-(delta2-Isopentenyl)-adenine cpd:C04083; tRNA cpd:C00066; N6-(delta2-Isopentenyl)-adenosine 5'-monophosphate cpd:C04713; Isopentenyladenosine-5'-diphosphate cpd:C16426; Isopentenyladenosine-5'-triphosphate cpd:C16424; Adenosine triphosphat…
One carbon pool by folate	8	1	0.5374	0.62101	1	1	0	N10-Formyl-THF cpd:C00234	5,10-Methylene-THF cpd:C00143; 5,10-Methenyltetrahydrofolic acid cpd:C00445; N5-Formyl-H4F cpd:C03479; N10-Formyl-THF cpd:C00234; Dihydrofolic acid cpd:C00415; Folic acid cpd:C00504; Tetrahydrofolic acid cpd:C00101; 5-Methyltetrahydrofolic acid cpd:C00440
Tropane, piperidine and pyridine alkaloid biosynthesis	8	1	0.5374	0.62101	1	1	0	L-Phenylalanine cpd:C00079	L-Phenylalanine cpd:C00079; Cadaverine cpd:C01672; N-Methylputrescine cpd:C02723; Tropinone cpd:C00783; trans-Cinnamic acid cpd:C00423; 5-Aminopentanal cpd:C12455; 1-Methylpyrrolinium cpd:C06178; Tropine cpd:C00729
Carbon fixation in photosynthetic organisms	21	2	0.58751	0.53187	1	1	0.036	D-Ribulose 5-phosphate cpd:C00117; Fructose 6-phosphate cpd:C00085	Phosphoenolpyruvic acid cpd:C00074; Carbon dioxide cpd:C00011; L-Malic acid cpd:C00149; Pyruvic acid cpd:C00022; L-Aspartic acid cpd:C00049; Oxalacetic acid cpd:C00036; Dihydroxyacetone phosphate cpd:C00111; D-Erythrose 4-phosphate cpd:C00279; Sedoheptulose 1,7-bisphosphate cpd:C00447; D-Glyceraldehyde 3-phosphate cpd:C00118; Sedoheptulose 7-phosphate cpd:C05382; D-Ribulose 5-phosphate cpd:C00117…
Riboflavin metabolism	10	1	0.61879	0.47999	1	1	0.2	Riboflavin cpd:C00255	D-Ribulose 5-phosphate cpd:C00199; Flavin Mononucleotide cpd:C00061; Riboflavin cpd:C00255; 3,4-Dihydroxy-2-butanone 4-phosphate cpd:C15556; 5-Amino-6-ribitylamino uracil cpd:C04732; 6,7-Dimethyl-8-(1-D-ribityl)lumazine cpd:C04332; 5-Amino-6-(5'-phosphoribosylamino)uracil cpd:C01268; 2,5-Diamino-6-(5'-phosphoribosylamino)-4-pyrimidineone cpd:C01304; Guanosine triphosphate cpd:C00044; 5-Amino-6-(5…
Cyanoamino acid metabolism	11	1	0.65399	0.42466	1	1	0	L-Serine cpd:C00065	alpha-Aminopropiononitrile cpd:C05714; gamma-Amino-gamma-cyanobutanoate cpd:C05715; 3-Cyano-L-alanine cpd:C02512; Beta-Aminopropionitrile cpd:C05670; Glycine cpd:C00037; Alanine cpd:C01401; DL-Glutamate cpd:C00302; gamma-Glutamyl-beta-cyanoalanine cpd:C05711; L-Aspartic acid cpd:C00049; gamma-Glutamyl-beta-aminopropiononitrile cpd:C06114; L-Serine cpd:C00065
Vitamin B6 metabolism	11	1	0.65399	0.42466	1	1	0	Pyridoxamine cpd:C00534	D-Glyceraldehyde 3-phosphate cpd:C00118; D-Ribulose 5-phosphate cpd:C00199; O-Phospho-4-hydroxy-L-threonine cpd:C06055; Pyridoxine cpd:C00314; Pyridoxal cpd:C00250; Pyridoxamine cpd:C00534; Pyridoxal 5'-phosphate cpd:C00018; 4-Hydroxy-L-threonine cpd:C06056; 2-Oxo-3-hydroxy-4-phosphobutanoic acid cpd:C06054; Pyridoxine 5'-phosphate cpd:C00627; Pyridoxamine 5'-phosphate cpd:C00647
Methane metabolism	11	1	0.65399	0.42466	1	1	0.16667	L-Serine cpd:C00065	S-Formylglutathione cpd:C01031; Glycine cpd:C00037; 5,10-Methylene-THF cpd:C00143; Formic acid cpd:C00058; S-(Hydroxymethyl)glutathione cpd:C14180; Methanol cpd:C00132; L-Serine cpd:C00065; Carbon dioxide cpd:C00011; H+ cpd:C00080; Formaldehyde cpd:C00067; 5-Methyltetrahydrofolic acid cpd:C00440
Glycerophospholipid metabolism	25	2	0.68407	0.37969	1	1	0.02342	Glycerophosphocholine cpd:C00670; Choline cpd:C00114	Phosphatidylethanolamine cpd:C00350; LysoPC(18:1(9Z)) cpd:C04230; Phosphorylcholine cpd:C00588; O-Phosphoethanolamine cpd:C00346; Phosphatidylcholine cpd:C00157; Phosphatidylglycerol cpd:C00344; 1,2-Diacyl-sn-glycerol cpd:C00641; Glycerylphosphorylethanolamine cpd:C01233; Acyl-CoA cpd:C00040; 1-Acyl-sn-glycerol 3-phosphate cpd:C00681; CDP-diacylglycerol cpd:C00269; Glycerol 3-phosphate cpd:C00093…
Sulfur metabolism	12	1	0.68596	0.37693	1	1	0	L-Serine cpd:C00065	Sulfite cpd:C00094; O-Succinyl-L-homoserine cpd:C01118; Adenosine phosphosulfate cpd:C00224; Phosphoadenosine phosphosulfate cpd:C00053; Sulfate cpd:C00059; O-Acetylserine cpd:C00979; Hydrogen sulfide cpd:C00283; L-Serine cpd:C00065; Allocystathionine cpd:C00542; Acetic acid cpd:C00033; L-Cysteine cpd:C00097; L-Homocysteine cpd:C00155
Sphingolipid metabolism	13	1	0.715	0.33547	1	1	0	L-Serine cpd:C00065	Sphinganine cpd:C00836; Dihydroceramide cpd:C12126; Palmityl-CoA cpd:C00154; L-Serine cpd:C00065; Galabiosylceramide cpd:C06126; Lactosylceramide cpd:C01290; Sphingosine 1-phosphate cpd:C06124; Sphinganine 1-phosphate cpd:C01120; Ceramide cpd:C00195; 3-Dehydrosphinganine cpd:C02934; Galactosylceramide cpd:C02686; Glucosylceramide cpd:C01190; O-Phosphoethanolamine cpd:C00346
Porphyrin and chlorophyll metabolism	29	2	0.7615	0.27246	1	1	0.02419	5-Aminolevulinic acid cpd:C00430; L-Glutamic acid cpd:C00025	Heme O cpd:C15672; Heme cpd:C00032; Coproporphyrin III cpd:C03263; Phytyl diphosphate cpd:C05427; Chlorophyllide cpd:C02139; Divinylprotochlorophyllide cpd:C11831; 13(1)-Oxo-magnesium-protoporphyrin IX 13-monomethyl ester cpd:C11830; 13(1)-Hydroxy-magnesium-protoporphyrin IX 13-monomethyl ester cpd:C11829; Magnesium protoporphyrin monomethyl ester cpd:C04536; Protoporphyrin IX cpd:C02191; Magnesi…
Propanoate metabolism	15	1	0.76533	0.26744	1	1	0	Succinic acid cpd:C00042	(S)-Methylmalonic acid semialdehyde cpd:C06002; Propionyl-CoA cpd:C00100; Propinol adenylate cpd:C05983; Succinic acid cpd:C00042; 2-Propyn-1-al cpd:C05985; Acetyl-CoA cpd:C00024; 2-Hydroxybutyric acid cpd:C05984; Acrylyl-CoA cpd:C00894; Propionic acid cpd:C00163; Succinyl-CoA cpd:C00091; Propynoic acid cpd:C00804; Acetoacetyl-CoA cpd:C00332; Malonyl-CoA cpd:C00083; 2-Ketobutyric acid cpd:C00109;…
Ascorbate and aldarate metabolism	15	1	0.76533	0.26744	1	1	0.1831	Ascorbic acid cpd:C00072	L-Galactose cpd:C01825; L-Galactose 1-phosphate cpd:C15926; GDP-L-galactose cpd:C02280; GDP-L-gulose cpd:C15925; Guanosine diphosphate mannose cpd:C00096; Myoinositol cpd:C00137; Uridine diphosphate glucose cpd:C00029; Ascorbic acid cpd:C00072; D-Glucurono-6,3-lactone cpd:C02670; L-Galactono-1,4-lactone cpd:C01115; D-Glucuronic acid cpd:C00191; Uridine diphosphate glucuronic acid cpd:C00167; Dehy…
Lysine degradation	17	1	0.80684	0.21463	1	1	0	L-Lysine cpd:C00047	L-Lysine cpd:C00047; Protein N6,N6,N6-trimethyl-L-lysine cpd:C05546; Protein lysine cpd:C02188; Protein N6-methyl-L-lysine cpd:C05544; Protein N6,N6-dimethyl-L-lysine cpd:C05545; Crotonoyl-CoA cpd:C00877; Saccharopine cpd:C00449; Oxoadipic acid cpd:C00322; Acetoacetyl-CoA cpd:C00332; 4-Trimethylammoniobutanal cpd:C01149; S-Glutaryldihydrolipoamide cpd:C06157; N6,N6,N6-Trimethyl-L-lysine cpd:C0379…
Pentose phosphate pathway	18	1	0.82477	0.19265	1	1	0.24911	D-Ribulose 5-phosphate cpd:C00117	Glucose 6-phosphate cpd:C00668; Deoxyribose cpd:C01801; D-Ribulose 5-phosphate cpd:C00117; D-Ribose cpd:C00121; Sedoheptulose 7-phosphate cpd:C05382; D-Glyceraldehyde 3-phosphate cpd:C00118; D-Ribulose 5-phosphate cpd:C00199; Beta-D-Fructose 6-phosphate cpd:C05345; beta-D-Fructose 1,6-bisphosphate cpd:C05378; 6-Phosphogluconic acid cpd:C00345; 6-Phosphonoglucono-D-lactone cpd:C01236; Beta-D-Gluco…
Citrate cycle (TCA cycle)	20	1	0.85583	0.15568	1	1	0.04626	Succinic acid cpd:C00042	Enzyme N6-(dihydrolipoyl)lysine cpd:C15973; Oxoglutaric acid cpd:C00026; Thiamine pyrophosphate cpd:C00068; Enzyme N6-(lipoyl)lysine cpd:C15972; 3-carboxy-1-hydroxypropylthiamine diphosphate cpd:C05381; Succinyl-CoA cpd:C00091; Succinic acid cpd:C00042; Oxalosuccinic acid cpd:C05379; Isocitric acid cpd:C00311; Oxalacetic acid cpd:C00036; Acetyl-CoA cpd:C00024; L-Malic acid cpd:C00149; cis-Aconiti…
Ubiquinone and other terpenoid-quinone biosynthesis	23	1	0.89248	0.11375	1	1	0.15885	Homogentisic acid cpd:C00544	2-Succinylbenzoyl-CoA cpd:C03160; Chorismate cpd:C00251; 4-Hydroxyphenylpyruvic acid cpd:C01179; 2-Methyl-6-phytylquinol cpd:C15882; 2-Methyl-6-solanyl-1,4-benzoquinol cpd:C17570; L-Tyrosine cpd:C00082; 4-Hydroxycinnamic acid cpd:C00811; Octaprenyl diphosphate cpd:C04146; 1,4-Dihydroxy-2-naphthoate cpd:C03657; Phytyl diphosphate cpd:C05427; Delta-Tocopherol cpd:C14151; 2,3-Dimethyl-5-phytylquinol…
alpha-Linolenic acid metabolism	23	1	0.89248	0.11375	1	1	0.16	Alpha-Linolenic acid cpd:C06427	13(S)-HPOT cpd:C04785; OPC4-CoA cpd:C16335; OPC6-CoA cpd:C16331; 3-Oxo-OPC4-CoA cpd:C16338; 3-Oxo-OPC6-CoA cpd:C16334; Alpha-Linolenic acid cpd:C06427; 12-OPDA cpd:C01226; (-)-Jasmonic acid cpd:C08491; 3-Oxo-OPC8-CoA cpd:C16330; OPC8-CoA cpd:C16327; (9Z,15Z)-(13S)-12,13-Epoxyoctadeca-9,11,15-trienoic acid cpd:C04672; 9(S)-HPOT cpd:C16321; 8-[(1R,2R)-3-Oxo-2-{(Z)-pent-2-enyl}cyclopentyl]octanoate …
Inositol phosphate metabolism	24	1	0.90251	0.10258	1	1	0	D-Glucose 6-phosphate cpd:C00092	Phosphatidylinositol-3,4,5-trisphosphate cpd:C05981; Inositol 1,3,4-trisphosphate cpd:C01243; D-Myo-inositol 3,4,5,6-tetrakisphosphate cpd:C04520; 1D-Myo-inositol 1,4-bisphosphate cpd:C01220; D-Glucose 6-phosphate cpd:C00092; D-Myo-inositol 4-phosphate cpd:C03546; 1D-myo-Inositol 3-phosphate cpd:C04006; Myoinositol cpd:C00137; 1-Phosphatidyl-D-myo-inositol cpd:C01194; 1-Phosphatidyl-1D-myo-inosit…
Tryptophan metabolism	27	1	0.92736	0.075414	1	1	0.17059	L-Tryptophan cpd:C00078	Indoleacrylic acid cpd:C00331; 5-Hydroxykynurenine cpd:C05651; 5-Hydroxy-L-tryptophan cpd:C00643; Acetoacetyl-CoA cpd:C00332; Crotonoyl-CoA cpd:C00877; Oxoadipic acid cpd:C00322; L-Tryptophan cpd:C00078; 3-Hydroxyanthranilic acid cpd:C00632; Indoleacetaldehyde cpd:C00637; 5-Hydroxyindoleacetaldehyde cpd:C05634; 3-Indoleacetonitrile cpd:C02938; Glucobrassicin cpd:C05837; Tryptamine cpd:C00398; Ind…
Amino sugar and nucleotide sugar metabolism	41	1	0.98178	0.018388	1	1	0	Fructose 6-phosphate cpd:C00085	UDP-4-dehydro-6-deoxy-D-glucose cpd:C04089; UDP-4-keto-rhamnose cpd:C17328; Uridine diphosphate glucose cpd:C00029; Uridine diphosphate glucuronic acid cpd:C00167; N-Acetyl-D-Glucosamine 6-Phosphate cpd:C00357; N-Acetyl-alpha-D-glucosamine 1-phosphate cpd:C04501; Glucose 1-phosphate cpd:C00103; Galactose 1-phosphate cpd:C00446; UDP-L-arabinose cpd:C00935; Mannose 6-phosphate cpd:C00275; Guanosine…
Biosynthesis of unsaturated fatty acids	42	1	0.9835	0.016634	1	1	0	Alpha-Linolenic acid cpd:C06427	(13Z,16Z)-Docosadi-13,16-enoyl-CoA cpd:C16645; Tetracosenoyl-CoA cpd:C16532; Docosenoyl-CoA cpd:C16531; Icosenoyl-CoA cpd:C16530; Tetracosanoyl-CoA cpd:C16529; Docosanoyl-CoA cpd:C16528; (7Z,10Z,13Z,16Z)-Docosatetraenoyl-CoA cpd:C16170; (11Z,14Z)-Icosadienoyl-CoA cpd:C16180; (7Z,10Z,13Z,16Z,19Z)-Docosapentaenoyl-CoA cpd:C16166; (11Z,14Z,17Z)-Icosatrienoyl-CoA cpd:C16179; Palmityl-CoA cpd:C00154; …

## Sheet: HGFS1-TNS1
Pathway	Total	Hits	Raw p	-ln(p)	Holm adjust	FDR	Impact	Hits Cpd	Total Cpd
Aminoacyl-tRNA biosynthesis	67	18	0.00016254	8.7246	0.014141	0.011562	0.09302	L-Asparagine cpd:C00152; L-Histidine cpd:C00135; L-Phenylalanine cpd:C00079; L-Arginine cpd:C00062; L-Glutamine cpd:C00064; L-Cysteine cpd:C00097; L-Aspartic acid cpd:C00049; L-Serine cpd:C00065; L-Methionine cpd:C00073; L-Valine cpd:C00183; L-Alanine cpd:C00041; L-Lysine cpd:C00047; L-Isoleucine cpd:C00407; L-Leucine cpd:C00123; L-Threonine cpd:C00188; L-Tryptophan cpd:C00078; L-Proline cpd:C001…	L-Asparagine cpd:C00152; tRNA(Asn) cpd:C01637; L-Histidine cpd:C00135; tRNA(His) cpd:C01643; L-Phenylalanine cpd:C00079; tRNA(Phe) cpd:C01648; L-Arginine cpd:C00062; tRNA(Arg) cpd:C01636; L-Glutamine cpd:C00064; tRNA(Gln) cpd:C01640; L-Cysteine cpd:C00097; tRNA(Cys) cpd:C01639; Glycine cpd:C00037; tRNA(Gly) cpd:C01642; tRNA(Asp) cpd:C01638; L-Aspartic acid cpd:C00049; L-Serine cpd:C00065; tRNA(Se…
Alanine, aspartate and glutamate metabolism	22	9	0.0002658	8.2328	0.022858	0.011562	0.89655	L-Aspartic acid cpd:C00049; Argininosuccinic acid cpd:C03406; L-Alanine cpd:C00041; Oxoglutaric acid cpd:C00026; L-Glutamine cpd:C00064; L-Glutamic acid cpd:C00025; L-Asparagine cpd:C00152; Succinic acid cpd:C00042; Gamma-Aminobutyric acid cpd:C00334	2-Oxosuccinamate cpd:C02362; L-Aspartic acid cpd:C00049; Argininosuccinic acid cpd:C03406; Adenylsuccinic acid cpd:C03794; L-Alanine cpd:C00041; Succinic acid semialdehyde cpd:C00232; Oxoglutaric acid cpd:C00026; L-Glutamine cpd:C00064; L-Glutamic acid cpd:C00025; 2-Keto-glutaramic acid cpd:C00940; (S)-1-Pyrroline-5-carboxylate cpd:C03912; Oxalacetic acid cpd:C00036; L-Asparagine cpd:C00152; Fuma…
Arginine and proline metabolism	38	12	0.00043684	7.7359	0.037132	0.012668	0.50104	Citrulline cpd:C00327; L-Aspartic acid cpd:C00049; Argininosuccinic acid cpd:C03406; L-Arginine cpd:C00062; L-Glutamic acid cpd:C00025; N-Acetyl-L-alanine cpd:C00624; L-Proline cpd:C00148; Agmatine cpd:C00179; Putrescine cpd:C00134; L-Glutamine cpd:C00064; Hydroxyproline cpd:C01157; Gamma-Aminobutyric acid cpd:C00334	Ammonia cpd:C00014; Carbamoylphosphate cpd:C00169; Ornithine cpd:C00077; Citrulline cpd:C00327; L-Aspartic acid cpd:C00049; Argininosuccinic acid cpd:C03406; L-Arginine cpd:C00062; L-Glutamic acid cpd:C00025; N-Acetyl-L-alanine cpd:C00624; N-Acetyl-L-glutamyl 5-phosphate cpd:C04133; N-Acetyl-L-glutamate 5-semialdehyde cpd:C01250; N-Acetylornithine cpd:C00437; L-Proline cpd:C00148; Peptide cpd:C00…
Flavonoid biosynthesis	43	10	0.014984	4.2008	1	0.30451	0.31883	Kaempferol cpd:C05903; Delphinidin cpd:C05908; Pelargonidin cpd:C05904; Naringenin cpd:C00509; Eriodictyol cpd:C05631; Butin cpd:C09614; Naringenin chalcone cpd:C06561; Quercetin cpd:C00389; Fustin cpd:C01378; Myricetin cpd:C10107	Pinobanksin cpd:C09826; p-Coumaroyl quinic acid cpd:C12208; 4-Coumaroylshikimate cpd:C02947; Kaempferol cpd:C05903; Delphinidin cpd:C05908; Cyanidin cpd:C05905; Pelargonidin cpd:C05904; Leucodelphinidin cpd:C05909; Leucocyanidin cpd:C05906; cis-3,4-Leucopelargonidin cpd:C03648; Garbanzol cpd:C09751; Dihydrokaempferol cpd:C00974; Naringenin cpd:C00509; Liquiritigenin cpd:C09762; Pentahydroxyflavan…
Lysine biosynthesis	10	4	0.0175	4.0455	1	0.30451	0.07407	L-Aspartic acid cpd:C00049; L-Homoserine cpd:C00263; Saccharopine cpd:C00449; L-Lysine cpd:C00047	Diaminopimelic acid cpd:C00666; L-Aspartic acid cpd:C00049; L-Aspartyl-4-phosphate cpd:C03082; L-Homoserine cpd:C00263; L-Aspartate-semialdehyde cpd:C00441; Tetrahydrodipicolinate cpd:C03972; meso-2,6-Diaminoheptanedioate cpd:C00680; Saccharopine cpd:C00449; L-2,3-Dihydrodipicolinate cpd:C03340; L-Lysine cpd:C00047
Nicotinate and nicotinamide metabolism	12	4	0.034611	3.3636	1	0.50187	0.20144	L-Aspartic acid cpd:C00049; Nicotinic acid adenine dinucleotide cpd:C00857; Nicotinate D-ribonucleoside cpd:C05841; NADP cpd:C00006	L-Aspartic acid cpd:C00049; Iminoaspartic acid cpd:C05840; Dihydroxyacetone phosphate cpd:C00111; Quinolinic acid cpd:C03722; Nicotinic acid mononucleotide cpd:C01185; Nicotinic acid adenine dinucleotide cpd:C00857; Nicotinamide ribotide cpd:C00455; NAD cpd:C00003; Nicotinate D-ribonucleoside cpd:C05841; Nicotinic acid cpd:C00253; Nicotinamide riboside cpd:C03150; NADP cpd:C00006
Glutathione metabolism	26	6	0.057675	2.8529	1	0.69083	0.15974	NADP cpd:C00006; Putrescine cpd:C00134; Ascorbic acid cpd:C00072; Cysteinylglycine cpd:C01419; L-Glutamic acid cpd:C00025; L-Cysteine cpd:C00097	R-S-Glutathione cpd:C02320; Glutathione cpd:C00051; NADP cpd:C00006; NADPH cpd:C00005; Oxidized glutathione cpd:C00127; Gamma-Glutamylcysteine cpd:C00669; Glycine cpd:C00037; Pyroglutamic acid cpd:C01879; L-Amino acid cpd:C00151; RX cpd:C01322; Putrescine cpd:C00134; Cadaverine cpd:C01672; Ascorbic acid cpd:C00072; Tryparedoxin cpd:C16663; Trypanothione cpd:C02090; Cysteinylglycine cpd:C01419; R-…
Purine metabolism	61	11	0.063525	2.7563	1	0.69083	0.29721	Xanthine cpd:C00385; L-Glutamine cpd:C00064; Adenosine monophosphate cpd:C00020; Inosinic acid cpd:C00130; Adenosine cpd:C00212; Deoxyadenosine monophosphate cpd:C00360; Hypoxanthine cpd:C00262; Adenine cpd:C00147; Inosine cpd:C00294; Guanosine cpd:C00387; Xanthosine cpd:C01762	Guanosine diphosphate cpd:C00035; Xanthine cpd:C00385; D-Ribulose 5-phosphate cpd:C00117; Phosphoribosyl pyrophosphate cpd:C00119; L-Glutamine cpd:C00064; 5-Phosphoribosylamine cpd:C03090; Glycineamideribotide cpd:C03838; AICAR cpd:C04677; SAICAR cpd:C04823; 5-amino-1-(5-phospho-D-ribosyl)imidazole-4-carboxylate cpd:C04751; RNA cpd:C00046; Adenosine triphosphate cpd:C00002; dATP cpd:C00131; ADP c…
Glycine, serine and threonine metabolism	30	6	0.10329	2.2702	1	0.99846	0.39293	L-Serine cpd:C00065; L-Aspartic acid cpd:C00049; L-Threonine cpd:C00188; L-Homoserine cpd:C00263; Betaine cpd:C00719; L-Tryptophan cpd:C00078	L-Serine cpd:C00065; Choline cpd:C00114; Betaine aldehyde cpd:C00576; 3-Phospho-D-glycerate cpd:C00197; Glycine cpd:C00037; L-Aspartic acid cpd:C00049; Phosphoserine cpd:C01005; 5,10-Methylene-THF cpd:C00143; L-Threonine cpd:C00188; O-Phosphohomoserine cpd:C01102; L-Aspartyl-4-phosphate cpd:C03082; L-Homoserine cpd:C00263; Lipoylprotein cpd:C02051; Aminoacetone cpd:C01888; Tetrahydrofolic acid cp…
Pyrimidine metabolism	38	7	0.11577	2.1561	1	1	0.15516	L-Glutamine cpd:C00064; Orotidylic acid cpd:C01103; Cytidine cpd:C00475; dCMP cpd:C00239; Thymidine cpd:C00214; Dihydrothymine cpd:C00906; Uridine cpd:C00299	Thioredoxin cpd:C00342; Uridine 5'-diphosphate cpd:C00015; Uridine 5'-monophosphate cpd:C00105; L-Glutamine cpd:C00064; Carbamoylphosphate cpd:C00169; 4,5-Dihydroorotic acid cpd:C00337; Orotidylic acid cpd:C01103; RNA cpd:C00046; Uridine triphosphate cpd:C00075; Dihydrouracil cpd:C00429; Ureidopropionic acid cpd:C02642; Cytidine triphosphate cpd:C00063; CDP cpd:C00112; Cytidine monophosphate cpd:…
Cysteine and methionine metabolism	34	6	0.16315	1.8131	1	1	0.20513	L-Methionine cpd:C00073; L-Serine cpd:C00065; L-Cystine cpd:C00491; L-Cysteine cpd:C00097; L-Homoserine cpd:C00263; L-Aspartic acid cpd:C00049	1-Aminocyclopropane-1-carboxylate cpd:C01234; S-Adenosylmethionine cpd:C00019; 2-Oxo-4-methylthiobutanoic acid cpd:C01180; 1,2-Dihydroxy-3-keto-5-methylthiopentene cpd:C15606; 5'-Methylthioadenosine cpd:C00170; S-Adenosylmethioninamine cpd:C01137; L-Cystathionine cpd:C02291; L-Homocysteine cpd:C00155; L-Methionine cpd:C00073; S-Adenosylhomocysteine cpd:C00021; O-Succinyl-L-homoserine cpd:C01118; …
Phenylalanine metabolism	8	2	0.21759	1.5251	1	1	0.66667	L-Phenylalanine cpd:C00079; Phenylethylamine cpd:C05332	L-Phenylalanine cpd:C00079; Phenylethylamine cpd:C05332; Phenylpyruvic acid cpd:C00166; trans-Cinnamic acid cpd:C00423; Phenylacetaldehyde cpd:C00601; Ortho-Hydroxyphenylacetic acid cpd:C05852; 2-Phenylacetamide cpd:C02505; 4-Hydroxycinnamic acid cpd:C00811
Phenylpropanoid biosynthesis	45	7	0.21985	1.5148	1	1	0.05815	Coniferyl alcohol cpd:C00590; L-Phenylalanine cpd:C00079; 4-Coumaryl alcohol cpd:C02646; Syringin cpd:C01533; Coniferin cpd:C00761; Cinnamaldehyde cpd:C00903; Sinapoyl malate cpd:C02887	4-Hydroxycinnamyl aldehyde cpd:C05608; p-Coumaroyl-CoA cpd:C00223; 4-Hydroxycinnamic acid cpd:C00811; Sinapoyl aldehyde cpd:C05610; Coniferyl aldehyde cpd:C02666; Coniferyl alcohol cpd:C00590; Ferulate cpd:C01494; p-Coumaroyl quinic acid cpd:C12208; 4-Coumaroylshikimate cpd:C02947; cis-beta-D-Glucosyl-2-hydroxycinnamate cpd:C05839; L-Phenylalanine cpd:C00079; 5-Hydroxyferuloyl-CoA cpd:C12203; Sin…
Nitrogen metabolism	15	3	0.22407	1.4958	1	1	0	L-Phenylalanine cpd:C00079; L-Glutamic acid cpd:C00025; L-Glutamine cpd:C00064	L-Phenylalanine cpd:C00079; Formamide cpd:C00488; Cyanate cpd:C01417; Carbon dioxide cpd:C00011; Ammonia cpd:C00014; Nitrate cpd:C00244; Nitrite cpd:C00088; L-Glutamic acid cpd:C00025; L-Glutamine cpd:C00064; Allocystathionine cpd:C00542; Nitrile cpd:C00726; Formic acid cpd:C00058; Carbamic acid cpd:C01563; Carbonic acid cpd:C01353; Glycine cpd:C00037
Flavone and flavonol biosynthesis	9	2	0.26063	1.3447	1	1	0.8	Kaempferol cpd:C05903; Quercetin cpd:C00389	Kaempferol cpd:C05903; Apigenin cpd:C01477; Quercetin cpd:C00389; Quercetin 3-O-glucoside cpd:C05623; Luteolin cpd:C01514; Kaempferide cpd:C10098; 3',4',5,7-Tetrahydroxy-3-methoxyflavone cpd:C04443; Rutin cpd:C05625; Astragalin cpd:C12249
Butanoate metabolism	18	3	0.3183	1.1448	1	1	0	L-Glutamic acid cpd:C00025; Gamma-Aminobutyric acid cpd:C00334; Succinic acid cpd:C00042	3-Butyn-1-al cpd:C06145; 3-Hydroxy-3-methylglutaryl-CoA cpd:C00356; Acetyl-CoA cpd:C00024; Acetoacetyl-CoA cpd:C00332; (S)-3-Hydroxybutanoyl-CoA cpd:C01144; Crotonoyl-CoA cpd:C00877; L-Glutamic acid cpd:C00025; Succinic acid semialdehyde cpd:C00232; Thiamine pyrophosphate cpd:C00068; Pyruvic acid cpd:C00022; 2-(a-Hydroxyethyl)thiamine diphosphate cpd:C05125; (R)-Acetoin cpd:C00810; 3-Butynoate cp…
Valine, leucine and isoleucine biosynthesis	26	4	0.32022	1.1387	1	1	0.03645	L-Threonine cpd:C00188; L-Leucine cpd:C00123; L-Valine cpd:C00183; L-Isoleucine cpd:C00407	(R)-2-Methylmalate cpd:C02612; Citraconic acid cpd:C02226; D-erythro-3-Methylmalate cpd:C06032; L-Threonine cpd:C00188; 3-Methyl-2-oxovaleric acid cpd:C00671; L-Leucine cpd:C00123; (R) 2,3-Dihydroxy-3-methylvalerate cpd:C06007; 2-Isopropylmalic acid cpd:C02504; 3-Isopropylmalate cpd:C04411; Alpha-ketoisovaleric acid cpd:C00141; L-Valine cpd:C00183; (R)-2,3-Dihydroxy-isovalerate cpd:C04272; (S)-2-…
Galactose metabolism	26	4	0.32022	1.1387	1	1	0.05356	Sucrose cpd:C00089; D-Glucose cpd:C00031; Sorbitol cpd:C00794; Myoinositol cpd:C00137	Stachyose cpd:C01613; D-Tagatose 6-phosphate cpd:C01097; D-Gal alpha 1->6D-Gal alpha 1->6D-Glucose cpd:C05404; Raffinose cpd:C00492; Sucrose cpd:C00089; Melibiose cpd:C05402; Galactosylglycerol cpd:C05401; Epimelibiose cpd:C05400; Melibiitol cpd:C05399; Galactinol cpd:C01235; Alpha-D-Glucose cpd:C00267; Alpha-Lactose cpd:C00243; Glucose 1-phosphate cpd:C00103; Uridine diphosphate glucose cpd:C000…
Cyanoamino acid metabolism	11	2	0.34641	1.0601	1	1	0	L-Aspartic acid cpd:C00049; L-Serine cpd:C00065	alpha-Aminopropiononitrile cpd:C05714; gamma-Amino-gamma-cyanobutanoate cpd:C05715; 3-Cyano-L-alanine cpd:C02512; Beta-Aminopropionitrile cpd:C05670; Glycine cpd:C00037; Alanine cpd:C01401; DL-Glutamate cpd:C00302; gamma-Glutamyl-beta-cyanoalanine cpd:C05711; L-Aspartic acid cpd:C00049; gamma-Glutamyl-beta-aminopropiononitrile cpd:C06114; L-Serine cpd:C00065
Sulfur metabolism	12	2	0.38819	0.94627	1	1	0.13333	L-Serine cpd:C00065; L-Cysteine cpd:C00097	Sulfite cpd:C00094; O-Succinyl-L-homoserine cpd:C01118; Adenosine phosphosulfate cpd:C00224; Phosphoadenosine phosphosulfate cpd:C00053; Sulfate cpd:C00059; O-Acetylserine cpd:C00979; Hydrogen sulfide cpd:C00283; L-Serine cpd:C00065; Allocystathionine cpd:C00542; Acetic acid cpd:C00033; L-Cysteine cpd:C00097; L-Homocysteine cpd:C00155
Phenylalanine, tyrosine and tryptophan biosynthesis	21	3	0.41321	0.8838	1	1	0	Indole cpd:C00463; L-Tryptophan cpd:C00078; L-Phenylalanine cpd:C00079	5-O-(1-Carboxyvinyl)-3-phosphoshikimate cpd:C01269; Indoleglycerol phosphate cpd:C03506; Indole cpd:C00463; 1-(2-Carboxyphenylamino)-1-deoxy-D-ribulose 5-phosphate cpd:C01302; N-(5-Phospho-D-ribosyl)anthranilate cpd:C04302; Chorismate cpd:C00251; Phenylpyruvic acid cpd:C00166; L-Tyrosine cpd:C00082; Shikimate 3-phosphate cpd:C03175; Shikimic acid cpd:C00493; 3-Dehydroquinate cpd:C00944; 2-Dehydro…
Carbon fixation in photosynthetic organisms	21	3	0.41321	0.8838	1	1	0.00871	L-Aspartic acid cpd:C00049; Fructose 6-phosphate cpd:C00085; L-Alanine cpd:C00041	Phosphoenolpyruvic acid cpd:C00074; Carbon dioxide cpd:C00011; L-Malic acid cpd:C00149; Pyruvic acid cpd:C00022; L-Aspartic acid cpd:C00049; Oxalacetic acid cpd:C00036; Dihydroxyacetone phosphate cpd:C00111; D-Erythrose 4-phosphate cpd:C00279; Sedoheptulose 1,7-bisphosphate cpd:C00447; D-Glyceraldehyde 3-phosphate cpd:C00118; Sedoheptulose 7-phosphate cpd:C05382; D-Ribulose 5-phosphate cpd:C00117…
Ascorbate and aldarate metabolism	15	2	0.50541	0.68239	1	1	0.1831	Myoinositol cpd:C00137; Ascorbic acid cpd:C00072	L-Galactose cpd:C01825; L-Galactose 1-phosphate cpd:C15926; GDP-L-galactose cpd:C02280; GDP-L-gulose cpd:C15925; Guanosine diphosphate mannose cpd:C00096; Myoinositol cpd:C00137; Uridine diphosphate glucose cpd:C00029; Ascorbic acid cpd:C00072; D-Glucurono-6,3-lactone cpd:C02670; L-Galactono-1,4-lactone cpd:C01115; D-Glucuronic acid cpd:C00191; Uridine diphosphate glucuronic acid cpd:C00167; Dehy…
Histidine metabolism	16	2	0.54118	0.614	1	1	0.0625	L-Histidine cpd:C00135; Histamine cpd:C00388	L-Histidine cpd:C00135; Imidazole-4-acetaldehyde cpd:C05130; Phosphoribosyl-ATP cpd:C02739; L-Histidinal cpd:C01929; L-Histidinol cpd:C00860; L-Histidinol phosphate cpd:C01100; D-Erythro-imidazole-glycerol-phosphate cpd:C04666; PhosphoribosylformiminoAICAR-phosphate cpd:C04896; Phosphoribosyl-AMP cpd:C02741; Phosphoribulosylformimino-AICAR-P cpd:C04916; Histamine cpd:C00388; Imidazoleacetic acid …
Glucosinolate biosynthesis	54	6	0.55899	0.58163	1	1	0	L-Methionine cpd:C00073; L-Phenylalanine cpd:C00079; L-Tryptophan cpd:C00078; L-Valine cpd:C00183; L-Leucine cpd:C00123; L-Isoleucine cpd:C00407	L-Methionine cpd:C00073; Homomethionine cpd:C17213; S-(4-Methylthiobutylthiohydroximoyl)-L-cysteine cpd:C17242; 3-Methylthiopropyl-desulfoglucosinolate cpd:C17244; 2-Oxo-5-methylthiopentanoic acid cpd:C17211; 4-Methylthiobutanaldoxime cpd:C17241; 4-Methylthiobutylthiohydroximate cpd:C17243; 2-Oxo-4-methylthiobutanoic acid cpd:C01180; 2-Oxo-6-methylthiohexanoic acid cpd:C17216; 2-Oxo-7-methylthioh…
Indole alkaloid biosynthesis	7	1	0.55944	0.58081	1	1	0	L-Tryptophan cpd:C00078	L-Tryptophan cpd:C00078; Tryptamine cpd:C00398; Secologanin cpd:C01852; Polyneuridine aldehyde cpd:C11632; 3-alpha(S)-Strictosidine cpd:C03470; Methanol cpd:C00132; 16-Epivellosimine cpd:C11633
Lysine degradation	17	2	0.57514	0.55315	1	1	0.08333	L-Lysine cpd:C00047; Saccharopine cpd:C00449	L-Lysine cpd:C00047; Protein N6,N6,N6-trimethyl-L-lysine cpd:C05546; Protein lysine cpd:C02188; Protein N6-methyl-L-lysine cpd:C05544; Protein N6,N6-dimethyl-L-lysine cpd:C05545; Crotonoyl-CoA cpd:C00877; Saccharopine cpd:C00449; Oxoadipic acid cpd:C00322; Acetoacetyl-CoA cpd:C00332; 4-Trimethylammoniobutanal cpd:C01149; S-Glutaryldihydrolipoamide cpd:C06157; N6,N6,N6-Trimethyl-L-lysine cpd:C0379…
Pentose phosphate pathway	18	2	0.60724	0.49883	1	1	0	Gluconic acid cpd:C00257; Deoxyribose 5-phosphate cpd:C00673	Glucose 6-phosphate cpd:C00668; Deoxyribose cpd:C01801; D-Ribulose 5-phosphate cpd:C00117; D-Ribose cpd:C00121; Sedoheptulose 7-phosphate cpd:C05382; D-Glyceraldehyde 3-phosphate cpd:C00118; D-Ribulose 5-phosphate cpd:C00199; Beta-D-Fructose 6-phosphate cpd:C05345; beta-D-Fructose 1,6-bisphosphate cpd:C05378; 6-Phosphogluconic acid cpd:C00345; 6-Phosphonoglucono-D-lactone cpd:C01236; Beta-D-Gluco…
Tyrosine metabolism	18	2	0.60724	0.49883	1	1	0.18182	Homogentisic acid cpd:C00544; Succinic acid cpd:C00042	3,4-Dihydroxyphenylglycol cpd:C05576; L-Dopa cpd:C00355; Homogentisic acid cpd:C00544; 4-Fumarylacetoacetic acid cpd:C01061; L-Tyrosine cpd:C00082; 4-Hydroxyphenylpyruvic acid cpd:C01179; Succinic acid semialdehyde cpd:C00232; Tyramine cpd:C00483; Dopamine cpd:C03758; N-Methyltyramine cpd:C02442; 3,4-Dihydroxymandelaldehyde cpd:C05577; Gentisate aldehyde cpd:C05585; Fumaric acid cpd:C00122; Aceto…
Tropane, piperidine and pyridine alkaloid biosynthesis	8	1	0.60828	0.49712	1	1	0	L-Phenylalanine cpd:C00079	L-Phenylalanine cpd:C00079; Cadaverine cpd:C01672; N-Methylputrescine cpd:C02723; Tropinone cpd:C00783; trans-Cinnamic acid cpd:C00423; 5-Aminopentanal cpd:C12455; 1-Methylpyrrolinium cpd:C06178; Tropine cpd:C00729
Zeatin biosynthesis	19	2	0.63749	0.45022	1	1	0	Adenosine monophosphate cpd:C00020; Adenine cpd:C00147	Adenosine monophosphate cpd:C00020; Dimethylallylpyrophosphate cpd:C00235; ADP cpd:C00008; Uridine diphosphate glucose cpd:C00029; Dihydrozeatin cpd:C02029; N6-(delta2-Isopentenyl)-adenine cpd:C04083; tRNA cpd:C00066; N6-(delta2-Isopentenyl)-adenosine 5'-monophosphate cpd:C04713; Isopentenyladenosine-5'-diphosphate cpd:C16426; Isopentenyladenosine-5'-triphosphate cpd:C16424; Adenosine triphosphat…
Citrate cycle (TCA cycle)	20	2	0.66589	0.40663	1	1	0.11875	Oxoglutaric acid cpd:C00026; Succinic acid cpd:C00042	Enzyme N6-(dihydrolipoyl)lysine cpd:C15973; Oxoglutaric acid cpd:C00026; Thiamine pyrophosphate cpd:C00068; Enzyme N6-(lipoyl)lysine cpd:C15972; 3-carboxy-1-hydroxypropylthiamine diphosphate cpd:C05381; Succinyl-CoA cpd:C00091; Succinic acid cpd:C00042; Oxalosuccinic acid cpd:C05379; Isocitric acid cpd:C00311; Oxalacetic acid cpd:C00036; Acetyl-CoA cpd:C00024; L-Malic acid cpd:C00149; cis-Aconiti…
Caffeine metabolism	10	1	0.6904	0.37048	1	1	0	Theobromine cpd:C07480	1-Methylxanthine cpd:C16358; 1,3,7-Trimethyluric acid cpd:C16361; Theobromine cpd:C07480; 7-Methylxanthine cpd:C16353; Paraxanthine cpd:C13747; 1-Methyluric acid cpd:C16359; 3,6,8-Trimethylallantoin cpd:C16362; 3,7-Dimethyluric acid cpd:C16360; 7-Methyluric acid cpd:C16355; 1,7-Dimethyluric acid cpd:C16356
Riboflavin metabolism	10	1	0.6904	0.37048	1	1	0.2	Riboflavin cpd:C00255	D-Ribulose 5-phosphate cpd:C00199; Flavin Mononucleotide cpd:C00061; Riboflavin cpd:C00255; 3,4-Dihydroxy-2-butanone 4-phosphate cpd:C15556; 5-Amino-6-ribitylamino uracil cpd:C04732; 6,7-Dimethyl-8-(1-D-ribityl)lumazine cpd:C04332; 5-Amino-6-(5'-phosphoribosylamino)uracil cpd:C01268; 2,5-Diamino-6-(5'-phosphoribosylamino)-4-pyrimidineone cpd:C01304; Guanosine triphosphate cpd:C00044; 5-Amino-6-(5…
Thiamine metabolism	11	1	0.7248	0.32186	1	1	0	L-Cysteine cpd:C00097	[Enzyme]-cysteine cpd:C15811; L-Cysteine cpd:C00097; 5-Aminoimidazole ribonucleotide cpd:C03373; Thiamine pyrophosphate cpd:C00068; 4-Methyl-5-(2-phosphoethyl)-thiazole cpd:C04327; 2-Methyl-4-amino-5-hydroxymethylpyrimidine diphosphate cpd:C04752; 5-(2-Hydroxyethyl)-4-methylthiazole cpd:C04294; 4-Amino-2-methyl-5-phosphomethylpyrimidine cpd:C04556; [Enzyme]-S-sulfanylcysteine cpd:C15812; 4-Amino-…
Vitamin B6 metabolism	11	1	0.7248	0.32186	1	1	0	Pyridoxine cpd:C00314	D-Glyceraldehyde 3-phosphate cpd:C00118; D-Ribulose 5-phosphate cpd:C00199; O-Phospho-4-hydroxy-L-threonine cpd:C06055; Pyridoxine cpd:C00314; Pyridoxal cpd:C00250; Pyridoxamine cpd:C00534; Pyridoxal 5'-phosphate cpd:C00018; 4-Hydroxy-L-threonine cpd:C06056; 2-Oxo-3-hydroxy-4-phosphobutanoic acid cpd:C06054; Pyridoxine 5'-phosphate cpd:C00627; Pyridoxamine 5'-phosphate cpd:C00647
Methane metabolism	11	1	0.7248	0.32186	1	1	0.16667	L-Serine cpd:C00065	S-Formylglutathione cpd:C01031; Glycine cpd:C00037; 5,10-Methylene-THF cpd:C00143; Formic acid cpd:C00058; S-(Hydroxymethyl)glutathione cpd:C14180; Methanol cpd:C00132; L-Serine cpd:C00065; Carbon dioxide cpd:C00011; H+ cpd:C00080; Formaldehyde cpd:C00067; 5-Methyltetrahydrofolic acid cpd:C00440
Valine, leucine and isoleucine degradation	34	3	0.74324	0.29674	1	1	0	L-Valine cpd:C00183; L-Isoleucine cpd:C00407; L-Leucine cpd:C00123	Enzyme N6-(lipoyl)lysine cpd:C15972; 2-Methyl-1-hydroxybutyl-ThPP cpd:C15978; Enzyme N6-(dihydrolipoyl)lysine cpd:C15973; 2-Methyl-1-hydroxypropyl-ThPP cpd:C15976; 3-Methyl-1-hydroxybutyl-ThPP cpd:C15974; Acetyl-CoA cpd:C00024; Acetoacetyl-CoA cpd:C00332; 3-Hydroxy-3-methylglutaryl-CoA cpd:C00356; 3-Methylcrotonyl-CoA cpd:C03069; 3-Hydroxyisovaleryl-CoA cpd:C05998; Isovaleryl-CoA cpd:C02939; 3-Me…
beta-Alanine metabolism	12	1	0.7554	0.2805	1	1	0	L-Aspartic acid cpd:C00049	Acrylyl-CoA cpd:C00894; 3-Hydroxypropionyl-CoA cpd:C05668; Beta-Alanine cpd:C00099; L-Aspartic acid cpd:C00049; Spermine cpd:C00750; 1,3-Diaminopropane cpd:C00986; 3-Aminopropionaldehyde cpd:C05665; Ureidopropionic acid cpd:C02642; Dihydrouracil cpd:C00429; Propionyl-CoA cpd:C00100; Pantothenic acid cpd:C00864; Spermidine cpd:C00315
Glycerophospholipid metabolism	25	2	0.78197	0.24594	1	1	0.04684	Phosphorylcholine cpd:C00588; Glycerophosphocholine cpd:C00670	Phosphatidylethanolamine cpd:C00350; LysoPC(18:1(9Z)) cpd:C04230; Phosphorylcholine cpd:C00588; O-Phosphoethanolamine cpd:C00346; Phosphatidylcholine cpd:C00157; Phosphatidylglycerol cpd:C00344; 1,2-Diacyl-sn-glycerol cpd:C00641; Glycerylphosphorylethanolamine cpd:C01233; Acyl-CoA cpd:C00040; 1-Acyl-sn-glycerol 3-phosphate cpd:C00681; CDP-diacylglycerol cpd:C00269; Glycerol 3-phosphate cpd:C00093…
Sphingolipid metabolism	13	1	0.78262	0.2451	1	1	0	L-Serine cpd:C00065	Sphinganine cpd:C00836; Dihydroceramide cpd:C12126; Palmityl-CoA cpd:C00154; L-Serine cpd:C00065; Galabiosylceramide cpd:C06126; Lactosylceramide cpd:C01290; Sphingosine 1-phosphate cpd:C06124; Sphinganine 1-phosphate cpd:C01120; Ceramide cpd:C00195; 3-Dehydrosphinganine cpd:C02934; Galactosylceramide cpd:C02686; Glucosylceramide cpd:C01190; O-Phosphoethanolamine cpd:C00346
Pantothenate and CoA biosynthesis	14	1	0.80683	0.21464	1	1	0	L-Valine cpd:C00183	Dephospho-CoA cpd:C00882; 4-Phosphopantothenoylcysteine cpd:C04352; Ureidopropionic acid cpd:C02642; Dihydrouracil cpd:C00429; (R)-Pantoate cpd:C00522; Beta-Alanine cpd:C00099; 2,3-Dihydroxy-3-methylbutanoate cpd:C04039; 2-Acetolactate cpd:C00900; Pyruvic acid cpd:C00022; L-Valine cpd:C00183; Coenzyme A cpd:C00010; Pantetheine 4'-phosphate cpd:C01134; Pantothenic acid cpd:C00864; Alpha-ketoisoval…
Tryptophan metabolism	27	2	0.81756	0.20143	1	1	0.37647	L-Tryptophan cpd:C00078; 3-Indoleacetonitrile cpd:C02938	Indoleacrylic acid cpd:C00331; 5-Hydroxykynurenine cpd:C05651; 5-Hydroxy-L-tryptophan cpd:C00643; Acetoacetyl-CoA cpd:C00332; Crotonoyl-CoA cpd:C00877; Oxoadipic acid cpd:C00322; L-Tryptophan cpd:C00078; 3-Hydroxyanthranilic acid cpd:C00632; Indoleacetaldehyde cpd:C00637; 5-Hydroxyindoleacetaldehyde cpd:C05634; 3-Indoleacetonitrile cpd:C02938; Glucobrassicin cpd:C05837; Tryptamine cpd:C00398; Ind…
Propanoate metabolism	15	1	0.82836	0.1883	1	1	0	Succinic acid cpd:C00042	(S)-Methylmalonic acid semialdehyde cpd:C06002; Propionyl-CoA cpd:C00100; Propinol adenylate cpd:C05983; Succinic acid cpd:C00042; 2-Propyn-1-al cpd:C05985; Acetyl-CoA cpd:C00024; 2-Hydroxybutyric acid cpd:C05984; Acrylyl-CoA cpd:C00894; Propionic acid cpd:C00163; Succinyl-CoA cpd:C00091; Propynoic acid cpd:C00804; Acetoacetyl-CoA cpd:C00332; Malonyl-CoA cpd:C00083; 2-Ketobutyric acid cpd:C00109;…
Fructose and mannose metabolism	16	1	0.84751	0.16545	1	1	0	Sorbitol cpd:C00794	Sorbitol cpd:C00794; Alpha-D-Glucose cpd:C00267; D-Mannose cpd:C00159; D-Fructose cpd:C00095; D-Fructose 2,6-bisphosphate cpd:C00665; Beta-D-Fructose 6-phosphate cpd:C05345; Mannose 6-phosphate cpd:C00275; GDP-4-Dehydro-6-deoxy-D-mannose cpd:C01222; Guanosine diphosphate mannose cpd:C00096; D-Mannose 1-phosphate cpd:C00636; D-Glyceraldehyde 3-phosphate cpd:C00118; Fructose 1-phosphate cpd:C01094;…
Starch and sucrose metabolism	30	2	0.8613	0.14931	1	1	0.08655	Sucrose cpd:C00089; D-Glucose cpd:C00031	1,4-beta-D-Glucan cpd:C00760; Cellobiose cpd:C00185; beta-D-Fructose cpd:C02336; Sucrose-6-phosphate cpd:C16688; Sucrose cpd:C00089; D-Glucoside cpd:C01798; 1,3-beta-D-Glucan cpd:C00965; UDP-D-Xylose cpd:C00190; Uridine diphosphate glucose cpd:C00029; Uridine diphosphate glucuronic acid cpd:C00167; Glucose 1-phosphate cpd:C00103; Pectin cpd:C00714; Alpha-D-Glucose cpd:C00267; Glucose 6-phosphate …
Glyoxylate and dicarboxylate metabolism	17	1	0.86453	0.14557	1	1	0	Succinic acid cpd:C00042	cis-Aconitic acid cpd:C00417; Isocitric acid cpd:C00311; Formamide cpd:C00488; N10-Formyl-THF cpd:C00234; Glycolic acid cpd:C00160; Formic acid cpd:C00058; Citric acid cpd:C00158; L-Malic acid cpd:C00149; D-Ribulose 1,5-bisphosphate cpd:C01182; Glyoxylic acid cpd:C00048; Succinic acid cpd:C00042; Carbon dioxide cpd:C00011; H+ cpd:C00080; Acetyl-CoA cpd:C00024; Oxalacetic acid cpd:C00036; 3-Phosph…
Selenoamino acid metabolism	19	1	0.89312	0.11303	1	1	0	L-Alanine cpd:C00041	Adenylylselenate cpd:C05686; Selenate cpd:C05697; Selenite cpd:C05684; Selenocysteine cpd:C05688; O-Acetylserine cpd:C00979; Hydrogen selenide cpd:C01528; Selenomethionine cpd:C05335; Se-Adenosylselenomethionine cpd:C05691; Se-Adenosylselenohomocysteine cpd:C05692; Selenocystathionine cpd:C05699; Se-Methylselenocysteine cpd:C05689; 3'-Phosphoadenylylselenate cpd:C05696; L-Alanine cpd:C00041; Acet…
Ubiquinone and other terpenoid-quinone biosynthesis	23	1	0.93355	0.068758	1	1	0.15885	Homogentisic acid cpd:C00544	2-Succinylbenzoyl-CoA cpd:C03160; Chorismate cpd:C00251; 4-Hydroxyphenylpyruvic acid cpd:C01179; 2-Methyl-6-phytylquinol cpd:C15882; 2-Methyl-6-solanyl-1,4-benzoquinol cpd:C17570; L-Tyrosine cpd:C00082; 4-Hydroxycinnamic acid cpd:C00811; Octaprenyl diphosphate cpd:C04146; 1,4-Dihydroxy-2-naphthoate cpd:C03657; Phytyl diphosphate cpd:C05427; Delta-Tocopherol cpd:C14151; 2,3-Dimethyl-5-phytylquinol…
alpha-Linolenic acid metabolism	23	1	0.93355	0.068758	1	1	0.16	Alpha-Linolenic acid cpd:C06427	13(S)-HPOT cpd:C04785; OPC4-CoA cpd:C16335; OPC6-CoA cpd:C16331; 3-Oxo-OPC4-CoA cpd:C16338; 3-Oxo-OPC6-CoA cpd:C16334; Alpha-Linolenic acid cpd:C06427; 12-OPDA cpd:C01226; (-)-Jasmonic acid cpd:C08491; 3-Oxo-OPC8-CoA cpd:C16330; OPC8-CoA cpd:C16327; (9Z,15Z)-(13S)-12,13-Epoxyoctadeca-9,11,15-trienoic acid cpd:C04672; 9(S)-HPOT cpd:C16321; 8-[(1R,2R)-3-Oxo-2-{(Z)-pent-2-enyl}cyclopentyl]octanoate …
Inositol phosphate metabolism	24	1	0.94101	0.0608	1	1	0.25131	Myoinositol cpd:C00137	Phosphatidylinositol-3,4,5-trisphosphate cpd:C05981; Inositol 1,3,4-trisphosphate cpd:C01243; D-Myo-inositol 3,4,5,6-tetrakisphosphate cpd:C04520; 1D-Myo-inositol 1,4-bisphosphate cpd:C01220; D-Glucose 6-phosphate cpd:C00092; D-Myo-inositol 4-phosphate cpd:C03546; 1D-myo-Inositol 3-phosphate cpd:C04006; Myoinositol cpd:C00137; 1-Phosphatidyl-D-myo-inositol cpd:C01194; 1-Phosphatidyl-1D-myo-inosit…
Porphyrin and chlorophyll metabolism	29	1	0.96752	0.033015	1	1	0	L-Glutamic acid cpd:C00025	Heme O cpd:C15672; Heme cpd:C00032; Coproporphyrin III cpd:C03263; Phytyl diphosphate cpd:C05427; Chlorophyllide cpd:C02139; Divinylprotochlorophyllide cpd:C11831; 13(1)-Oxo-magnesium-protoporphyrin IX 13-monomethyl ester cpd:C11830; 13(1)-Hydroxy-magnesium-protoporphyrin IX 13-monomethyl ester cpd:C11829; Magnesium protoporphyrin monomethyl ester cpd:C04536; Protoporphyrin IX cpd:C02191; Magnesi…
Amino sugar and nucleotide sugar metabolism	41	1	0.99233	0.0077028	1	1	0	Fructose 6-phosphate cpd:C00085	UDP-4-dehydro-6-deoxy-D-glucose cpd:C04089; UDP-4-keto-rhamnose cpd:C17328; Uridine diphosphate glucose cpd:C00029; Uridine diphosphate glucuronic acid cpd:C00167; N-Acetyl-D-Glucosamine 6-Phosphate cpd:C00357; N-Acetyl-alpha-D-glucosamine 1-phosphate cpd:C04501; Glucose 1-phosphate cpd:C00103; Galactose 1-phosphate cpd:C00446; UDP-L-arabinose cpd:C00935; Mannose 6-phosphate cpd:C00275; Guanosine…
Biosynthesis of unsaturated fatty acids	42	1	0.9932	0.0068227	1	1	0	Alpha-Linolenic acid cpd:C06427	(13Z,16Z)-Docosadi-13,16-enoyl-CoA cpd:C16645; Tetracosenoyl-CoA cpd:C16532; Docosenoyl-CoA cpd:C16531; Icosenoyl-CoA cpd:C16530; Tetracosanoyl-CoA cpd:C16529; Docosanoyl-CoA cpd:C16528; (7Z,10Z,13Z,16Z)-Docosatetraenoyl-CoA cpd:C16170; (11Z,14Z)-Icosadienoyl-CoA cpd:C16180; (7Z,10Z,13Z,16Z,19Z)-Docosapentaenoyl-CoA cpd:C16166; (11Z,14Z,17Z)-Icosatrienoyl-CoA cpd:C16179; Palmityl-CoA cpd:C00154; …

## Sheet: HGFS2-TNS2
Pathway	Total	Hits	Raw p	-ln(p)	Holm adjust	FDR	Impact	Hits Cpd	Total Cpd
Aminoacyl-tRNA biosynthesis	67	18	0.00047231	7.6579	0.041091	0.041091	0.10465	L-Asparagine cpd:C00152; L-Histidine cpd:C00135; L-Phenylalanine cpd:C00079; L-Arginine cpd:C00062; L-Glutamine cpd:C00064; L-Cysteine cpd:C00097; L-Aspartic acid cpd:C00049; L-Serine cpd:C00065; L-Methionine cpd:C00073; L-Valine cpd:C00183; L-Lysine cpd:C00047; L-Isoleucine cpd:C00407; L-Leucine cpd:C00123; L-Threonine cpd:C00188; L-Tryptophan cpd:C00078; N10-Formyl-THF cpd:C00234; L-Proline cpd…	L-Asparagine cpd:C00152; tRNA(Asn) cpd:C01637; L-Histidine cpd:C00135; tRNA(His) cpd:C01643; L-Phenylalanine cpd:C00079; tRNA(Phe) cpd:C01648; L-Arginine cpd:C00062; tRNA(Arg) cpd:C01636; L-Glutamine cpd:C00064; tRNA(Gln) cpd:C01640; L-Cysteine cpd:C00097; tRNA(Cys) cpd:C01639; Glycine cpd:C00037; tRNA(Gly) cpd:C01642; tRNA(Asp) cpd:C01638; L-Aspartic acid cpd:C00049; L-Serine cpd:C00065; tRNA(Se…
Arginine and proline metabolism	38	11	0.0033704	5.6927	0.28985	0.14661	0.4677	Citrulline cpd:C00327; L-Aspartic acid cpd:C00049; L-Arginine cpd:C00062; L-Glutamic acid cpd:C00025; N-Acetyl-L-alanine cpd:C00624; L-Proline cpd:C00148; Agmatine cpd:C00179; L-Glutamine cpd:C00064; Fumaric acid cpd:C00122; Hydroxyproline cpd:C01157; Gamma-Aminobutyric acid cpd:C00334	Ammonia cpd:C00014; Carbamoylphosphate cpd:C00169; Ornithine cpd:C00077; Citrulline cpd:C00327; L-Aspartic acid cpd:C00049; Argininosuccinic acid cpd:C03406; L-Arginine cpd:C00062; L-Glutamic acid cpd:C00025; N-Acetyl-L-alanine cpd:C00624; N-Acetyl-L-glutamyl 5-phosphate cpd:C04133; N-Acetyl-L-glutamate 5-semialdehyde cpd:C01250; N-Acetylornithine cpd:C00437; L-Proline cpd:C00148; Peptide cpd:C00…
Nicotinate and nicotinamide metabolism	12	5	0.0090091	4.7095	0.76577	0.23806	0.27338	L-Aspartic acid cpd:C00049; Nicotinic acid adenine dinucleotide cpd:C00857; Nicotinamide ribotide cpd:C00455; Nicotinic acid cpd:C00253; NADP cpd:C00006	L-Aspartic acid cpd:C00049; Iminoaspartic acid cpd:C05840; Dihydroxyacetone phosphate cpd:C00111; Quinolinic acid cpd:C03722; Nicotinic acid mononucleotide cpd:C01185; Nicotinic acid adenine dinucleotide cpd:C00857; Nicotinamide ribotide cpd:C00455; NAD cpd:C00003; Nicotinate D-ribonucleoside cpd:C05841; Nicotinic acid cpd:C00253; Nicotinamide riboside cpd:C03150; NADP cpd:C00006
Alanine, aspartate and glutamate metabolism	22	7	0.010945	4.5149	0.9194	0.23806	0.87356	L-Aspartic acid cpd:C00049; Oxoglutaric acid cpd:C00026; L-Glutamine cpd:C00064; L-Glutamic acid cpd:C00025; L-Asparagine cpd:C00152; Fumaric acid cpd:C00122; Gamma-Aminobutyric acid cpd:C00334	2-Oxosuccinamate cpd:C02362; L-Aspartic acid cpd:C00049; Argininosuccinic acid cpd:C03406; Adenylsuccinic acid cpd:C03794; L-Alanine cpd:C00041; Succinic acid semialdehyde cpd:C00232; Oxoglutaric acid cpd:C00026; L-Glutamine cpd:C00064; L-Glutamic acid cpd:C00025; 2-Keto-glutaramic acid cpd:C00940; (S)-1-Pyrroline-5-carboxylate cpd:C03912; Oxalacetic acid cpd:C00036; L-Asparagine cpd:C00152; Fuma…
Flavone and flavonol biosynthesis	9	4	0.015289	4.1806	1	0.26604	0.8	Kaempferol cpd:C05903; Apigenin cpd:C01477; Quercetin cpd:C00389; Luteolin cpd:C01514	Kaempferol cpd:C05903; Apigenin cpd:C01477; Quercetin cpd:C00389; Quercetin 3-O-glucoside cpd:C05623; Luteolin cpd:C01514; Kaempferide cpd:C10098; 3',4',5,7-Tetrahydroxy-3-methoxyflavone cpd:C04443; Rutin cpd:C05625; Astragalin cpd:C12249
Glutathione metabolism	26	7	0.02794	3.5777	1	0.40513	0.15974	NADP cpd:C00006; Gamma-Glutamylcysteine cpd:C00669; Pyroglutamic acid cpd:C01879; Ascorbic acid cpd:C00072; Cysteinylglycine cpd:C01419; L-Glutamic acid cpd:C00025; L-Cysteine cpd:C00097	R-S-Glutathione cpd:C02320; Glutathione cpd:C00051; NADP cpd:C00006; NADPH cpd:C00005; Oxidized glutathione cpd:C00127; Gamma-Glutamylcysteine cpd:C00669; Glycine cpd:C00037; Pyroglutamic acid cpd:C01879; L-Amino acid cpd:C00151; RX cpd:C01322; Putrescine cpd:C00134; Cadaverine cpd:C01672; Ascorbic acid cpd:C00072; Tryparedoxin cpd:C16663; Trypanothione cpd:C02090; Cysteinylglycine cpd:C01419; R-…
Purine metabolism	61	12	0.051088	2.9742	1	0.63495	0.13904	Xanthine cpd:C00385; L-Glutamine cpd:C00064; Adenosine cpd:C00212; Deoxyadenosine monophosphate cpd:C00360; Deoxyadenosine cpd:C00559; Hypoxanthine cpd:C00262; Guanosine monophosphate cpd:C00144; Adenine cpd:C00147; Deoxyinosine cpd:C05512; Inosine cpd:C00294; Xanthosine cpd:C01762; Deoxyguanosine cpd:C00330	Guanosine diphosphate cpd:C00035; Xanthine cpd:C00385; D-Ribulose 5-phosphate cpd:C00117; Phosphoribosyl pyrophosphate cpd:C00119; L-Glutamine cpd:C00064; 5-Phosphoribosylamine cpd:C03090; Glycineamideribotide cpd:C03838; AICAR cpd:C04677; SAICAR cpd:C04823; 5-amino-1-(5-phospho-D-ribosyl)imidazole-4-carboxylate cpd:C04751; RNA cpd:C00046; Adenosine triphosphate cpd:C00002; dATP cpd:C00131; ADP c…
Phenylpropanoid biosynthesis	45	9	0.078636	2.5429	1	0.85517	0.1385	4-Hydroxycinnamic acid cpd:C00811; Coniferyl alcohol cpd:C00590; Ferulate cpd:C01494; L-Phenylalanine cpd:C00079; Sinapyl alcohol cpd:C02325; 4-Coumaryl alcohol cpd:C02646; Syringin cpd:C01533; Cinnamaldehyde cpd:C00903; Sinapoyl malate cpd:C02887	4-Hydroxycinnamyl aldehyde cpd:C05608; p-Coumaroyl-CoA cpd:C00223; 4-Hydroxycinnamic acid cpd:C00811; Sinapoyl aldehyde cpd:C05610; Coniferyl aldehyde cpd:C02666; Coniferyl alcohol cpd:C00590; Ferulate cpd:C01494; p-Coumaroyl quinic acid cpd:C12208; 4-Coumaroylshikimate cpd:C02947; cis-beta-D-Glucosyl-2-hydroxycinnamate cpd:C05839; L-Phenylalanine cpd:C00079; 5-Hydroxyferuloyl-CoA cpd:C12203; Sin…
Flavonoid biosynthesis	43	8	0.13143	2.0293	1	1	0.02161	Kaempferol cpd:C05903; Delphinidin cpd:C05908; Pelargonidin cpd:C05904; Apigenin cpd:C01477; Quercetin cpd:C00389; Fustin cpd:C01378; Myricetin cpd:C10107; Luteolin cpd:C01514	Pinobanksin cpd:C09826; p-Coumaroyl quinic acid cpd:C12208; 4-Coumaroylshikimate cpd:C02947; Kaempferol cpd:C05903; Delphinidin cpd:C05908; Cyanidin cpd:C05905; Pelargonidin cpd:C05904; Leucodelphinidin cpd:C05909; Leucocyanidin cpd:C05906; cis-3,4-Leucopelargonidin cpd:C03648; Garbanzol cpd:C09751; Dihydrokaempferol cpd:C00974; Naringenin cpd:C00509; Liquiritigenin cpd:C09762; Pentahydroxyflavan…
beta-Alanine metabolism	12	3	0.16461	1.8041	1	1	0	L-Aspartic acid cpd:C00049; Spermine cpd:C00750; Pantothenic acid cpd:C00864	Acrylyl-CoA cpd:C00894; 3-Hydroxypropionyl-CoA cpd:C05668; Beta-Alanine cpd:C00099; L-Aspartic acid cpd:C00049; Spermine cpd:C00750; 1,3-Diaminopropane cpd:C00986; 3-Aminopropionaldehyde cpd:C05665; Ureidopropionic acid cpd:C02642; Dihydrouracil cpd:C00429; Propionyl-CoA cpd:C00100; Pantothenic acid cpd:C00864; Spermidine cpd:C00315
Sulfur metabolism	12	3	0.16461	1.8041	1	1	0.13333	L-Serine cpd:C00065; L-Cysteine cpd:C00097; L-Homocysteine cpd:C00155	Sulfite cpd:C00094; O-Succinyl-L-homoserine cpd:C01118; Adenosine phosphosulfate cpd:C00224; Phosphoadenosine phosphosulfate cpd:C00053; Sulfate cpd:C00059; O-Acetylserine cpd:C00979; Hydrogen sulfide cpd:C00283; L-Serine cpd:C00065; Allocystathionine cpd:C00542; Acetic acid cpd:C00033; L-Cysteine cpd:C00097; L-Homocysteine cpd:C00155
Valine, leucine and isoleucine biosynthesis	26	5	0.19104	1.6553	1	1	0.05425	Citraconic acid cpd:C02226; L-Threonine cpd:C00188; L-Leucine cpd:C00123; L-Valine cpd:C00183; L-Isoleucine cpd:C00407	(R)-2-Methylmalate cpd:C02612; Citraconic acid cpd:C02226; D-erythro-3-Methylmalate cpd:C06032; L-Threonine cpd:C00188; 3-Methyl-2-oxovaleric acid cpd:C00671; L-Leucine cpd:C00123; (R) 2,3-Dihydroxy-3-methylvalerate cpd:C06007; 2-Isopropylmalic acid cpd:C02504; 3-Isopropylmalate cpd:C04411; Alpha-ketoisovaleric acid cpd:C00141; L-Valine cpd:C00183; (R)-2,3-Dihydroxy-isovalerate cpd:C04272; (S)-2-…
Citrate cycle (TCA cycle)	20	4	0.20954	1.5628	1	1	0.24882	Oxoglutaric acid cpd:C00026; cis-Aconitic acid cpd:C00417; Citric acid cpd:C00158; Fumaric acid cpd:C00122	Enzyme N6-(dihydrolipoyl)lysine cpd:C15973; Oxoglutaric acid cpd:C00026; Thiamine pyrophosphate cpd:C00068; Enzyme N6-(lipoyl)lysine cpd:C15972; 3-carboxy-1-hydroxypropylthiamine diphosphate cpd:C05381; Succinyl-CoA cpd:C00091; Succinic acid cpd:C00042; Oxalosuccinic acid cpd:C05379; Isocitric acid cpd:C00311; Oxalacetic acid cpd:C00036; Acetyl-CoA cpd:C00024; L-Malic acid cpd:C00149; cis-Aconiti…
Cysteine and methionine metabolism	34	6	0.21283	1.5472	1	1	0.41026	5'-Methylthioadenosine cpd:C00170; L-Homocysteine cpd:C00155; L-Methionine cpd:C00073; L-Serine cpd:C00065; L-Cysteine cpd:C00097; L-Aspartic acid cpd:C00049	1-Aminocyclopropane-1-carboxylate cpd:C01234; S-Adenosylmethionine cpd:C00019; 2-Oxo-4-methylthiobutanoic acid cpd:C01180; 1,2-Dihydroxy-3-keto-5-methylthiopentene cpd:C15606; 5'-Methylthioadenosine cpd:C00170; S-Adenosylmethioninamine cpd:C01137; L-Cystathionine cpd:C02291; L-Homocysteine cpd:C00155; L-Methionine cpd:C00073; S-Adenosylhomocysteine cpd:C00021; O-Succinyl-L-homoserine cpd:C01118; …
Phenylalanine, tyrosine and tryptophan biosynthesis	21	4	0.23639	1.4423	1	1	0.09982	Indole cpd:C00463; Shikimic acid cpd:C00493; L-Tryptophan cpd:C00078; L-Phenylalanine cpd:C00079	5-O-(1-Carboxyvinyl)-3-phosphoshikimate cpd:C01269; Indoleglycerol phosphate cpd:C03506; Indole cpd:C00463; 1-(2-Carboxyphenylamino)-1-deoxy-D-ribulose 5-phosphate cpd:C01302; N-(5-Phospho-D-ribosyl)anthranilate cpd:C04302; Chorismate cpd:C00251; Phenylpyruvic acid cpd:C00166; L-Tyrosine cpd:C00082; Shikimate 3-phosphate cpd:C03175; Shikimic acid cpd:C00493; 3-Dehydroquinate cpd:C00944; 2-Dehydro…
Phenylalanine metabolism	8	2	0.24648	1.4005	1	1	0.5	L-Phenylalanine cpd:C00079; 4-Hydroxycinnamic acid cpd:C00811	L-Phenylalanine cpd:C00079; Phenylethylamine cpd:C05332; Phenylpyruvic acid cpd:C00166; trans-Cinnamic acid cpd:C00423; Phenylacetaldehyde cpd:C00601; Ortho-Hydroxyphenylacetic acid cpd:C05852; 2-Phenylacetamide cpd:C02505; 4-Hydroxycinnamic acid cpd:C00811
Nitrogen metabolism	15	3	0.26305	1.3354	1	1	0	L-Phenylalanine cpd:C00079; L-Glutamic acid cpd:C00025; L-Glutamine cpd:C00064	L-Phenylalanine cpd:C00079; Formamide cpd:C00488; Cyanate cpd:C01417; Carbon dioxide cpd:C00011; Ammonia cpd:C00014; Nitrate cpd:C00244; Nitrite cpd:C00088; L-Glutamic acid cpd:C00025; L-Glutamine cpd:C00064; Allocystathionine cpd:C00542; Nitrile cpd:C00726; Formic acid cpd:C00058; Carbamic acid cpd:C01563; Carbonic acid cpd:C01353; Glycine cpd:C00037
Histidine metabolism	16	3	0.2975	1.2123	1	1	0.0625	L-Histidine cpd:C00135; Histamine cpd:C00388; Imidazoleacetic acid cpd:C02835	L-Histidine cpd:C00135; Imidazole-4-acetaldehyde cpd:C05130; Phosphoribosyl-ATP cpd:C02739; L-Histidinal cpd:C01929; L-Histidinol cpd:C00860; L-Histidinol phosphate cpd:C01100; D-Erythro-imidazole-glycerol-phosphate cpd:C04666; PhosphoribosylformiminoAICAR-phosphate cpd:C04896; Phosphoribosyl-AMP cpd:C02741; Phosphoribulosylformimino-AICAR-P cpd:C04916; Histamine cpd:C00388; Imidazoleacetic acid …
Pyrimidine metabolism	38	6	0.29753	1.2123	1	1	0.24743	Uridine 5'-monophosphate cpd:C00105; L-Glutamine cpd:C00064; Orotidylic acid cpd:C01103; dCMP cpd:C00239; Dihydrothymine cpd:C00906; Uridine cpd:C00299	Thioredoxin cpd:C00342; Uridine 5'-diphosphate cpd:C00015; Uridine 5'-monophosphate cpd:C00105; L-Glutamine cpd:C00064; Carbamoylphosphate cpd:C00169; 4,5-Dihydroorotic acid cpd:C00337; Orotidylic acid cpd:C01103; RNA cpd:C00046; Uridine triphosphate cpd:C00075; Dihydrouracil cpd:C00429; Ureidopropionic acid cpd:C02642; Cytidine triphosphate cpd:C00063; CDP cpd:C00112; Cytidine monophosphate cpd:…
Glyoxylate and dicarboxylate metabolism	17	3	0.3322	1.102	1	1	0.20068	cis-Aconitic acid cpd:C00417; N10-Formyl-THF cpd:C00234; Citric acid cpd:C00158	cis-Aconitic acid cpd:C00417; Isocitric acid cpd:C00311; Formamide cpd:C00488; N10-Formyl-THF cpd:C00234; Glycolic acid cpd:C00160; Formic acid cpd:C00058; Citric acid cpd:C00158; L-Malic acid cpd:C00149; D-Ribulose 1,5-bisphosphate cpd:C01182; Glyoxylic acid cpd:C00048; Succinic acid cpd:C00042; Carbon dioxide cpd:C00011; H+ cpd:C00080; Acetyl-CoA cpd:C00024; Oxalacetic acid cpd:C00036; 3-Phosph…
Caffeine metabolism	10	2	0.34015	1.0784	1	1	0	Theobromine cpd:C07480; 7-Methylxanthine cpd:C16353	1-Methylxanthine cpd:C16358; 1,3,7-Trimethyluric acid cpd:C16361; Theobromine cpd:C07480; 7-Methylxanthine cpd:C16353; Paraxanthine cpd:C13747; 1-Methyluric acid cpd:C16359; 3,6,8-Trimethylallantoin cpd:C16362; 3,7-Dimethyluric acid cpd:C16360; 7-Methyluric acid cpd:C16355; 1,7-Dimethyluric acid cpd:C16356
Lysine biosynthesis	10	2	0.34015	1.0784	1	1	0.07407	L-Aspartic acid cpd:C00049; L-Lysine cpd:C00047	Diaminopimelic acid cpd:C00666; L-Aspartic acid cpd:C00049; L-Aspartyl-4-phosphate cpd:C03082; L-Homoserine cpd:C00263; L-Aspartate-semialdehyde cpd:C00441; Tetrahydrodipicolinate cpd:C03972; meso-2,6-Diaminoheptanedioate cpd:C00680; Saccharopine cpd:C00449; L-2,3-Dihydrodipicolinate cpd:C03340; L-Lysine cpd:C00047
Galactose metabolism	26	4	0.37838	0.97186	1	1	0.05356	Sucrose cpd:C00089; D-Glucose cpd:C00031; Sorbitol cpd:C00794; Myoinositol cpd:C00137	Stachyose cpd:C01613; D-Tagatose 6-phosphate cpd:C01097; D-Gal alpha 1->6D-Gal alpha 1->6D-Glucose cpd:C05404; Raffinose cpd:C00492; Sucrose cpd:C00089; Melibiose cpd:C05402; Galactosylglycerol cpd:C05401; Epimelibiose cpd:C05400; Melibiitol cpd:C05399; Galactinol cpd:C01235; Alpha-D-Glucose cpd:C00267; Alpha-Lactose cpd:C00243; Glucose 1-phosphate cpd:C00103; Uridine diphosphate glucose cpd:C000…
Cyanoamino acid metabolism	11	2	0.3858	0.95244	1	1	0	L-Aspartic acid cpd:C00049; L-Serine cpd:C00065	alpha-Aminopropiononitrile cpd:C05714; gamma-Amino-gamma-cyanobutanoate cpd:C05715; 3-Cyano-L-alanine cpd:C02512; Beta-Aminopropionitrile cpd:C05670; Glycine cpd:C00037; Alanine cpd:C01401; DL-Glutamate cpd:C00302; gamma-Glutamyl-beta-cyanoalanine cpd:C05711; L-Aspartic acid cpd:C00049; gamma-Glutamyl-beta-aminopropiononitrile cpd:C06114; L-Serine cpd:C00065
Vitamin B6 metabolism	11	2	0.3858	0.95244	1	1	0	Pyridoxine cpd:C00314; Pyridoxamine cpd:C00534	D-Glyceraldehyde 3-phosphate cpd:C00118; D-Ribulose 5-phosphate cpd:C00199; O-Phospho-4-hydroxy-L-threonine cpd:C06055; Pyridoxine cpd:C00314; Pyridoxal cpd:C00250; Pyridoxamine cpd:C00534; Pyridoxal 5'-phosphate cpd:C00018; 4-Hydroxy-L-threonine cpd:C06056; 2-Oxo-3-hydroxy-4-phosphobutanoic acid cpd:C06054; Pyridoxine 5'-phosphate cpd:C00627; Pyridoxamine 5'-phosphate cpd:C00647
C5-Branched dibasic acid metabolism	4	1	0.3995	0.91754	1	1	0	Citraconic acid cpd:C02226	(R)-2-Methylmalate cpd:C02612; Pyruvic acid cpd:C00022; Citraconic acid cpd:C02226; (S)-2-Acetolactate cpd:C06010
Sphingolipid metabolism	13	2	0.47255	0.74962	1	1	0.33333	L-Serine cpd:C00065; O-Phosphoethanolamine cpd:C00346	Sphinganine cpd:C00836; Dihydroceramide cpd:C12126; Palmityl-CoA cpd:C00154; L-Serine cpd:C00065; Galabiosylceramide cpd:C06126; Lactosylceramide cpd:C01290; Sphingosine 1-phosphate cpd:C06124; Sphinganine 1-phosphate cpd:C01120; Ceramide cpd:C00195; 3-Dehydrosphinganine cpd:C02934; Galactosylceramide cpd:C02686; Glucosylceramide cpd:C01190; O-Phosphoethanolamine cpd:C00346
Glycine, serine and threonine metabolism	30	4	0.4912	0.7109	1	1	0.31657	L-Serine cpd:C00065; L-Aspartic acid cpd:C00049; L-Threonine cpd:C00188; L-Tryptophan cpd:C00078	L-Serine cpd:C00065; Choline cpd:C00114; Betaine aldehyde cpd:C00576; 3-Phospho-D-glycerate cpd:C00197; Glycine cpd:C00037; L-Aspartic acid cpd:C00049; Phosphoserine cpd:C01005; 5,10-Methylene-THF cpd:C00143; L-Threonine cpd:C00188; O-Phosphohomoserine cpd:C01102; L-Aspartyl-4-phosphate cpd:C03082; L-Homoserine cpd:C00263; Lipoylprotein cpd:C02051; Aminoacetone cpd:C01888; Tetrahydrofolic acid cp…
Pantothenate and CoA biosynthesis	14	2	0.51311	0.66727	1	1	0.15	L-Valine cpd:C00183; Pantothenic acid cpd:C00864	Dephospho-CoA cpd:C00882; 4-Phosphopantothenoylcysteine cpd:C04352; Ureidopropionic acid cpd:C02642; Dihydrouracil cpd:C00429; (R)-Pantoate cpd:C00522; Beta-Alanine cpd:C00099; 2,3-Dihydroxy-3-methylbutanoate cpd:C04039; 2-Acetolactate cpd:C00900; Pyruvic acid cpd:C00022; L-Valine cpd:C00183; Coenzyme A cpd:C00010; Pantetheine 4'-phosphate cpd:C01134; Pantothenic acid cpd:C00864; Alpha-ketoisoval…
Isoquinoline alkaloid biosynthesis	6	1	0.53496	0.62557	1	1	0	L-Dopa cpd:C00355	L-Tyrosine cpd:C00082; L-Dopa cpd:C00355; Dopamine cpd:C03758; 4-Hydroxyphenylpyruvic acid cpd:C01179; Tyramine cpd:C00483; 3,4-Dihydroxyphenylacetaldehyde cpd:C04043
Ascorbate and aldarate metabolism	15	2	0.55158	0.59497	1	1	0.1831	Myoinositol cpd:C00137; Ascorbic acid cpd:C00072	L-Galactose cpd:C01825; L-Galactose 1-phosphate cpd:C15926; GDP-L-galactose cpd:C02280; GDP-L-gulose cpd:C15925; Guanosine diphosphate mannose cpd:C00096; Myoinositol cpd:C00137; Uridine diphosphate glucose cpd:C00029; Ascorbic acid cpd:C00072; D-Glucurono-6,3-lactone cpd:C02670; L-Galactono-1,4-lactone cpd:C01115; D-Glucuronic acid cpd:C00191; Uridine diphosphate glucuronic acid cpd:C00167; Dehy…
Glycerophospholipid metabolism	25	3	0.59063	0.52657	1	1	0.12831	Phosphorylcholine cpd:C00588; O-Phosphoethanolamine cpd:C00346; Glycerophosphocholine cpd:C00670	Phosphatidylethanolamine cpd:C00350; LysoPC(18:1(9Z)) cpd:C04230; Phosphorylcholine cpd:C00588; O-Phosphoethanolamine cpd:C00346; Phosphatidylcholine cpd:C00157; Phosphatidylglycerol cpd:C00344; 1,2-Diacyl-sn-glycerol cpd:C00641; Glycerylphosphorylethanolamine cpd:C01233; Acyl-CoA cpd:C00040; 1-Acyl-sn-glycerol 3-phosphate cpd:C00681; CDP-diacylglycerol cpd:C00269; Glycerol 3-phosphate cpd:C00093…
Indole alkaloid biosynthesis	7	1	0.59082	0.52625	1	1	0	L-Tryptophan cpd:C00078	L-Tryptophan cpd:C00078; Tryptamine cpd:C00398; Secologanin cpd:C01852; Polyneuridine aldehyde cpd:C11632; 3-alpha(S)-Strictosidine cpd:C03470; Methanol cpd:C00132; 16-Epivellosimine cpd:C11633
Lysine degradation	17	2	0.62196	0.47487	1	1	0	L-Lysine cpd:C00047; Oxoadipic acid cpd:C00322	L-Lysine cpd:C00047; Protein N6,N6,N6-trimethyl-L-lysine cpd:C05546; Protein lysine cpd:C02188; Protein N6-methyl-L-lysine cpd:C05544; Protein N6,N6-dimethyl-L-lysine cpd:C05545; Crotonoyl-CoA cpd:C00877; Saccharopine cpd:C00449; Oxoadipic acid cpd:C00322; Acetoacetyl-CoA cpd:C00332; 4-Trimethylammoniobutanal cpd:C01149; S-Glutaryldihydrolipoamide cpd:C06157; N6,N6,N6-Trimethyl-L-lysine cpd:C0379…
One carbon pool by folate	8	1	0.64001	0.44627	1	1	0	N10-Formyl-THF cpd:C00234	5,10-Methylene-THF cpd:C00143; 5,10-Methenyltetrahydrofolic acid cpd:C00445; N5-Formyl-H4F cpd:C03479; N10-Formyl-THF cpd:C00234; Dihydrofolic acid cpd:C00415; Folic acid cpd:C00504; Tetrahydrofolic acid cpd:C00101; 5-Methyltetrahydrofolic acid cpd:C00440
Tropane, piperidine and pyridine alkaloid biosynthesis	8	1	0.64001	0.44627	1	1	0	L-Phenylalanine cpd:C00079	L-Phenylalanine cpd:C00079; Cadaverine cpd:C01672; N-Methylputrescine cpd:C02723; Tropinone cpd:C00783; trans-Cinnamic acid cpd:C00423; 5-Aminopentanal cpd:C12455; 1-Methylpyrrolinium cpd:C06178; Tropine cpd:C00729
Glucosinolate biosynthesis	54	6	0.64279	0.44194	1	1	0	L-Methionine cpd:C00073; L-Phenylalanine cpd:C00079; L-Tryptophan cpd:C00078; L-Valine cpd:C00183; L-Leucine cpd:C00123; L-Isoleucine cpd:C00407	L-Methionine cpd:C00073; Homomethionine cpd:C17213; S-(4-Methylthiobutylthiohydroximoyl)-L-cysteine cpd:C17242; 3-Methylthiopropyl-desulfoglucosinolate cpd:C17244; 2-Oxo-5-methylthiopentanoic acid cpd:C17211; 4-Methylthiobutanaldoxime cpd:C17241; 4-Methylthiobutylthiohydroximate cpd:C17243; 2-Oxo-4-methylthiobutanoic acid cpd:C01180; 2-Oxo-6-methylthiohexanoic acid cpd:C17216; 2-Oxo-7-methylthioh…
Tryptophan metabolism	27	3	0.64472	0.43895	1	1	0.17059	Oxoadipic acid cpd:C00322; L-Tryptophan cpd:C00078; Serotonin cpd:C00780	Indoleacrylic acid cpd:C00331; 5-Hydroxykynurenine cpd:C05651; 5-Hydroxy-L-tryptophan cpd:C00643; Acetoacetyl-CoA cpd:C00332; Crotonoyl-CoA cpd:C00877; Oxoadipic acid cpd:C00322; L-Tryptophan cpd:C00078; 3-Hydroxyanthranilic acid cpd:C00632; Indoleacetaldehyde cpd:C00637; 5-Hydroxyindoleacetaldehyde cpd:C05634; 3-Indoleacetonitrile cpd:C02938; Glucobrassicin cpd:C05837; Tryptamine cpd:C00398; Ind…
Tyrosine metabolism	18	2	0.65385	0.42487	1	1	0	L-Dopa cpd:C00355; Fumaric acid cpd:C00122	3,4-Dihydroxyphenylglycol cpd:C05576; L-Dopa cpd:C00355; Homogentisic acid cpd:C00544; 4-Fumarylacetoacetic acid cpd:C01061; L-Tyrosine cpd:C00082; 4-Hydroxyphenylpyruvic acid cpd:C01179; Succinic acid semialdehyde cpd:C00232; Tyramine cpd:C00483; Dopamine cpd:C03758; N-Methyltyramine cpd:C02442; 3,4-Dihydroxymandelaldehyde cpd:C05577; Gentisate aldehyde cpd:C05585; Fumaric acid cpd:C00122; Aceto…
Butanoate metabolism	18	2	0.65385	0.42487	1	1	0	L-Glutamic acid cpd:C00025; Gamma-Aminobutyric acid cpd:C00334	3-Butyn-1-al cpd:C06145; 3-Hydroxy-3-methylglutaryl-CoA cpd:C00356; Acetyl-CoA cpd:C00024; Acetoacetyl-CoA cpd:C00332; (S)-3-Hydroxybutanoyl-CoA cpd:C01144; Crotonoyl-CoA cpd:C00877; L-Glutamic acid cpd:C00025; Succinic acid semialdehyde cpd:C00232; Thiamine pyrophosphate cpd:C00068; Pyruvic acid cpd:C00022; 2-(a-Hydroxyethyl)thiamine diphosphate cpd:C05125; (R)-Acetoin cpd:C00810; 3-Butynoate cp…
Starch and sucrose metabolism	30	3	0.7161	0.33394	1	1	0.12576	Sucrose cpd:C00089; Trehalose 6-phosphate cpd:C00689; D-Glucose cpd:C00031	1,4-beta-D-Glucan cpd:C00760; Cellobiose cpd:C00185; beta-D-Fructose cpd:C02336; Sucrose-6-phosphate cpd:C16688; Sucrose cpd:C00089; D-Glucoside cpd:C01798; 1,3-beta-D-Glucan cpd:C00965; UDP-D-Xylose cpd:C00190; Uridine diphosphate glucose cpd:C00029; Uridine diphosphate glucuronic acid cpd:C00167; Glucose 1-phosphate cpd:C00103; Pectin cpd:C00714; Alpha-D-Glucose cpd:C00267; Glucose 6-phosphate …
Riboflavin metabolism	10	1	0.72145	0.32649	1	1	0.2	Riboflavin cpd:C00255	D-Ribulose 5-phosphate cpd:C00199; Flavin Mononucleotide cpd:C00061; Riboflavin cpd:C00255; 3,4-Dihydroxy-2-butanone 4-phosphate cpd:C15556; 5-Amino-6-ribitylamino uracil cpd:C04732; 6,7-Dimethyl-8-(1-D-ribityl)lumazine cpd:C04332; 5-Amino-6-(5'-phosphoribosylamino)uracil cpd:C01268; 2,5-Diamino-6-(5'-phosphoribosylamino)-4-pyrimidineone cpd:C01304; Guanosine triphosphate cpd:C00044; 5-Amino-6-(5…
Carbon fixation in photosynthetic organisms	21	2	0.73678	0.30547	1	1	0.00871	L-Aspartic acid cpd:C00049; Fructose 6-phosphate cpd:C00085	Phosphoenolpyruvic acid cpd:C00074; Carbon dioxide cpd:C00011; L-Malic acid cpd:C00149; Pyruvic acid cpd:C00022; L-Aspartic acid cpd:C00049; Oxalacetic acid cpd:C00036; Dihydroxyacetone phosphate cpd:C00111; D-Erythrose 4-phosphate cpd:C00279; Sedoheptulose 1,7-bisphosphate cpd:C00447; D-Glyceraldehyde 3-phosphate cpd:C00118; Sedoheptulose 7-phosphate cpd:C05382; D-Ribulose 5-phosphate cpd:C00117…
Thiamine metabolism	11	1	0.75502	0.28101	1	1	0	L-Cysteine cpd:C00097	[Enzyme]-cysteine cpd:C15811; L-Cysteine cpd:C00097; 5-Aminoimidazole ribonucleotide cpd:C03373; Thiamine pyrophosphate cpd:C00068; 4-Methyl-5-(2-phosphoethyl)-thiazole cpd:C04327; 2-Methyl-4-amino-5-hydroxymethylpyrimidine diphosphate cpd:C04752; 5-(2-Hydroxyethyl)-4-methylthiazole cpd:C04294; 4-Amino-2-methyl-5-phosphomethylpyrimidine cpd:C04556; [Enzyme]-S-sulfanylcysteine cpd:C15812; 4-Amino-…
Methane metabolism	11	1	0.75502	0.28101	1	1	0.16667	L-Serine cpd:C00065	S-Formylglutathione cpd:C01031; Glycine cpd:C00037; 5,10-Methylene-THF cpd:C00143; Formic acid cpd:C00058; S-(Hydroxymethyl)glutathione cpd:C14180; Methanol cpd:C00132; L-Serine cpd:C00065; Carbon dioxide cpd:C00011; H+ cpd:C00080; Formaldehyde cpd:C00067; 5-Methyltetrahydrofolic acid cpd:C00440
Valine, leucine and isoleucine degradation	34	3	0.79349	0.23132	1	1	0	L-Valine cpd:C00183; L-Isoleucine cpd:C00407; L-Leucine cpd:C00123	Enzyme N6-(lipoyl)lysine cpd:C15972; 2-Methyl-1-hydroxybutyl-ThPP cpd:C15978; Enzyme N6-(dihydrolipoyl)lysine cpd:C15973; 2-Methyl-1-hydroxypropyl-ThPP cpd:C15976; 3-Methyl-1-hydroxybutyl-ThPP cpd:C15974; Acetyl-CoA cpd:C00024; Acetoacetyl-CoA cpd:C00332; 3-Hydroxy-3-methylglutaryl-CoA cpd:C00356; 3-Methylcrotonyl-CoA cpd:C03069; 3-Hydroxyisovaleryl-CoA cpd:C05998; Isovaleryl-CoA cpd:C02939; 3-Me…
Fructose and mannose metabolism	16	1	0.87129	0.13778	1	1	0	Sorbitol cpd:C00794	Sorbitol cpd:C00794; Alpha-D-Glucose cpd:C00267; D-Mannose cpd:C00159; D-Fructose cpd:C00095; D-Fructose 2,6-bisphosphate cpd:C00665; Beta-D-Fructose 6-phosphate cpd:C05345; Mannose 6-phosphate cpd:C00275; GDP-4-Dehydro-6-deoxy-D-mannose cpd:C01222; Guanosine diphosphate mannose cpd:C00096; D-Mannose 1-phosphate cpd:C00636; D-Glyceraldehyde 3-phosphate cpd:C00118; Fructose 1-phosphate cpd:C01094;…
Porphyrin and chlorophyll metabolism	29	2	0.87989	0.12796	1	1	0.02419	5-Aminolevulinic acid cpd:C00430; L-Glutamic acid cpd:C00025	Heme O cpd:C15672; Heme cpd:C00032; Coproporphyrin III cpd:C03263; Phytyl diphosphate cpd:C05427; Chlorophyllide cpd:C02139; Divinylprotochlorophyllide cpd:C11831; 13(1)-Oxo-magnesium-protoporphyrin IX 13-monomethyl ester cpd:C11830; 13(1)-Hydroxy-magnesium-protoporphyrin IX 13-monomethyl ester cpd:C11829; Magnesium protoporphyrin monomethyl ester cpd:C04536; Protoporphyrin IX cpd:C02191; Magnesi…
Pentose phosphate pathway	18	1	0.90058	0.10472	1	1	0	Deoxyribose 5-phosphate cpd:C00673	Glucose 6-phosphate cpd:C00668; Deoxyribose cpd:C01801; D-Ribulose 5-phosphate cpd:C00117; D-Ribose cpd:C00121; Sedoheptulose 7-phosphate cpd:C05382; D-Glyceraldehyde 3-phosphate cpd:C00118; D-Ribulose 5-phosphate cpd:C00199; Beta-D-Fructose 6-phosphate cpd:C05345; beta-D-Fructose 1,6-bisphosphate cpd:C05378; 6-Phosphogluconic acid cpd:C00345; 6-Phosphonoglucono-D-lactone cpd:C01236; Beta-D-Gluco…
Zeatin biosynthesis	19	1	0.91264	0.091419	1	1	0	Adenine cpd:C00147	Adenosine monophosphate cpd:C00020; Dimethylallylpyrophosphate cpd:C00235; ADP cpd:C00008; Uridine diphosphate glucose cpd:C00029; Dihydrozeatin cpd:C02029; N6-(delta2-Isopentenyl)-adenine cpd:C04083; tRNA cpd:C00066; N6-(delta2-Isopentenyl)-adenosine 5'-monophosphate cpd:C04713; Isopentenyladenosine-5'-diphosphate cpd:C16426; Isopentenyladenosine-5'-triphosphate cpd:C16424; Adenosine triphosphat…
Ubiquinone and other terpenoid-quinone biosynthesis	23	1	0.94796	0.053439	1	1	0	4-Hydroxycinnamic acid cpd:C00811	2-Succinylbenzoyl-CoA cpd:C03160; Chorismate cpd:C00251; 4-Hydroxyphenylpyruvic acid cpd:C01179; 2-Methyl-6-phytylquinol cpd:C15882; 2-Methyl-6-solanyl-1,4-benzoquinol cpd:C17570; L-Tyrosine cpd:C00082; 4-Hydroxycinnamic acid cpd:C00811; Octaprenyl diphosphate cpd:C04146; 1,4-Dihydroxy-2-naphthoate cpd:C03657; Phytyl diphosphate cpd:C05427; Delta-Tocopherol cpd:C14151; 2,3-Dimethyl-5-phytylquinol…
alpha-Linolenic acid metabolism	23	1	0.94796	0.053439	1	1	0.16	Alpha-Linolenic acid cpd:C06427	13(S)-HPOT cpd:C04785; OPC4-CoA cpd:C16335; OPC6-CoA cpd:C16331; 3-Oxo-OPC4-CoA cpd:C16338; 3-Oxo-OPC6-CoA cpd:C16334; Alpha-Linolenic acid cpd:C06427; 12-OPDA cpd:C01226; (-)-Jasmonic acid cpd:C08491; 3-Oxo-OPC8-CoA cpd:C16330; OPC8-CoA cpd:C16327; (9Z,15Z)-(13S)-12,13-Epoxyoctadeca-9,11,15-trienoic acid cpd:C04672; 9(S)-HPOT cpd:C16321; 8-[(1R,2R)-3-Oxo-2-{(Z)-pent-2-enyl}cyclopentyl]octanoate …
Inositol phosphate metabolism	24	1	0.9543	0.046778	1	1	0.25131	Myoinositol cpd:C00137	Phosphatidylinositol-3,4,5-trisphosphate cpd:C05981; Inositol 1,3,4-trisphosphate cpd:C01243; D-Myo-inositol 3,4,5,6-tetrakisphosphate cpd:C04520; 1D-Myo-inositol 1,4-bisphosphate cpd:C01220; D-Glucose 6-phosphate cpd:C00092; D-Myo-inositol 4-phosphate cpd:C03546; 1D-myo-Inositol 3-phosphate cpd:C04006; Myoinositol cpd:C00137; 1-Phosphatidyl-D-myo-inositol cpd:C01194; 1-Phosphatidyl-1D-myo-inosit…
Amino sugar and nucleotide sugar metabolism	41	1	0.99505	0.0049574	1	1	0	Fructose 6-phosphate cpd:C00085	UDP-4-dehydro-6-deoxy-D-glucose cpd:C04089; UDP-4-keto-rhamnose cpd:C17328; Uridine diphosphate glucose cpd:C00029; Uridine diphosphate glucuronic acid cpd:C00167; N-Acetyl-D-Glucosamine 6-Phosphate cpd:C00357; N-Acetyl-alpha-D-glucosamine 1-phosphate cpd:C04501; Glucose 1-phosphate cpd:C00103; Galactose 1-phosphate cpd:C00446; UDP-L-arabinose cpd:C00935; Mannose 6-phosphate cpd:C00275; Guanosine…
Biosynthesis of unsaturated fatty acids	42	1	0.99567	0.0043438	1	1	0	Alpha-Linolenic acid cpd:C06427	(13Z,16Z)-Docosadi-13,16-enoyl-CoA cpd:C16645; Tetracosenoyl-CoA cpd:C16532; Docosenoyl-CoA cpd:C16531; Icosenoyl-CoA cpd:C16530; Tetracosanoyl-CoA cpd:C16529; Docosanoyl-CoA cpd:C16528; (7Z,10Z,13Z,16Z)-Docosatetraenoyl-CoA cpd:C16170; (11Z,14Z)-Icosadienoyl-CoA cpd:C16180; (7Z,10Z,13Z,16Z,19Z)-Docosapentaenoyl-CoA cpd:C16166; (11Z,14Z,17Z)-Icosatrienoyl-CoA cpd:C16179; Palmityl-CoA cpd:C00154; …

## Sheet: HGFS3-TNS3
Pathway	Total	Hits	Raw p	-ln(p)	Holm adjust	FDR	Impact	Hits Cpd	Total Cpd
Alanine, aspartate and glutamate metabolism	22	9	0.00036719	7.9096	0.031945	0.031945	0.70115	Argininosuccinic acid cpd:C03406; L-Alanine cpd:C00041; Oxoglutaric acid cpd:C00026; L-Glutamine cpd:C00064; L-Glutamic acid cpd:C00025; L-Asparagine cpd:C00152; Fumaric acid cpd:C00122; Succinic acid cpd:C00042; Gamma-Aminobutyric acid cpd:C00334	2-Oxosuccinamate cpd:C02362; L-Aspartic acid cpd:C00049; Argininosuccinic acid cpd:C03406; Adenylsuccinic acid cpd:C03794; L-Alanine cpd:C00041; Succinic acid semialdehyde cpd:C00232; Oxoglutaric acid cpd:C00026; L-Glutamine cpd:C00064; L-Glutamic acid cpd:C00025; 2-Keto-glutaramic acid cpd:C00940; (S)-1-Pyrroline-5-carboxylate cpd:C03912; Oxalacetic acid cpd:C00036; L-Asparagine cpd:C00152; Fuma…
Aminoacyl-tRNA biosynthesis	67	15	0.006625	5.0169	0.56975	0.1761	0.09302	L-Asparagine cpd:C00152; L-Histidine cpd:C00135; L-Phenylalanine cpd:C00079; L-Arginine cpd:C00062; L-Glutamine cpd:C00064; L-Serine cpd:C00065; L-Methionine cpd:C00073; L-Valine cpd:C00183; L-Alanine cpd:C00041; L-Isoleucine cpd:C00407; L-Leucine cpd:C00123; L-Threonine cpd:C00188; L-Tryptophan cpd:C00078; L-Proline cpd:C00148; L-Glutamic acid cpd:C00025	L-Asparagine cpd:C00152; tRNA(Asn) cpd:C01637; L-Histidine cpd:C00135; tRNA(His) cpd:C01643; L-Phenylalanine cpd:C00079; tRNA(Phe) cpd:C01648; L-Arginine cpd:C00062; tRNA(Arg) cpd:C01636; L-Glutamine cpd:C00064; tRNA(Gln) cpd:C01640; L-Cysteine cpd:C00097; tRNA(Cys) cpd:C01639; Glycine cpd:C00037; tRNA(Gly) cpd:C01642; tRNA(Asp) cpd:C01638; L-Aspartic acid cpd:C00049; L-Serine cpd:C00065; tRNA(Se…
Flavonoid biosynthesis	43	11	0.006964	4.967	0.59194	0.1761	0.31454	Delphinidin cpd:C05908; Pelargonidin cpd:C05904; Naringenin cpd:C00509; Eriodictyol cpd:C05631; Butin cpd:C09614; Naringenin chalcone cpd:C06561; Apigenin cpd:C01477; Butein cpd:C08578; Quercetin cpd:C00389; Fustin cpd:C01378; Luteolin cpd:C01514	Pinobanksin cpd:C09826; p-Coumaroyl quinic acid cpd:C12208; 4-Coumaroylshikimate cpd:C02947; Kaempferol cpd:C05903; Delphinidin cpd:C05908; Cyanidin cpd:C05905; Pelargonidin cpd:C05904; Leucodelphinidin cpd:C05909; Leucocyanidin cpd:C05906; cis-3,4-Leucopelargonidin cpd:C03648; Garbanzol cpd:C09751; Dihydrokaempferol cpd:C00974; Naringenin cpd:C00509; Liquiritigenin cpd:C09762; Pentahydroxyflavan…
Arginine and proline metabolism	38	10	0.0080967	4.8163	0.68012	0.1761	0.48407	Citrulline cpd:C00327; Argininosuccinic acid cpd:C03406; L-Arginine cpd:C00062; L-Glutamic acid cpd:C00025; N-Acetyl-L-alanine cpd:C00624; L-Proline cpd:C00148; L-Glutamine cpd:C00064; Fumaric acid cpd:C00122; Hydroxyproline cpd:C01157; Gamma-Aminobutyric acid cpd:C00334	Ammonia cpd:C00014; Carbamoylphosphate cpd:C00169; Ornithine cpd:C00077; Citrulline cpd:C00327; L-Aspartic acid cpd:C00049; Argininosuccinic acid cpd:C03406; L-Arginine cpd:C00062; L-Glutamic acid cpd:C00025; N-Acetyl-L-alanine cpd:C00624; N-Acetyl-L-glutamyl 5-phosphate cpd:C04133; N-Acetyl-L-glutamate 5-semialdehyde cpd:C01250; N-Acetylornithine cpd:C00437; L-Proline cpd:C00148; Peptide cpd:C00…
Valine, leucine and isoleucine biosynthesis	26	6	0.068254	2.6845	1	1	0.10256	Citraconic acid cpd:C02226; L-Threonine cpd:C00188; L-Leucine cpd:C00123; 2-Isopropylmalic acid cpd:C02504; L-Valine cpd:C00183; L-Isoleucine cpd:C00407	(R)-2-Methylmalate cpd:C02612; Citraconic acid cpd:C02226; D-erythro-3-Methylmalate cpd:C06032; L-Threonine cpd:C00188; 3-Methyl-2-oxovaleric acid cpd:C00671; L-Leucine cpd:C00123; (R) 2,3-Dihydroxy-3-methylvalerate cpd:C06007; 2-Isopropylmalic acid cpd:C02504; 3-Isopropylmalate cpd:C04411; Alpha-ketoisovaleric acid cpd:C00141; L-Valine cpd:C00183; (R)-2,3-Dihydroxy-isovalerate cpd:C04272; (S)-2-…
Flavone and flavonol biosynthesis	9	3	0.074218	2.6007	1	1	0.44	Apigenin cpd:C01477; Quercetin cpd:C00389; Luteolin cpd:C01514	Kaempferol cpd:C05903; Apigenin cpd:C01477; Quercetin cpd:C00389; Quercetin 3-O-glucoside cpd:C05623; Luteolin cpd:C01514; Kaempferide cpd:C10098; 3',4',5,7-Tetrahydroxy-3-methoxyflavone cpd:C04443; Rutin cpd:C05625; Astragalin cpd:C12249
Vitamin B6 metabolism	11	3	0.12303	2.0953	1	1	0.75	Pyridoxine cpd:C00314; Pyridoxamine cpd:C00534; Pyridoxal 5'-phosphate cpd:C00018	D-Glyceraldehyde 3-phosphate cpd:C00118; D-Ribulose 5-phosphate cpd:C00199; O-Phospho-4-hydroxy-L-threonine cpd:C06055; Pyridoxine cpd:C00314; Pyridoxal cpd:C00250; Pyridoxamine cpd:C00534; Pyridoxal 5'-phosphate cpd:C00018; 4-Hydroxy-L-threonine cpd:C06056; 2-Oxo-3-hydroxy-4-phosphobutanoic acid cpd:C06054; Pyridoxine 5'-phosphate cpd:C00627; Pyridoxamine 5'-phosphate cpd:C00647
Citrate cycle (TCA cycle)	20	4	0.18966	1.6625	1	1	0.2478	Oxoglutaric acid cpd:C00026; Succinic acid cpd:C00042; Citric acid cpd:C00158; Fumaric acid cpd:C00122	Enzyme N6-(dihydrolipoyl)lysine cpd:C15973; Oxoglutaric acid cpd:C00026; Thiamine pyrophosphate cpd:C00068; Enzyme N6-(lipoyl)lysine cpd:C15972; 3-carboxy-1-hydroxypropylthiamine diphosphate cpd:C05381; Succinyl-CoA cpd:C00091; Succinic acid cpd:C00042; Oxalosuccinic acid cpd:C05379; Isocitric acid cpd:C00311; Oxalacetic acid cpd:C00036; Acetyl-CoA cpd:C00024; L-Malic acid cpd:C00149; cis-Aconiti…
Phenylalanine, tyrosine and tryptophan biosynthesis	21	4	0.21469	1.5386	1	1	0.09982	Indole cpd:C00463; Shikimic acid cpd:C00493; L-Tryptophan cpd:C00078; L-Phenylalanine cpd:C00079	5-O-(1-Carboxyvinyl)-3-phosphoshikimate cpd:C01269; Indoleglycerol phosphate cpd:C03506; Indole cpd:C00463; 1-(2-Carboxyphenylamino)-1-deoxy-D-ribulose 5-phosphate cpd:C01302; N-(5-Phospho-D-ribosyl)anthranilate cpd:C04302; Chorismate cpd:C00251; Phenylpyruvic acid cpd:C00166; L-Tyrosine cpd:C00082; Shikimate 3-phosphate cpd:C03175; Shikimic acid cpd:C00493; 3-Dehydroquinate cpd:C00944; 2-Dehydro…
Nitrogen metabolism	15	3	0.24338	1.4131	1	1	0	L-Phenylalanine cpd:C00079; L-Glutamic acid cpd:C00025; L-Glutamine cpd:C00064	L-Phenylalanine cpd:C00079; Formamide cpd:C00488; Cyanate cpd:C01417; Carbon dioxide cpd:C00011; Ammonia cpd:C00014; Nitrate cpd:C00244; Nitrite cpd:C00088; L-Glutamic acid cpd:C00025; L-Glutamine cpd:C00064; Allocystathionine cpd:C00542; Nitrile cpd:C00726; Formic acid cpd:C00058; Carbamic acid cpd:C01563; Carbonic acid cpd:C01353; Glycine cpd:C00037
Pyrimidine metabolism	38	6	0.26552	1.3261	1	1	0.15864	L-Glutamine cpd:C00064; Orotidylic acid cpd:C01103; Cytidine cpd:C00475; Orotic acid cpd:C00295; Uracil cpd:C00106; Uridine cpd:C00299	Thioredoxin cpd:C00342; Uridine 5'-diphosphate cpd:C00015; Uridine 5'-monophosphate cpd:C00105; L-Glutamine cpd:C00064; Carbamoylphosphate cpd:C00169; 4,5-Dihydroorotic acid cpd:C00337; Orotidylic acid cpd:C01103; RNA cpd:C00046; Uridine triphosphate cpd:C00075; Dihydrouracil cpd:C00429; Ureidopropionic acid cpd:C02642; Cytidine triphosphate cpd:C00063; CDP cpd:C00112; Cytidine monophosphate cpd:…
Histidine metabolism	16	3	0.27612	1.2869	1	1	0.0625	L-Histidine cpd:C00135; L-Histidinol cpd:C00860; Imidazoleacetic acid cpd:C02835	L-Histidine cpd:C00135; Imidazole-4-acetaldehyde cpd:C05130; Phosphoribosyl-ATP cpd:C02739; L-Histidinal cpd:C01929; L-Histidinol cpd:C00860; L-Histidinol phosphate cpd:C01100; D-Erythro-imidazole-glycerol-phosphate cpd:C04666; PhosphoribosylformiminoAICAR-phosphate cpd:C04896; Phosphoribosyl-AMP cpd:C02741; Phosphoribulosylformimino-AICAR-P cpd:C04916; Histamine cpd:C00388; Imidazoleacetic acid …
Caffeine metabolism	10	2	0.32196	1.1333	1	1	0	Theobromine cpd:C07480; 7-Methylxanthine cpd:C16353	1-Methylxanthine cpd:C16358; 1,3,7-Trimethyluric acid cpd:C16361; Theobromine cpd:C07480; 7-Methylxanthine cpd:C16353; Paraxanthine cpd:C13747; 1-Methyluric acid cpd:C16359; 3,6,8-Trimethylallantoin cpd:C16362; 3,7-Dimethyluric acid cpd:C16360; 7-Methyluric acid cpd:C16355; 1,7-Dimethyluric acid cpd:C16356
Tyrosine metabolism	18	3	0.34255	1.0713	1	1	0	L-Dopa cpd:C00355; Fumaric acid cpd:C00122; Succinic acid cpd:C00042	3,4-Dihydroxyphenylglycol cpd:C05576; L-Dopa cpd:C00355; Homogentisic acid cpd:C00544; 4-Fumarylacetoacetic acid cpd:C01061; L-Tyrosine cpd:C00082; 4-Hydroxyphenylpyruvic acid cpd:C01179; Succinic acid semialdehyde cpd:C00232; Tyramine cpd:C00483; Dopamine cpd:C03758; N-Methyltyramine cpd:C02442; 3,4-Dihydroxymandelaldehyde cpd:C05577; Gentisate aldehyde cpd:C05585; Fumaric acid cpd:C00122; Aceto…
Butanoate metabolism	18	3	0.34255	1.0713	1	1	0	L-Glutamic acid cpd:C00025; Gamma-Aminobutyric acid cpd:C00334; Succinic acid cpd:C00042	3-Butyn-1-al cpd:C06145; 3-Hydroxy-3-methylglutaryl-CoA cpd:C00356; Acetyl-CoA cpd:C00024; Acetoacetyl-CoA cpd:C00332; (S)-3-Hydroxybutanoyl-CoA cpd:C01144; Crotonoyl-CoA cpd:C00877; L-Glutamic acid cpd:C00025; Succinic acid semialdehyde cpd:C00232; Thiamine pyrophosphate cpd:C00068; Pyruvic acid cpd:C00022; 2-(a-Hydroxyethyl)thiamine diphosphate cpd:C05125; (R)-Acetoin cpd:C00810; 3-Butynoate cp…
Galactose metabolism	26	4	0.34921	1.0521	1	1	0.05356	Sucrose cpd:C00089; D-Glucose cpd:C00031; Sorbitol cpd:C00794; Myoinositol cpd:C00137	Stachyose cpd:C01613; D-Tagatose 6-phosphate cpd:C01097; D-Gal alpha 1->6D-Gal alpha 1->6D-Glucose cpd:C05404; Raffinose cpd:C00492; Sucrose cpd:C00089; Melibiose cpd:C05402; Galactosylglycerol cpd:C05401; Epimelibiose cpd:C05400; Melibiitol cpd:C05399; Galactinol cpd:C01235; Alpha-D-Glucose cpd:C00267; Alpha-Lactose cpd:C00243; Glucose 1-phosphate cpd:C00103; Uridine diphosphate glucose cpd:C000…
Tryptophan metabolism	27	4	0.37685	0.9759	1	1	0.37647	Oxoadipic acid cpd:C00322; L-Tryptophan cpd:C00078; 3-Indoleacetonitrile cpd:C02938; Serotonin cpd:C00780	Indoleacrylic acid cpd:C00331; 5-Hydroxykynurenine cpd:C05651; 5-Hydroxy-L-tryptophan cpd:C00643; Acetoacetyl-CoA cpd:C00332; Crotonoyl-CoA cpd:C00877; Oxoadipic acid cpd:C00322; L-Tryptophan cpd:C00078; 3-Hydroxyanthranilic acid cpd:C00632; Indoleacetaldehyde cpd:C00637; 5-Hydroxyindoleacetaldehyde cpd:C05634; 3-Indoleacetonitrile cpd:C02938; Glucobrassicin cpd:C05837; Tryptamine cpd:C00398; Ind…
C5-Branched dibasic acid metabolism	4	1	0.38667	0.95018	1	1	0	Citraconic acid cpd:C02226	(R)-2-Methylmalate cpd:C02612; Pyruvic acid cpd:C00022; Citraconic acid cpd:C02226; (S)-2-Acetolactate cpd:C06010
Purine metabolism	61	8	0.40214	0.91095	1	1	0.06119	Xanthine cpd:C00385; L-Glutamine cpd:C00064; Deoxyadenosine cpd:C00559; Deoxyinosine cpd:C05512; Inosine cpd:C00294; Guanosine cpd:C00387; Xanthosine cpd:C01762; Deoxyguanosine cpd:C00330	Guanosine diphosphate cpd:C00035; Xanthine cpd:C00385; D-Ribulose 5-phosphate cpd:C00117; Phosphoribosyl pyrophosphate cpd:C00119; L-Glutamine cpd:C00064; 5-Phosphoribosylamine cpd:C03090; Glycineamideribotide cpd:C03838; AICAR cpd:C04677; SAICAR cpd:C04823; 5-amino-1-(5-phospho-D-ribosyl)imidazole-4-carboxylate cpd:C04751; RNA cpd:C00046; Adenosine triphosphate cpd:C00002; dATP cpd:C00131; ADP c…
beta-Alanine metabolism	12	2	0.40924	0.89346	1	1	0	Spermine cpd:C00750; Pantothenic acid cpd:C00864	Acrylyl-CoA cpd:C00894; 3-Hydroxypropionyl-CoA cpd:C05668; Beta-Alanine cpd:C00099; L-Aspartic acid cpd:C00049; Spermine cpd:C00750; 1,3-Diaminopropane cpd:C00986; 3-Aminopropionaldehyde cpd:C05665; Ureidopropionic acid cpd:C02642; Dihydrouracil cpd:C00429; Propionyl-CoA cpd:C00100; Pantothenic acid cpd:C00864; Spermidine cpd:C00315
Sphingolipid metabolism	13	2	0.45085	0.79663	1	1	0.33333	L-Serine cpd:C00065; O-Phosphoethanolamine cpd:C00346	Sphinganine cpd:C00836; Dihydroceramide cpd:C12126; Palmityl-CoA cpd:C00154; L-Serine cpd:C00065; Galabiosylceramide cpd:C06126; Lactosylceramide cpd:C01290; Sphingosine 1-phosphate cpd:C06124; Sphinganine 1-phosphate cpd:C01120; Ceramide cpd:C00195; 3-Dehydrosphinganine cpd:C02934; Galactosylceramide cpd:C02686; Glucosylceramide cpd:C01190; O-Phosphoethanolamine cpd:C00346
Pantothenate and CoA biosynthesis	14	2	0.49076	0.7118	1	1	0.15	L-Valine cpd:C00183; Pantothenic acid cpd:C00864	Dephospho-CoA cpd:C00882; 4-Phosphopantothenoylcysteine cpd:C04352; Ureidopropionic acid cpd:C02642; Dihydrouracil cpd:C00429; (R)-Pantoate cpd:C00522; Beta-Alanine cpd:C00099; 2,3-Dihydroxy-3-methylbutanoate cpd:C04039; 2-Acetolactate cpd:C00900; Pyruvic acid cpd:C00022; L-Valine cpd:C00183; Coenzyme A cpd:C00010; Pantetheine 4'-phosphate cpd:C01134; Pantothenic acid cpd:C00864; Alpha-ketoisoval…
Isoquinoline alkaloid biosynthesis	6	1	0.51996	0.654	1	1	0	L-Dopa cpd:C00355	L-Tyrosine cpd:C00082; L-Dopa cpd:C00355; Dopamine cpd:C03758; 4-Hydroxyphenylpyruvic acid cpd:C01179; Tyramine cpd:C00483; 3,4-Dihydroxyphenylacetaldehyde cpd:C04043
Ascorbate and aldarate metabolism	15	2	0.52882	0.63711	1	1	0.1831	Myoinositol cpd:C00137; Ascorbic acid cpd:C00072	L-Galactose cpd:C01825; L-Galactose 1-phosphate cpd:C15926; GDP-L-galactose cpd:C02280; GDP-L-gulose cpd:C15925; Guanosine diphosphate mannose cpd:C00096; Myoinositol cpd:C00137; Uridine diphosphate glucose cpd:C00029; Ascorbic acid cpd:C00072; D-Glucurono-6,3-lactone cpd:C02670; L-Galactono-1,4-lactone cpd:C01115; D-Glucuronic acid cpd:C00191; Uridine diphosphate glucuronic acid cpd:C00167; Dehy…
Valine, leucine and isoleucine degradation	34	4	0.56149	0.57717	1	1	0	L-Valine cpd:C00183; L-Isoleucine cpd:C00407; L-Leucine cpd:C00123; Methylmalonic acid cpd:C02170	Enzyme N6-(lipoyl)lysine cpd:C15972; 2-Methyl-1-hydroxybutyl-ThPP cpd:C15978; Enzyme N6-(dihydrolipoyl)lysine cpd:C15973; 2-Methyl-1-hydroxypropyl-ThPP cpd:C15976; 3-Methyl-1-hydroxybutyl-ThPP cpd:C15974; Acetyl-CoA cpd:C00024; Acetoacetyl-CoA cpd:C00332; 3-Hydroxy-3-methylglutaryl-CoA cpd:C00356; 3-Methylcrotonyl-CoA cpd:C03069; 3-Hydroxyisovaleryl-CoA cpd:C05998; Isovaleryl-CoA cpd:C02939; 3-Me…
Indole alkaloid biosynthesis	7	1	0.57538	0.55272	1	1	0	L-Tryptophan cpd:C00078	L-Tryptophan cpd:C00078; Tryptamine cpd:C00398; Secologanin cpd:C01852; Polyneuridine aldehyde cpd:C11632; 3-alpha(S)-Strictosidine cpd:C03470; Methanol cpd:C00132; 16-Epivellosimine cpd:C11633
Glutathione metabolism	26	3	0.58976	0.52804	1	1	0.15789	Ascorbic acid cpd:C00072; Cysteinylglycine cpd:C01419; L-Glutamic acid cpd:C00025	R-S-Glutathione cpd:C02320; Glutathione cpd:C00051; NADP cpd:C00006; NADPH cpd:C00005; Oxidized glutathione cpd:C00127; Gamma-Glutamylcysteine cpd:C00669; Glycine cpd:C00037; Pyroglutamic acid cpd:C01879; L-Amino acid cpd:C00151; RX cpd:C01322; Putrescine cpd:C00134; Cadaverine cpd:C01672; Ascorbic acid cpd:C00072; Tryparedoxin cpd:C16663; Trypanothione cpd:C02090; Cysteinylglycine cpd:C01419; R-…
Glyoxylate and dicarboxylate metabolism	17	2	0.599	0.51249	1	1	0.10544	Citric acid cpd:C00158; Succinic acid cpd:C00042	cis-Aconitic acid cpd:C00417; Isocitric acid cpd:C00311; Formamide cpd:C00488; N10-Formyl-THF cpd:C00234; Glycolic acid cpd:C00160; Formic acid cpd:C00058; Citric acid cpd:C00158; L-Malic acid cpd:C00149; D-Ribulose 1,5-bisphosphate cpd:C01182; Glyoxylic acid cpd:C00048; Succinic acid cpd:C00042; Carbon dioxide cpd:C00011; H+ cpd:C00080; Acetyl-CoA cpd:C00024; Oxalacetic acid cpd:C00036; 3-Phosph…
Glucosinolate biosynthesis	54	6	0.60197	0.50754	1	1	0	L-Methionine cpd:C00073; L-Phenylalanine cpd:C00079; L-Tryptophan cpd:C00078; L-Valine cpd:C00183; L-Leucine cpd:C00123; L-Isoleucine cpd:C00407	L-Methionine cpd:C00073; Homomethionine cpd:C17213; S-(4-Methylthiobutylthiohydroximoyl)-L-cysteine cpd:C17242; 3-Methylthiopropyl-desulfoglucosinolate cpd:C17244; 2-Oxo-5-methylthiopentanoic acid cpd:C17211; 4-Methylthiobutanaldoxime cpd:C17241; 4-Methylthiobutylthiohydroximate cpd:C17243; 2-Oxo-4-methylthiobutanoic acid cpd:C01180; 2-Oxo-6-methylthiohexanoic acid cpd:C17216; 2-Oxo-7-methylthioh…
Phenylpropanoid biosynthesis	45	5	0.6045	0.50336	1	1	0.05626	L-Phenylalanine cpd:C00079; 4-Coumaryl alcohol cpd:C02646; Caffeic aldehyde cpd:C10945; Syringin cpd:C01533; Coniferin cpd:C00761	4-Hydroxycinnamyl aldehyde cpd:C05608; p-Coumaroyl-CoA cpd:C00223; 4-Hydroxycinnamic acid cpd:C00811; Sinapoyl aldehyde cpd:C05610; Coniferyl aldehyde cpd:C02666; Coniferyl alcohol cpd:C00590; Ferulate cpd:C01494; p-Coumaroyl quinic acid cpd:C12208; 4-Coumaroylshikimate cpd:C02947; cis-beta-D-Glucosyl-2-hydroxycinnamate cpd:C05839; L-Phenylalanine cpd:C00079; 5-Hydroxyferuloyl-CoA cpd:C12203; Sin…
Tropane, piperidine and pyridine alkaloid biosynthesis	8	1	0.62444	0.4709	1	1	0	L-Phenylalanine cpd:C00079	L-Phenylalanine cpd:C00079; Cadaverine cpd:C01672; N-Methylputrescine cpd:C02723; Tropinone cpd:C00783; trans-Cinnamic acid cpd:C00423; 5-Aminopentanal cpd:C12455; 1-Methylpyrrolinium cpd:C06178; Tropine cpd:C00729
Phenylalanine metabolism	8	1	0.62444	0.4709	1	1	0.5	L-Phenylalanine cpd:C00079	L-Phenylalanine cpd:C00079; Phenylethylamine cpd:C05332; Phenylpyruvic acid cpd:C00166; trans-Cinnamic acid cpd:C00423; Phenylacetaldehyde cpd:C00601; Ortho-Hydroxyphenylacetic acid cpd:C05852; 2-Phenylacetamide cpd:C02505; 4-Hydroxycinnamic acid cpd:C00811
Pentose phosphate pathway	18	2	0.63106	0.46035	1	1	0	Gluconic acid cpd:C00257; Deoxyribose 5-phosphate cpd:C00673	Glucose 6-phosphate cpd:C00668; Deoxyribose cpd:C01801; D-Ribulose 5-phosphate cpd:C00117; D-Ribose cpd:C00121; Sedoheptulose 7-phosphate cpd:C05382; D-Glyceraldehyde 3-phosphate cpd:C00118; D-Ribulose 5-phosphate cpd:C00199; Beta-D-Fructose 6-phosphate cpd:C05345; beta-D-Fructose 1,6-bisphosphate cpd:C05378; 6-Phosphogluconic acid cpd:C00345; 6-Phosphonoglucono-D-lactone cpd:C01236; Beta-D-Gluco…
Glycine, serine and threonine metabolism	30	3	0.68909	0.37238	1	1	0.31657	L-Serine cpd:C00065; L-Threonine cpd:C00188; L-Tryptophan cpd:C00078	L-Serine cpd:C00065; Choline cpd:C00114; Betaine aldehyde cpd:C00576; 3-Phospho-D-glycerate cpd:C00197; Glycine cpd:C00037; L-Aspartic acid cpd:C00049; Phosphoserine cpd:C01005; 5,10-Methylene-THF cpd:C00143; L-Threonine cpd:C00188; O-Phosphohomoserine cpd:C01102; L-Aspartyl-4-phosphate cpd:C03082; L-Homoserine cpd:C00263; Lipoylprotein cpd:C02051; Aminoacetone cpd:C01888; Tetrahydrofolic acid cp…
Riboflavin metabolism	10	1	0.7063	0.34772	1	1	0.2	Riboflavin cpd:C00255	D-Ribulose 5-phosphate cpd:C00199; Flavin Mononucleotide cpd:C00061; Riboflavin cpd:C00255; 3,4-Dihydroxy-2-butanone 4-phosphate cpd:C15556; 5-Amino-6-ribitylamino uracil cpd:C04732; 6,7-Dimethyl-8-(1-D-ribityl)lumazine cpd:C04332; 5-Amino-6-(5'-phosphoribosylamino)uracil cpd:C01268; 2,5-Diamino-6-(5'-phosphoribosylamino)-4-pyrimidineone cpd:C01304; Guanosine triphosphate cpd:C00044; 5-Amino-6-(5…
Cyanoamino acid metabolism	11	1	0.74031	0.30069	1	1	0	L-Serine cpd:C00065	alpha-Aminopropiononitrile cpd:C05714; gamma-Amino-gamma-cyanobutanoate cpd:C05715; 3-Cyano-L-alanine cpd:C02512; Beta-Aminopropionitrile cpd:C05670; Glycine cpd:C00037; Alanine cpd:C01401; DL-Glutamate cpd:C00302; gamma-Glutamyl-beta-cyanoalanine cpd:C05711; L-Aspartic acid cpd:C00049; gamma-Glutamyl-beta-aminopropiononitrile cpd:C06114; L-Serine cpd:C00065
Thiamine metabolism	11	1	0.74031	0.30069	1	1	0	5-(2-Hydroxyethyl)-4-methylthiazole cpd:C04294	[Enzyme]-cysteine cpd:C15811; L-Cysteine cpd:C00097; 5-Aminoimidazole ribonucleotide cpd:C03373; Thiamine pyrophosphate cpd:C00068; 4-Methyl-5-(2-phosphoethyl)-thiazole cpd:C04327; 2-Methyl-4-amino-5-hydroxymethylpyrimidine diphosphate cpd:C04752; 5-(2-Hydroxyethyl)-4-methylthiazole cpd:C04294; 4-Amino-2-methyl-5-phosphomethylpyrimidine cpd:C04556; [Enzyme]-S-sulfanylcysteine cpd:C15812; 4-Amino-…
Methane metabolism	11	1	0.74031	0.30069	1	1	0.16667	L-Serine cpd:C00065	S-Formylglutathione cpd:C01031; Glycine cpd:C00037; 5,10-Methylene-THF cpd:C00143; Formic acid cpd:C00058; S-(Hydroxymethyl)glutathione cpd:C14180; Methanol cpd:C00132; L-Serine cpd:C00065; Carbon dioxide cpd:C00011; H+ cpd:C00080; Formaldehyde cpd:C00067; 5-Methyltetrahydrofolic acid cpd:C00440
Cysteine and methionine metabolism	34	3	0.76941	0.26213	1	1	0.21154	5'-Methylthioadenosine cpd:C00170; L-Methionine cpd:C00073; L-Serine cpd:C00065	1-Aminocyclopropane-1-carboxylate cpd:C01234; S-Adenosylmethionine cpd:C00019; 2-Oxo-4-methylthiobutanoic acid cpd:C01180; 1,2-Dihydroxy-3-keto-5-methylthiopentene cpd:C15606; 5'-Methylthioadenosine cpd:C00170; S-Adenosylmethioninamine cpd:C01137; L-Cystathionine cpd:C02291; L-Homocysteine cpd:C00155; L-Methionine cpd:C00073; S-Adenosylhomocysteine cpd:C00021; O-Succinyl-L-homoserine cpd:C01118; …
Nicotinate and nicotinamide metabolism	12	1	0.77041	0.26084	1	1	0	Nicotinate D-ribonucleoside cpd:C05841	L-Aspartic acid cpd:C00049; Iminoaspartic acid cpd:C05840; Dihydroxyacetone phosphate cpd:C00111; Quinolinic acid cpd:C03722; Nicotinic acid mononucleotide cpd:C01185; Nicotinic acid adenine dinucleotide cpd:C00857; Nicotinamide ribotide cpd:C00455; NAD cpd:C00003; Nicotinate D-ribonucleoside cpd:C05841; Nicotinic acid cpd:C00253; Nicotinamide riboside cpd:C03150; NADP cpd:C00006
Sulfur metabolism	12	1	0.77041	0.26084	1	1	0	L-Serine cpd:C00065	Sulfite cpd:C00094; O-Succinyl-L-homoserine cpd:C01118; Adenosine phosphosulfate cpd:C00224; Phosphoadenosine phosphosulfate cpd:C00053; Sulfate cpd:C00059; O-Acetylserine cpd:C00979; Hydrogen sulfide cpd:C00283; L-Serine cpd:C00065; Allocystathionine cpd:C00542; Acetic acid cpd:C00033; L-Cysteine cpd:C00097; L-Homocysteine cpd:C00155
Glycerophospholipid metabolism	25	2	0.80211	0.22052	1	1	0.10489	Phosphorylcholine cpd:C00588; O-Phosphoethanolamine cpd:C00346	Phosphatidylethanolamine cpd:C00350; LysoPC(18:1(9Z)) cpd:C04230; Phosphorylcholine cpd:C00588; O-Phosphoethanolamine cpd:C00346; Phosphatidylcholine cpd:C00157; Phosphatidylglycerol cpd:C00344; 1,2-Diacyl-sn-glycerol cpd:C00641; Glycerylphosphorylethanolamine cpd:C01233; Acyl-CoA cpd:C00040; 1-Acyl-sn-glycerol 3-phosphate cpd:C00681; CDP-diacylglycerol cpd:C00269; Glycerol 3-phosphate cpd:C00093…
Propanoate metabolism	15	1	0.84144	0.17264	1	1	0	Succinic acid cpd:C00042	(S)-Methylmalonic acid semialdehyde cpd:C06002; Propionyl-CoA cpd:C00100; Propinol adenylate cpd:C05983; Succinic acid cpd:C00042; 2-Propyn-1-al cpd:C05985; Acetyl-CoA cpd:C00024; 2-Hydroxybutyric acid cpd:C05984; Acrylyl-CoA cpd:C00894; Propionic acid cpd:C00163; Succinyl-CoA cpd:C00091; Propynoic acid cpd:C00804; Acetoacetyl-CoA cpd:C00332; Malonyl-CoA cpd:C00083; 2-Ketobutyric acid cpd:C00109;…
Fructose and mannose metabolism	16	1	0.85987	0.15097	1	1	0	Sorbitol cpd:C00794	Sorbitol cpd:C00794; Alpha-D-Glucose cpd:C00267; D-Mannose cpd:C00159; D-Fructose cpd:C00095; D-Fructose 2,6-bisphosphate cpd:C00665; Beta-D-Fructose 6-phosphate cpd:C05345; Mannose 6-phosphate cpd:C00275; GDP-4-Dehydro-6-deoxy-D-mannose cpd:C01222; Guanosine diphosphate mannose cpd:C00096; D-Mannose 1-phosphate cpd:C00636; D-Glyceraldehyde 3-phosphate cpd:C00118; Fructose 1-phosphate cpd:C01094;…
Lysine degradation	17	1	0.87618	0.13219	1	1	0	Oxoadipic acid cpd:C00322	L-Lysine cpd:C00047; Protein N6,N6,N6-trimethyl-L-lysine cpd:C05546; Protein lysine cpd:C02188; Protein N6-methyl-L-lysine cpd:C05544; Protein N6,N6-dimethyl-L-lysine cpd:C05545; Crotonoyl-CoA cpd:C00877; Saccharopine cpd:C00449; Oxoadipic acid cpd:C00322; Acetoacetyl-CoA cpd:C00332; 4-Trimethylammoniobutanal cpd:C01149; S-Glutaryldihydrolipoamide cpd:C06157; N6,N6,N6-Trimethyl-L-lysine cpd:C0379…
Starch and sucrose metabolism	30	2	0.87726	0.13095	1	1	0.08655	Sucrose cpd:C00089; D-Glucose cpd:C00031	1,4-beta-D-Glucan cpd:C00760; Cellobiose cpd:C00185; beta-D-Fructose cpd:C02336; Sucrose-6-phosphate cpd:C16688; Sucrose cpd:C00089; D-Glucoside cpd:C01798; 1,3-beta-D-Glucan cpd:C00965; UDP-D-Xylose cpd:C00190; Uridine diphosphate glucose cpd:C00029; Uridine diphosphate glucuronic acid cpd:C00167; Glucose 1-phosphate cpd:C00103; Pectin cpd:C00714; Alpha-D-Glucose cpd:C00267; Glucose 6-phosphate …
Selenoamino acid metabolism	19	1	0.90334	0.10165	1	1	0	L-Alanine cpd:C00041	Adenylylselenate cpd:C05686; Selenate cpd:C05697; Selenite cpd:C05684; Selenocysteine cpd:C05688; O-Acetylserine cpd:C00979; Hydrogen selenide cpd:C01528; Selenomethionine cpd:C05335; Se-Adenosylselenomethionine cpd:C05691; Se-Adenosylselenohomocysteine cpd:C05692; Selenocystathionine cpd:C05699; Se-Methylselenocysteine cpd:C05689; 3'-Phosphoadenylylselenate cpd:C05696; L-Alanine cpd:C00041; Acet…
Pyruvate metabolism	21	1	0.92458	0.078413	1	1	0	2-Isopropylmalic acid cpd:C02504	Enzyme N6-(lipoyl)lysine cpd:C15972; 2-(a-Hydroxyethyl)thiamine diphosphate cpd:C05125; Phosphoenolpyruvic acid cpd:C00074; Oxalacetic acid cpd:C00036; Pyruvic acid cpd:C00022; S-Lactoylglutathione cpd:C03451; L-Malic acid cpd:C00149; Acetyl-CoA cpd:C00024; L-Lactic acid cpd:C00186; Acetyl adenylate cpd:C05993; Acetic acid cpd:C00033; Acetaldehyde cpd:C00084; 2-Hydroxyethylenedicarboxylate cpd:C0…
Carbon fixation in photosynthetic organisms	21	1	0.92458	0.078413	1	1	0	L-Alanine cpd:C00041	Phosphoenolpyruvic acid cpd:C00074; Carbon dioxide cpd:C00011; L-Malic acid cpd:C00149; Pyruvic acid cpd:C00022; L-Aspartic acid cpd:C00049; Oxalacetic acid cpd:C00036; Dihydroxyacetone phosphate cpd:C00111; D-Erythrose 4-phosphate cpd:C00279; Sedoheptulose 1,7-bisphosphate cpd:C00447; D-Glyceraldehyde 3-phosphate cpd:C00118; Sedoheptulose 7-phosphate cpd:C05382; D-Ribulose 5-phosphate cpd:C00117…
alpha-Linolenic acid metabolism	23	1	0.94118	0.060622	1	1	0.16	Alpha-Linolenic acid cpd:C06427	13(S)-HPOT cpd:C04785; OPC4-CoA cpd:C16335; OPC6-CoA cpd:C16331; 3-Oxo-OPC4-CoA cpd:C16338; 3-Oxo-OPC6-CoA cpd:C16334; Alpha-Linolenic acid cpd:C06427; 12-OPDA cpd:C01226; (-)-Jasmonic acid cpd:C08491; 3-Oxo-OPC8-CoA cpd:C16330; OPC8-CoA cpd:C16327; (9Z,15Z)-(13S)-12,13-Epoxyoctadeca-9,11,15-trienoic acid cpd:C04672; 9(S)-HPOT cpd:C16321; 8-[(1R,2R)-3-Oxo-2-{(Z)-pent-2-enyl}cyclopentyl]octanoate …
Inositol phosphate metabolism	24	1	0.94806	0.053337	1	1	0.25131	Myoinositol cpd:C00137	Phosphatidylinositol-3,4,5-trisphosphate cpd:C05981; Inositol 1,3,4-trisphosphate cpd:C01243; D-Myo-inositol 3,4,5,6-tetrakisphosphate cpd:C04520; 1D-Myo-inositol 1,4-bisphosphate cpd:C01220; D-Glucose 6-phosphate cpd:C00092; D-Myo-inositol 4-phosphate cpd:C03546; 1D-myo-Inositol 3-phosphate cpd:C04006; Myoinositol cpd:C00137; 1-Phosphatidyl-D-myo-inositol cpd:C01194; 1-Phosphatidyl-1D-myo-inosit…
Amino sugar and nucleotide sugar metabolism	41	2	0.95984	0.040993	1	1	0.00057	Glucosamine cpd:C00329; N-Acetyl-D-glucosamine cpd:C00140	UDP-4-dehydro-6-deoxy-D-glucose cpd:C04089; UDP-4-keto-rhamnose cpd:C17328; Uridine diphosphate glucose cpd:C00029; Uridine diphosphate glucuronic acid cpd:C00167; N-Acetyl-D-Glucosamine 6-Phosphate cpd:C00357; N-Acetyl-alpha-D-glucosamine 1-phosphate cpd:C04501; Glucose 1-phosphate cpd:C00103; Galactose 1-phosphate cpd:C00446; UDP-L-arabinose cpd:C00935; Mannose 6-phosphate cpd:C00275; Guanosine…
Porphyrin and chlorophyll metabolism	29	1	0.97216	0.028232	1	1	0	L-Glutamic acid cpd:C00025	Heme O cpd:C15672; Heme cpd:C00032; Coproporphyrin III cpd:C03263; Phytyl diphosphate cpd:C05427; Chlorophyllide cpd:C02139; Divinylprotochlorophyllide cpd:C11831; 13(1)-Oxo-magnesium-protoporphyrin IX 13-monomethyl ester cpd:C11830; 13(1)-Hydroxy-magnesium-protoporphyrin IX 13-monomethyl ester cpd:C11829; Magnesium protoporphyrin monomethyl ester cpd:C04536; Protoporphyrin IX cpd:C02191; Magnesi…
Biosynthesis of unsaturated fatty acids	42	1	0.99457	0.0054468	1	1	0	Alpha-Linolenic acid cpd:C06427	(13Z,16Z)-Docosadi-13,16-enoyl-CoA cpd:C16645; Tetracosenoyl-CoA cpd:C16532; Docosenoyl-CoA cpd:C16531; Icosenoyl-CoA cpd:C16530; Tetracosanoyl-CoA cpd:C16529; Docosanoyl-CoA cpd:C16528; (7Z,10Z,13Z,16Z)-Docosatetraenoyl-CoA cpd:C16170; (11Z,14Z)-Icosadienoyl-CoA cpd:C16180; (7Z,10Z,13Z,16Z,19Z)-Docosapentaenoyl-CoA cpd:C16166; (11Z,14Z,17Z)-Icosatrienoyl-CoA cpd:C16179; Palmityl-CoA cpd:C00154; …
