# Supplementary material for: Comprehensive ESI-Q TRAP-MS/MS based characterization of metabolome of two mango (Mangifera indica L) cultivars from China
Source: Sci Rep. 2020 Nov 18;10:20017. doi: 10.1038/s41598-020-75636-y (PMC7676270; doi:10.1038/s41598-020-75636-y)
Supplement: Supplementary file 8 — Supplementary Table 5. [file 41598_2020_75636_MOESM8_ESM.xlsx]

## Sheet: Sheet1
The use of commercial standards for the quantification of catechin derivatives and phenolic acids
Compound	Company	Catlog	Equation	correlation coefficients	LOD	LOQ
Gallocatechin	Sigma	1388	Y = 4.627e5X	R^2: 0.9993	<0.5ng/ml	1ng/ml
3,4-Dihydroxybenzoic acid	Sigma	8992	Y = 3.551e5X	R^2: 0.9998	<0.5ng/ml	1ng/ml
Protocatechualdehyde	Sigma	D108405	Y = 5.074e5X	R^2: 0.9986	<0.5ng/ml	1ng/ml
Catechin	Sigma	43412	Y = 4.107e5X	R^2: 0.9995	<0.5ng/ml	1ng/ml
Epicatechin	Sigma	68097	Y = 6.889e5X	R^2: 0.9911	<0.5ng/ml	1ng/ml
Gallocatechin gallate	Sigma	80352	Y = 2.782e5X	R^2: 0.9985	<0.5ng/ml	1ng/ml
Epigallocatechin gallate	Sigma	93894	Y = 2.015e5X	R^2: 0.9956	<0.5ng/ml	1ng/ml
Ellagic acid	Sigma	14668	Y = 8.161e3X	R^2: 0.9976	<0.5ng/ml	1ng/ml
Epicatechin-3-O-gallate	Sigma	03950590	Y = 6.533e5X	R^2: 0.9964	<0.5ng/ml	1ng/ml
Epigallocatechin	Sigma	08108	Y = 3.067e5X - 5.986e6	R^2: 0.9949	<0.5ng/ml	1ng/ml
